# Supplementary material for: Insight on Genes Affecting Tuber Development in Potato upon Potato spindle tuber viroid (PSTVd) Infection
Source: PLoS One. 2016 Mar 3;11(3):e0150711. doi: 10.1371/journal.pone.0150711 (PMC4777548; doi:10.1371/journal.pone.0150711)
Supplement: S1 Table — Early and late samples of leaf and tuber tissues (as indicated on the separate sheets) are shown with raw and normalised expression levels and their ratio to mock infected plants. The samples compared are highlighted yellow. Additional information is included into the tables such as gene number, gene annotation, location, etc. The last sheet contains all the differentially expressed genes indicating in which samples they were found. (XLSX) [file pone.0150711.s002.xlsx]

## Sheet: vol WT v INF leaf early 0.005
vol WT v INF leaf early 0.005
CH_viroid_21-01-2015
Treatment ()*	WT		INF			WT		INF		WT		INF		WT		INF
Sampling ()*S	early		early			early		early		late		late		late		late
Tissue ()*S	leaf		leaf			tuber		tuber		leaf		leaf		tuber		tuber
Systematic	Normalized	Raw	Normalized	Raw	ratio INF/WT	Normalized	Raw	Normalized	Raw	Normalized	Raw	Normalized	Raw	Normalized	Raw	Normalized	Raw	PrimaryAccession	Sequence	UniRef based putative functional annotation	Superscaffold_AGP	Chromosome	putative function	peptide ID	gene ID	CDS ID	transcript ID	MpMan bin	MapMan name	MapMan pep	MapMan description
CUST_12865_PI426222305	1.41305	19.0959	183.061	3539.96	129.551	0.822516	5.76872	0.890933	5.88748	15.1763	2045.22	0.362576	6.13554	1.76604	12.5125	1.06846	9.09071	PGSC0003DMT400062882	GGTGGTGAGGATATTACAGCTAATAAAGCTGAGACGTAAAATTAACACATCTCTAGTTTG	Heat-shock protein	PGSC0003DMB000000062	chr03	Heat-shock protein	PGSC0003DMP400042327	PGSC0003DMG400024476	PGSC0003DMC400042327	PGSC0003DMT400062882	20.2.1	stress.abiotic.heat	pgsc0003dmp400042327	weakly similar to ( 137) AT4G10250 | Symbols: ATHSP22.0 | ATHSP22.0 | chr4:6370537-6371124 FORWARDweakly similar to ( 149) HSP41_SOYBN 22.0 kDa class IV heat shock protein precursor - Glycine max (Soybean)weakly similar to ( 130) loc_os04g36750 12004.m08715 protein 22.0 kDa class IV heat shock protein precursor, putative, expressedHSP20 IbpA alpha-crystallin-Hsps PGSC0003DMT400062882
CUST_6807_PI426222305	0.318764	21.5103	31.0388	2826.99	97.3723	1.40755	48.6753	0.320269	14.2923	2.37302	2101.25	0.454745	38.5904	1.93318	64.1627	0.177933	6.84218	PGSC0003DMT400036925	CTTTGTGAATGCTATAGCAAGTCTAATGCAATTGGGCTATTTTCCAATGCCATGTGATCT	Conserved gene of unknown function	PGSC0003DMB000000026	chr03	Conserved gene of unknown function	PGSC0003DMP400025067	PGSC0003DMG400014234	PGSC0003DMC400025067	PGSC0003DMT400036925	35.2	not assigned.unknown	pgsc0003dmp400025067	very weakly similar to (94.4) AT5G07330 | Symbols: | unknown protein | chr5:2316064-2316641 FORWARDvery weakly similar to (85.5) loc_os11g32890 12011.m07190 protein expressed protein PGSC0003DMT400036925
CUST_6690_PI426222305	0.344967	104.526	27.0502	11123.5	78.4139	1.5432	244.215	0.594445	93.0886	2.95102	7466.28	0.729667	283.13	2.32725	332.212	0.498638	86.1571	PGSC0003DMT400036922	TGCAGGAAGCCAGGTGTAGAGACGTTGAAAACTATAGGAGTGGATCCAATGATGTAAATG	Conserved gene of unknown function	PGSC0003DMB000000026	chr03	Conserved gene of unknown function	PGSC0003DMP400025064	PGSC0003DMG400014234	PGSC0003DMC400025064	PGSC0003DMT400036922	35.2	not assigned.unknown	pgsc0003dmp400025064	very weakly similar to (84.0) AT5G07330 | Symbols: | unknown protein | chr5:2316064-2316641 FORWARDvery weakly similar to (85.1) loc_os11g32890 12011.m07190 protein expressed protein PGSC0003DMT400036922
CUST_5855_PI426222305	0.406458	11.2773	25.1842	959.239	61.9601	0.496134	8.37068	0.592511	10.1539	1.02362	53.2882	36.9399	1347.79	0.737891	11.0468	2.59273	41.7405	PGSC0003DMT400023096	ACTTATTTCAATAACAAAGGGCTGGATGGCACTTCCACTCTGTTGCATTTTAGACTTTAA	Desacetoxyvindoline 4-hydroxylase	PGSC0003DMB000000021	chr09	Desacetoxyvindoline 4-hydroxylase	PGSC0003DMP400015738	PGSC0003DMG402008946	PGSC0003DMC400015738	PGSC0003DMT400023096	17.5.1	hormone metabolism.ethylene.synthesis-degradation	pgsc0003dmp400015738	moderately similar to ( 434) AT1G06620 | Symbols: | 2-oxoglutarate-dependent dioxygenase, putative | chr1:2025618-2027094 FORWARDmoderately similar to ( 390) DV4H_CATRO Desacetoxyvindoline 4-hydroxylase (EC 1.14.11.20) - Catharanthus roseus (Rosy periwinkle) (Madagascar periwinkle)moderately similar to ( 326) loc_os03g48430 12003.m09851 protein 1-aminocyclopropane-1-carboxylate oxidase, putative,…
CUST_6724_PI426222305	0.470194	7.56576	23.6475	603.102	50.2931	1.49037	14.943	0.592288	5.46519	2.36745	409.995	0.707747	18.8394	1.7071	17.6752	0.468932	4.88527	PGSC0003DMT400036923	AGTATTTGTTTGATTTGATGATGGCAGATCACGGAAGGGAGATTTCGTGCCAGTGTGTAT	Conserved gene of unknown function	PGSC0003DMB000000026	chr03	Conserved gene of unknown function	PGSC0003DMP400025065	PGSC0003DMG400014234	PGSC0003DMC400025065	PGSC0003DMT400036923	35.2	not assigned.unknown	pgsc0003dmp400025065	PGSC0003DMT400036923
CUST_12548_PI426222305	0.548923	5.85209	24.0301	427.356	43.7768	1.00846	6.86712	0.87937	5.77127	3.27174	237.403	0.468613	7.82503	2.42713	14.4565	0.857205	6.55438	PGSC0003DMT400063545	TACATAAATGTTAAAATCTTTTGTAGGGGAGTGCCACAAATTGAGGTGACTTTTCAGGTT	Luminal binding protein	PGSC0003DMB000000060	chr01	Luminal binding protein	PGSC0003DMP400042781	PGSC0003DMG400024707	PGSC0003DMC400042781	PGSC0003DMT400063545	20.2.1	stress.abiotic.heat	pgsc0003dmp400042781	weakly similar to ( 115) AT5G42020 | Symbols: BIP | BIP2; ATP binding | chr5:16807697-16810480 REVERSEweakly similar to ( 125) BIP_SPIOL Luminal-binding protein precursor (BiP) (78 kDa glucose-regulated protein homolog) (GRP 78) - Spinacia oleracea (Spinach)weakly similar to ( 111) loc_os03g50250 12003.m10018 protein luminal-binding protein 4 precursor, putative, expressed PGSC0003DMT400063545
CUST_15408_PI426222305	1.17138	13.2867	50.7156	1141.43	43.2956	0.8055	4.64746	0.88614	5.12958	13.6736	873.917	1.53815	24.2686	1.04561	5.54301	0.737087	4.82352	PGSC0003DMT400073713	GAACTATTTGTGAGCTGTCTGCCAAGTGTATTTGTTCCAGACTTAAGGCCTATATTGGAC	Heat shock protein	PGSC0003DMB000000078	chr12	Heat shock protein	PGSC0003DMP400049888	PGSC0003DMG400028634	PGSC0003DMC400049888	PGSC0003DMT400073713	20.2.1	stress.abiotic.heat	pgsc0003dmp400049888	nearly identical (1011) AT1G16030 | Symbols: Hsp70b | Hsp70b (heat shock protein 70B); ATP binding | chr1:5502386-5504326 REVERSEnearly identical (1016) HSP70_SOYBN Heat shock 70 kDa protein - Glycine max (Soybean)nearly identical (1013) loc_os05g38530 12005.m08032 protein heat shock cognate 70 kDa protein, putative, expressedHSP70 dnaK DnaK dnaK hscA hscA PGSC0003DMT400073713
CUST_12396_PI426222305	0.522238	6.05718	21.233	397.982	40.6577	1.21641	9.43217	0.87378	6.00162	2.56583	161.5	0.837058	14.9036	1.22584	8.71867	1.1688	10.6436	PGSC0003DMT400063543	AAGTTTTCACCACCTATCAAGACCAACAAACATCTGTAACAATTAAGGTATATGAAGGTG	Luminal binding protein	PGSC0003DMB000000060	chr01	Luminal binding protein	PGSC0003DMP400042780	PGSC0003DMG400024707	PGSC0003DMC400042780	PGSC0003DMT400063543	20.2.1	stress.abiotic.heat	pgsc0003dmp400042780	highly similar to ( 911) AT5G42020 | Symbols: BIP | BIP2; ATP binding | chr5:16807697-16810480 REVERSEhighly similar to ( 914) BIP5_TOBAC Luminal-binding protein 5 precursor (BiP 5) (78 kDa glucose-regulated protein homolog 5) (GRP 78-5) - Nicotiana tabacum (Common tobacco)highly similar to ( 885) loc_os03g50250 12003.m10018 protein luminal-binding protein 4 precursor, putative, expressedHSP70 dn…
CUST_36003_PI426222305	2.69016	343.171	90.048	16580.1	33.4731	0.488586	54.9242	0.146935	9.54978	14.2569	11179.3	1.15561	205.279	0.827694	49.2604	0.301819	21.9283	PGSC0003DMT400080935	CCAAGTACATGACACAAATTATGGAATTAATGTCTCTTCCATAGTGTGCAGTCAAAAAGA	Peptidylprolyl isomerase	PGSC0003DMB000000280	chr09	Peptidylprolyl isomerase	PGSC0003DMP400054863	PGSC0003DMG400031522	PGSC0003DMC400054863	PGSC0003DMT400080935	31.3.1	cell.cycle.peptidylprolyl isomerase	pgsc0003dmp400054863	highly similar to ( 654) AT5G48570 | Symbols: ROF2, ATFKBP65 | peptidyl-prolyl cis-trans isomerase, putative / FK506-binding protein, putative | chr5:19690746-19693656 REVERSEhighly similar to ( 621) FKB70_WHEAT 70 kDa peptidyl-prolyl isomerase (EC 5.2.1.8) (Peptidyl-prolyl cis-trans isomerase) (PPIase) (Rotamase) - Triticum aestivum (Wheat)highly similar to ( 674) loc_os08g41390 12008.m08117 pro…
CUST_35962_PI426222305	2.87594	327.171	86.202	14567.6	29.9735	0.641628	56.3371	0.265006	17.5511	15.3136	9512.09	1.15027	175.903	0.834212	43.8922	0.418543	27.1363	PGSC0003DMT400080934	ATGCAGAGTGGAGAAGCAAAAAATGAGGCAGCACCAATGGCTATAGATAGTAAGGCTTAA	Peptidylprolyl isomerase	PGSC0003DMB000000280	chr09	Peptidylprolyl isomerase	PGSC0003DMP400054862	PGSC0003DMG400031522	PGSC0003DMC400054862	PGSC0003DMT400080934	31.3.1	cell.cycle.peptidylprolyl isomerase	pgsc0003dmp400054862	highly similar to ( 647) AT3G25230 | Symbols: ROF1, ATFKBP62, FKBP62 | ROF1 (ROTAMASE FKBP 1); FK506 binding / calmodulin binding / peptidyl-prolyl cis-trans isomerase | chr3:9188257-9191175 FORWARDhighly similar to ( 623) FKB70_WHEAT 70 kDa peptidyl-prolyl isomerase (EC 5.2.1.8) (Peptidyl-prolyl cis-trans isomerase) (PPIase) (Rotamase) - Triticum aestivum (Wheat)highly similar to ( 675) loc_os08…
CUST_17502_PI426222305	8.16898	516.212	237.739	22957.9	29.1027	0.721992	32.9937	0.390114	15.5812	10.1771	6199.64	0.8391	79.6276	0.657518	24.0508	0.136434	5.28834	PGSC0003DMT400008351	ATAACAAAGATACATCAGTCGATGTACACCACAGCAGCGCTCAAGGAGGAAACAACCAAG	Small heat shock protein, chloroplastic	PGSC0003DMB000000093	chr03	Small heat shock protein, chloroplastic	PGSC0003DMP400005812	PGSC0003DMG400003219	PGSC0003DMC400005812	PGSC0003DMT400008351	20.2.1	stress.abiotic.heat	pgsc0003dmp400005812	moderately similar to ( 210) AT4G27670 | Symbols: HSP21 | HSP21 (HEAT SHOCK PROTEIN 21) | chr4:13819048-13819895 REVERSEmoderately similar to ( 279) HS22C_PETHY Small heat shock protein, chloroplast precursor - Petunia hybrida (Petunia)weakly similar to ( 186) loc_os03g14180 12003.m06861 protein small heat shock protein, chloroplast precursor, putative, expressedHSP20 IbpA alpha-crystallin-Hsps P…
CUST_28755_PI426222305	0.286186	69.7937	8.07054	2472.17	28.2004	0.639088	91.2344	0.720133	85.6929	1.07606	644.565	25.7951	8519.57	1.03458	110.301	2.21904	293.054	PGSC0003DMT400010451	GCCACAATATATTGTCTAAACGTACCTTCAAAGACATGCCACAATATAGATGGATTATTG	Agamous-like MADS-box protein AGL8 homolog	PGSC0003DMB000000180	chr06	Agamous-like MADS-box protein AGL8 homolog	PGSC0003DMP400007293	PGSC0003DMG400004081	PGSC0003DMC400007293	PGSC0003DMT400010451	27.3.24	RNA.regulation of transcription.MADS box transcription factor family	pgsc0003dmp400007293	moderately similar to ( 256) AT5G60910 | Symbols: AGL8, FUL | AGL8 (agamous-like 8); transcription factor | chr5:24502736-24504934 REVERSEmoderately similar to ( 421) AGL8_SOLTU Agamous-like MADS-box protein AGL8 homolog (POTM1-1) - Solanum tuberosum (Potato)moderately similar to ( 217) loc_os03g54160 12003.m35583 protein MADS-box transcription factor 14, putative, expressedMADS_MEF2_like MADS MA…
CUST_28706_PI426222305	0.336382	50.3401	8.17908	1652.51	24.3148	0.478517	57.3422	0.626674	50.747	1.07885	380.074	23.18	4815.72	0.844615	63.6875	2.07588	178.493	PGSC0003DMT400010450	CCACAACAATTGGACTCTCCTCACCTTGGGTATACTCCTAATTTTTTGGTGTTTAATTAA	Agamous-like MADS-box protein AGL8 homolog	PGSC0003DMB000000180	chr06	Agamous-like MADS-box protein AGL8 homolog	PGSC0003DMP400007292	PGSC0003DMG400004081	PGSC0003DMC400007292	PGSC0003DMT400010450	27.3.24	RNA.regulation of transcription.MADS box transcription factor family	pgsc0003dmp400007292	moderately similar to ( 252) AT5G60910 | Symbols: AGL8, FUL | AGL8 (agamous-like 8); transcription factor | chr5:24502736-24504934 REVERSEmoderately similar to ( 357) AGL8_SOLTU Agamous-like MADS-box protein AGL8 homolog (POTM1-1) - Solanum tuberosum (Potato)moderately similar to ( 212) loc_os03g54160 12003.m35583 protein MADS-box transcription factor 14, putative, expressedMADS_MEF2_like MADS K-…
CUST_28240_PI426222305	0.391723	10.2164	6.61833	287.301	16.8954	0.646834	11.1458	0.483779	7.16804	1.73446	93.6745	12.9283	475.576	0.618672	8.57037	3.62831	60.0138	PGSC0003DMT400044238	GGAGTTACATCTATAATAAAGGCATAGATGGAACTTCTGCATTGTTGCGTTACAAGATAT	Conserved gene of unknown function	PGSC0003DMB000000174	chr09	E8 protein homolog	PGSC0003DMP400030000	PGSC0003DMG400017184	PGSC0003DMC400030000	PGSC0003DMT400044238	17.5.1	hormone metabolism.ethylene.synthesis-degradation	pgsc0003dmp400030000	weakly similar to ( 122) AT1G06620 | Symbols: | 2-oxoglutarate-dependent dioxygenase, putative | chr1:2025618-2027094 FORWARDweakly similar to ( 122) DV4H_CATRO Desacetoxyvindoline 4-hydroxylase (EC 1.14.11.20) - Catharanthus roseus (Rosy periwinkle) (Madagascar periwinkle)weakly similar to ( 114) loc_os04g10350 12004.m06287 protein 1-aminocyclopropane-1-carboxylate oxidase, putative, expressedPc…
CUST_28355_PI426222305	0.385022	9.89854	6.25699	278.951	16.251	0.604213	9.51748	0.505618	7.67275	1.69713	96.1619	13.4422	509.605	0.581431	9.43724	2.5036	43.0433	PGSC0003DMT400044240	GGAGTTACATCTATAATAAAGGCATAGATGGAACTTCTGCATTGTTGCGTTACAAGATAT	E8 protein homolog	PGSC0003DMB000000174	chr09	E8 protein homolog	PGSC0003DMP400030002	PGSC0003DMG400017184	PGSC0003DMC400030002	PGSC0003DMT400044240	17.5.1	hormone metabolism.ethylene.synthesis-degradation	pgsc0003dmp400030002	weakly similar to ( 169) AT1G06620 | Symbols: | 2-oxoglutarate-dependent dioxygenase, putative | chr1:2025618-2027094 FORWARDweakly similar to ( 155) DV4H_CATRO Desacetoxyvindoline 4-hydroxylase (EC 1.14.11.20) - Catharanthus roseus (Rosy periwinkle) (Madagascar periwinkle)weakly similar to ( 147) loc_os03g48430 12003.m09851 protein 1-aminocyclopropane-1-carboxylate oxidase, putative, expressedPc…
CUST_42778_PI426222305	0.231226	9.65546	3.75727	227.9	16.2493	0.540886	12.7092	0.642335	15.4752	2.1071	177.518	6.22867	419.564	0.545365	12.3075	3.19388	80.8823	PGSC0003DMT400033769	GCTGAGATTTTTCCAGTTGGTGCATATATTGCGTACTTAGTCAATATATCATAGCTACAT	Conserved gene of unknown function	PGSC0003DMB000000410	chr05	Conserved gene of unknown function	PGSC0003DMP400022978	PGSC0003DMG400012974	PGSC0003DMC400022978	PGSC0003DMT400033769	35.2	not assigned.unknown	pgsc0003dmp400022978	moderately similar to ( 213) AT1G13340 | Symbols: | unknown protein | chr1:4569622-4571043 REVERSEweakly similar to ( 179) loc_os03g50210 12003.m10014 protein expressed proteinDUF292 PGSC0003DMT400033769
CUST_22802_PI426222305	1.79707	9945.2	27.9636	229121	15.5607	0.717075	3214.41	0.490624	1803.86	0.95197	45274.9	0.359977	2956.43	1.22958	3400.76	0.113467	408.457	PGSC0003DMT400078008	GTAGCTCTGTTTCTGTATCAAATGGCGTGGTTGATGTACTTCCTGTAAAATTTCATGTTA	17.6 kDa class I heat shock protein	PGSC0003DMB000000128	chr06	17.6 kDa class I heat shock protein	PGSC0003DMP400052809	PGSC0003DMG400030341	PGSC0003DMC400052809	PGSC0003DMT400078008	20.2.1	stress.abiotic.heat	pgsc0003dmp400052809	weakly similar to ( 182) AT1G07400 | Symbols: | 17.8 kDa class I heat shock protein (HSP17.8-CI) | chr1:2275148-2275621 FORWARDweakly similar to ( 196) HSP13_SOYBN 17.5 kDa class I heat shock protein (HSP 17.5-M) - Glycine max (Soybean)weakly similar to ( 157) loc_os01g04380 12001.m07073 protein 16.9 kDa class I heat shock protein 2, putative, expressedHSP20 alpha-crystallin-Hsps IbpA PGSC0003DMT…
CUST_48095_PI426222305	1.00189	12.6651	14.7624	271.862	14.7346	0.90981	6.45471	0.772414	5.0709	6.33466	157.69	20.0161	345.786	0.821615	4.65144	0.645379	4.85149	PGSC0003DMT400038699	AAACCATGCATGGTTATGTACGTATGTGTTGTATTCTCAATGTAATAAAAGCGCTTCTTG	Gene of unknown function	PGSC0003DMB000000583	chr01	Gene of unknown function	PGSC0003DMP400026306	PGSC0003DMG400014953	PGSC0003DMC400026306	PGSC0003DMT400038699	35.2	not assigned.unknown	pgsc0003dmp400026306	PGSC0003DMT400038699
CUST_16339_PI426222305	1.49421	69.6474	21.2834	1690.84	14.244	0.646561	19.341	0.354887	10.0889	6.45169	817.352	2.59171	199.042	0.547632	15.5482	0.908324	27.4614	PGSC0003DMT400060724	AGCACGTGTAATAGGAATTGGAATGGATTATTCAGCAACAAGCAAAATAGCTCTAAAATG	Universal stress protein family protein	PGSC0003DMB000000086	chr04	Universal stress protein family protein	PGSC0003DMP400040859	PGSC0003DMG400023615	PGSC0003DMC400040859	PGSC0003DMT400060724	20.2.2	stress.abiotic.cold	pgsc0003dmp400040859	weakly similar to ( 171) AT3G03270 | Symbols: | universal stress protein (USP) family protein / early nodulin ENOD18 family protein | chr3:762136-763075 REVERSEweakly similar to ( 160) loc_os02g53320 12002.m10361 protein USP family protein, putative, expressedUsp USP_Like PGSC0003DMT400060724
CUST_25257_PI426222305	0.366737	519.214	4.92573	10778.4	13.4312	1.8096	1564.78	0.397526	399.453	2.32846	11615.9	6.29244	13156.6	0.412507	368.286	0.259094	254.801	PGSC0003DMT400034526	GGCCTTTAGATGAAAATAGCAATTATGGGCTGTCTAGACTCTATTAAGTAGGATAATGTA	Blue (Type 1) copper domain	PGSC0003DMB000000148	chr11	Blue (Type 1) copper domain	PGSC0003DMP400023469	PGSC0003DMG400013271	PGSC0003DMC400023469	PGSC0003DMT400034526	35.2	not assigned.unknown	pgsc0003dmp400023469	PGSC0003DMT400034526
CUST_51606_PI426222305	0.571227	4.99218	7.55819	114.419	13.2315	0.901385	4.84681	1.01865	5.31008	0.46323	9.44213	11.0915	175.381	1.1939	5.72465	1.99524	12.5722	PGSC0003DMT400005549	TGCCCATTTTCAAGCTCGTTTTCCAGCTAAAGCAAAATGAATACCTTTATAGTGAATTTC	Glutathione-S-transferase	PGSC0003DMB000000848	chr09	Glutathione-S-transferase	PGSC0003DMP400003876	PGSC0003DMG400002170	PGSC0003DMC400003876	PGSC0003DMT400005549	26.9	misc.glutathione S transferases	pgsc0003dmp400003876	moderately similar to ( 203) AT3G09270 | Symbols: ATGSTU8 | ATGSTU8 (GLUTATHIONE S-TRANSFERASE TAU 8); glutathione transferase | chr3:2848407-2849226 REVERSEmoderately similar to ( 305) GSTX1_SOLTU Probable glutathione S-transferase (EC 2.5.1.18) (Pathogenesis-related protein 1) - Solanum tuberosum (Potato)weakly similar to ( 197) loc_os01g72130 12001.m13249 protein glutathione S-transferase, put…
CUST_48711_PI426222305	0.0778897	6.57177	1.02351	136.04	13.1405	3.98233	212.884	1.4839	75.9269	0.109245	26.7678	0.554051	76.2151	2.29892	108.062	0.723676	42.5953	PGSC0003DMT400036284	CAACAAGGACAAAGTCATGATTGGGATGACTTTTCAACTGATATTGACTTATGGAATCTA	MYB transcription factor			MYB transcription factor	PGSC0003DMP400024608	PGSC0003DMG400013966	PGSC0003DMC400024608	PGSC0003DMT400036284	35.2	not assigned.unknown	pgsc0003dmp400024608	PGSC0003DMT400036284
CUST_5724_PI426222305	0.511259	7.11686	6.6365	137.655	12.9807	0.776608	6.65847	0.880005	7.19552	0.778836	26.8654	8.39803	177.7	1.12325	9.62961	3.07393	27.7517	PGSC0003DMT400023099	CAAGCAATTATTGGTTCAATTATAATAGGTAAGGTGTGTGTTGGAGTAGTTGTGGAAATG	Desacetoxyvindoline 4-hydroxylase	PGSC0003DMB000000021	chr09	Desacetoxyvindoline 4-hydroxylase	PGSC0003DMP400015741	PGSC0003DMG402008946	PGSC0003DMC400015741	PGSC0003DMT400023099	17.5.1	hormone metabolism.ethylene.synthesis-degradation	pgsc0003dmp400015741	moderately similar to ( 457) AT1G06620 | Symbols: | 2-oxoglutarate-dependent dioxygenase, putative | chr1:2025618-2027094 FORWARDmoderately similar to ( 419) DV4H_CATRO Desacetoxyvindoline 4-hydroxylase (EC 1.14.11.20) - Catharanthus roseus (Rosy periwinkle) (Madagascar periwinkle)moderately similar to ( 347) loc_os03g48430 12003.m09851 protein 1-aminocyclopropane-1-carboxylate oxidase, putative,…
CUST_51132_PI426222305	0.700653	6.01836	8.45473	116.219	12.0669	0.932895	4.75525	1.03941	5.19797	0.726347	15.1081	2.98595	44.8483	1.0922	4.88385	0.854184	4.98263	PGSC0003DMT400019824	CTCCACCTCAAAGGTATACTAGTACACCTCATTTTTATTCATTTGGTTTATGGATAGAGT	Cinnamoyl-CoA reductase	PGSC0003DMB000000783	chr06	Cinnamoyl-CoA reductase	PGSC0003DMP400013551	PGSC0003DMG400007665	PGSC0003DMC400013551	PGSC0003DMT400019824	16.8.3	secondary metabolism.flavonoids.dihydroflavonols	pgsc0003dmp400013551	moderately similar to ( 254) AT2G23910 | Symbols: | cinnamoyl-CoA reductase-related | chr2:10177902-10179789 FORWARDweakly similar to ( 113) DFRA_VITVI Dihydroflavonol-4-reductase (EC 1.1.1.219) (DFR) (Dihydrokaempferol 4-reductase) - Vitis vinifera (Grape)moderately similar to ( 275) loc_os10g42620 12010.m07015 protein dihydroflavonol-4-reductase, putative, expressed PGSC0003DMT400019824
CUST_52392_PI426222305	4.24298	952.294	49.7298	17235.2	11.7205	0.0696961	11.852	0.0512836	6.49333	19.4579	11545.8	2.69004	946.35	0.0975877	13.4805	0.0699722	10.4954	PGSC0003DMT400049142	AAGAAAAAGTATGCACCTATTTGTGTCACAATGCCAACTGCTAGAATATGTCACAAGTGA	Photosystem II 5 kDa protein, chloroplast			Photosystem II 5 kDa protein, chloroplast	PGSC0003DMP400033192	PGSC0003DMG400019098	PGSC0003DMC400033192	PGSC0003DMT400049142	35.2	not assigned.unknown	pgsc0003dmp400033192	PGSC0003DMT400049142
CUST_5507_PI426222305	1.35103	125.878	15.318	1994.92	11.338	0.130866	7.01687	0.226142	18.6731	3.16845	504.778	17.2631	2263.54	0.141346	6.23631	0.988616	55.3139	PGSC0003DMT400023104	GACTTGATGGGACTTCTGCTCTACAACATTTTCGACTTTAAACTATCTTTTCATTTGTCT	Desacetoxyvindoline 4-hydroxylase	PGSC0003DMB000000021	chr09	Desacetoxyvindoline 4-hydroxylase	PGSC0003DMP400015745	PGSC0003DMG400008947	PGSC0003DMC400015745	PGSC0003DMT400023104	17.5.1	hormone metabolism.ethylene.synthesis-degradation	pgsc0003dmp400015745	moderately similar to ( 455) AT1G06620 | Symbols: | 2-oxoglutarate-dependent dioxygenase, putative | chr1:2025618-2027094 FORWARDmoderately similar to ( 403) DV4H_CATRO Desacetoxyvindoline 4-hydroxylase (EC 1.14.11.20) - Catharanthus roseus (Rosy periwinkle) (Madagascar periwinkle)moderately similar to ( 350) loc_os04g10350 12004.m06287 protein 1-aminocyclopropane-1-carboxylate oxidase, putative,…
CUST_13058_PI426222305	0.779867	10.7	8.05167	183.846	10.3244	0.719285	6.25093	0.960984	8.09906	1.80726	55.3938	23.3771	525.949	0.683906	4.80322	0.922916	8.91275	PGSC0003DMT400063312	TCGATCAAGAAAGAACCAATTGATGCATGAATCCATTTCTGCGCTGCAAAAGAAGGACAA	MADS box protein	PGSC0003DMB000000062	chr03	MADS box protein	PGSC0003DMP400042628	PGSC0003DMG400024625	PGSC0003DMC400042628	PGSC0003DMT400063312	27.3.24	RNA.regulation of transcription.MADS box transcription factor family	pgsc0003dmp400042628	moderately similar to ( 231) AT5G60910 | Symbols: AGL8, FUL | AGL8 (agamous-like 8); transcription factor | chr5:24502736-24504934 REVERSEmoderately similar to ( 257) AGL8_SOLTU Agamous-like MADS-box protein AGL8 homolog (POTM1-1) - Solanum tuberosum (Potato)moderately similar to ( 201) loc_os03g54160 12003.m35583 protein MADS-box transcription factor 14, putative, expressedMADS_MEF2_like MADS MA…
CUST_4562_PI426222305	0.597432	5.92191	5.7792	96.7271	9.6734	0.901374	5.64406	1.87492	16.1359	0.991336	19.356	6.83042	105.321	1.12407	6.05396	0.86015	5.88792	PGSC0003DMT400002927	TTCGATCTGACATGTTCCAGAGAATAGCTCTGTAGATCTTGCATGAATGTTTCACCATAG	Snf1-kinase beta subunit, plants	PGSC0003DMB000000017	chr11	Snf1-kinase beta subunit, plants	PGSC0003DMP400002118	PGSC0003DMG400001146	PGSC0003DMC400002118	PGSC0003DMT400002927	29.4	protein.postranslational modification	pgsc0003dmp400002118	very weakly similar to (98.6) AT2G28060 | Symbols: | protein kinase-related | chr2:11950174-11950618 REVERSEweakly similar to ( 106) loc_os09g20010 12009.m50205 protein SNF1-related protein kinase regulatory subunit beta-2, putative, expressedAMPKBI PGSC0003DMT400002927
CUST_47559_PI426222305	4.7781	973.673	45.1275	14797.6	9.44467	0.0390325	4.81417	0.0840495	10.2485	21.3571	15236.9	2.54699	832.988	0.0670535	8.54237	0.0357174	4.83007	PGSC0003DMT400027233	GTTATAGTCGCCCCTAGTGAAAGCATTGTAAATTACATTTTTATGTGTAAGTTTCGTGTG	Photosystem II 5 kDa protein, chloroplast	PGSC0003DMB000000559	chr01	Photosystem II 5 kDa protein, chloroplast	PGSC0003DMP400018578	PGSC0003DMG400010498	PGSC0003DMC400018578	PGSC0003DMT400027233	35.2	not assigned.unknown	pgsc0003dmp400018578	PGSC0003DMT400027233
CUST_34734_PI426222305	0.23942	5.98025	2.21699	89.5357	9.25984	1.5755	35.4728	1.12112	23.8369	1.08073	57.3062	1.72735	66.552	0.61683	8.66579	1.75769	31.1963	PGSC0003DMT400085209	AACCATCCTTCAAATCTACATACTACCACTTTGTATCATGTAAAGCATGAAAGAGCTTGA	Ankyrin repeat-containing protein	PGSC0003DMB000000263	chr09	Ankyrin repeat-containing protein	PGSC0003DMP400056884	PGSC0003DMG400034780	PGSC0003DMC400056884	PGSC0003DMT400085209	31.1	cell.organisation	pgsc0003dmp400056884	very weakly similar to (99.4) AT2G03430 | Symbols: | ankyrin repeat family protein | chr2:1036192-1037536 REVERSEweakly similar to ( 156) loc_os03g45290 12003.m09558 protein ankyrin repeat domain-containing protein 50, putative, expressedANK PGSC0003DMT400085209
CUST_52494_PI426222305	0.592919	4.77117	5.37791	72.8622	9.07021	1.01936	5.20217	1.02896	5.10762	0.716	13.0225	10.8155	148.144	1.09315	4.63951	0.858668	4.83242	PGSC0003DMT400041528	GTGATCGTTTTTCCTCTTATGAAATTTCATGTGTTTCAATCTCCTTGTGGCTTAATTGAC	Anthocyanin acyltransferase			Anthocyanin acyltransferase	PGSC0003DMP400028119	PGSC0003DMG400016095	PGSC0003DMC400028119	PGSC0003DMT400041528	16.2	secondary metabolism.phenylpropanoids	pgsc0003dmp400028119	weakly similar to ( 188) AT3G26040 | Symbols: | transferase family protein | chr3:9519741-9521069 FORWARDvery weakly similar to (86.3) loc_os08g10420 12008.m05175 protein anthranilate N-benzoyltransferase protein 1, putative, expressedTransferase PGSC0003DMT400041528
CUST_52524_PI426222305	0.562359	5.1241	5.01918	76.0511	8.92522	0.875866	4.87196	0.988624	5.39553	1.75888	52.421	13.7277	203.027	1.0055	4.91238	0.979061	6.32919	PGSC0003DMT400095024	TCTAAGGTTCTAATGGTGAAAAATCTGAATCTGCCGATGACTCGAAAGGGTGAACCATGA	Gene of unknown function			Gene of unknown function	PGSC0003DMP400066699	PGSC0003DMG400044595	PGSC0003DMC400066699	PGSC0003DMT400095024	35.2	not assigned.unknown	pgsc0003dmp400066699	PGSC0003DMT400095024
CUST_17738_PI426222305	1.11086	1039.41	9.50145	13363.1	8.55324	0.463297	284.924	0.283683	144.186	4.06553	9476.95	1.9006	2392.74	0.680377	330.256	1.08754	606.133	PGSC0003DMT400066762	GGGGTTGTTGTAATATTAATGCTTTATCCAGAGATGTTCTTGTTCGACTTGACATAATAC	Conserved gene of unknown function	PGSC0003DMB000000095	chr01	Conserved gene of unknown function	PGSC0003DMP400045016	PGSC0003DMG400025957	PGSC0003DMC400045016	PGSC0003DMT400066762	35.2	not assigned.unknown	pgsc0003dmp400045016	weakly similar to ( 138) AT2G45380 | Symbols: | FUNCTIONS IN: molecular_function unknown; INVOLVED IN: biological_process unknown; LOCATED IN: cellular_component unknown; EXPRESSED IN: inflorescence meristem, flower, cultured cell; EXPRESSED DURING: petal differentiation and expansion stage; BEST Arabidopsis thaliana protein match is: glycine-rich protein (TAIR:AT4G22740.2); Has 48 Blast hits to …
CUST_7683_PI426222305	0.921872	17.7977	7.7676	220.092	8.4259	0.561563	6.46098	0.897422	11.3138	3.35233	135.634	7.68333	208.041	0.587091	5.60908	0.697322	9.10846	PGSC0003DMT400009626	GAAGCTTGTCATTTACACTATATATGGGAGTGATCATATGTGTAAATCTGGACTTGTAGA	Purple acid phosphatase	PGSC0003DMB000000032	chr04	Purple acid phosphatase	PGSC0003DMP400006711	PGSC0003DMG400003757	PGSC0003DMC400006711	PGSC0003DMT400009626	26.13	misc.acid and other phosphatases	pgsc0003dmp400006711	highly similar to ( 514) AT2G27190 | Symbols: PAP1, ATPAP1, PAP12, ATPAP12 | PAP12 (PURPLE ACID PHOSPHATASE 12); acid phosphatase/ protein serine/threonine phosphatase | chr2:11621400-11623438 REVERSEhighly similar to ( 520) PPAF_SOYBN Purple acid phosphatase precursor (EC 3.1.3.2) (Manganese(II) purple acid phosphatase) - Glycine max (Soybean)moderately similar to ( 496) loc_os01g56880 12001.m43…
CUST_13131_PI426222305	1.24392	394.345	10.3254	4936.73	8.30073	2.43345	506.663	0.485986	93.8522	1.34439	2291.26	0.622542	312.505	0.893705	150.96	0.421312	89.1533	PGSC0003DMT400089913	CCCATTATCACTACACATAGGGGATCCATTCGAAGGGTTTCCAATTGCTAACCCTTCATC	Low molecular weight heat-shock protein	PGSC0003DMB000000063	chr01	Low molecular weight heat-shock protein	PGSC0003DMP400061588	PGSC0003DMG400039484	PGSC0003DMC400061588	PGSC0003DMT400089913	20.2.1	stress.abiotic.heat	pgsc0003dmp400061588	weakly similar to ( 158) AT5G59720 | Symbols: HSP18.2 | HSP18.2 (heat shock protein 18.2) | chr5:24062632-24063117 FORWARDweakly similar to ( 162) HSP11_DAUCA 17.8 kDa class I heat shock protein (Clone DCHSP17.7) - Daucus carota (Carrot)weakly similar to ( 149) loc_os03g16030 12003.m07040 protein 17.4 kDa class I heat shock protein 3, putative, expressedHSP20 alpha-crystallin-Hsps IbpA PGSC0003DM…
CUST_52496_PI426222305	0.590863	5.02526	4.77564	67.0384	8.08248	1.17309	6.68227	1.03814	5.3566	0.57474	12.5123	7.96743	108.148	1.08204	4.88889	0.861457	5.02345	PGSC0003DMT400041527	GTTCTTCTTGATGGACTCAAAAAATGGAATTGAAGCTAGAGTTTGCTTGAATGAAGATGA	Anthocyanin acyltransferase			Anthocyanin acyltransferase	PGSC0003DMP400028118	PGSC0003DMG400016095	PGSC0003DMC400028118	PGSC0003DMT400041527	16.2	secondary metabolism.phenylpropanoids	pgsc0003dmp400028118	weakly similar to ( 144) AT1G24420 | Symbols: | transferase family protein | chr1:8656687-8657997 FORWARDTransferase PGSC0003DMT400041527
CUST_48226_PI426222305	1.30732	417.956	9.99871	5179.26	7.64827	0.931546	209.225	0.770247	135.681	2.87697	2435.68	1.44451	653.01	0.870205	141.201	0.790273	162.318	PGSC0003DMT400055930	ATGTTCTAGTGCCTAAATGGCCGAAAGTTCACCAAATCTTTGAAAGATTGAGGATCTGCG	Furin	PGSC0003DMB000000590	chr02	Furin	PGSC0003DMP400037658	PGSC0003DMG400021726	PGSC0003DMC400037658	PGSC0003DMT400055930	20.2.1	stress.abiotic.heat	pgsc0003dmp400037658	moderately similar to ( 434) AT4G21320 | Symbols: HSA32 | HSA32 (HEAT-STRESS-ASSOCIATED 32); catalytic | chr4:11340492-11341732 FORWARDmoderately similar to ( 377) loc_os06g46900 12006.m091765 protein phosphosulfolactate synthase-related protein, putative, expressedComA COG1809 PGSC0003DMT400055930
CUST_5785_PI426222305	0.572321	6.23933	4.25926	73.5908	7.44209	0.75688	4.82306	0.829712	5.19076	1.09523	24.8056	5.41101	98.1611	1.13163	6.94233	1.15556	8.57953	PGSC0003DMT400023102	CTTTATGATGTGGTAAAGGGATATCATTGTTAAATACTCTGAGGAAGTGAAGAAACTCGG	1-aminocyclopropane-1-carboxylate oxidase homolog	PGSC0003DMB000000021	chr09	Desacetoxyvindoline 4-hydroxylase	PGSC0003DMP400015743	PGSC0003DMG400008947	PGSC0003DMC400015743	PGSC0003DMT400023102	17.5.1	hormone metabolism.ethylene.synthesis-degradation	pgsc0003dmp400015743	weakly similar to ( 178) AT1G06620 | Symbols: | 2-oxoglutarate-dependent dioxygenase, putative | chr1:2025618-2027094 FORWARDweakly similar to ( 155) DV4H_CATRO Desacetoxyvindoline 4-hydroxylase (EC 1.14.11.20) - Catharanthus roseus (Rosy periwinkle) (Madagascar periwinkle)weakly similar to ( 148) loc_os03g64280 12003.m11289 protein 1-aminocyclopropane-1-carboxylate oxidase, putative, expressed P…
CUST_51580_PI426222305	0.589224	222.346	4.36504	2583.15	7.40812	0.508774	131.268	0.17815	41.6644	2.20313	1882.69	1.76851	1199.33	0.861717	188.645	2.80348	692.725	PGSC0003DMT400005547	ATTAGTTGCCCATTTTCAAGCTCGCTTTCAAGCTGCCCCGAAATGAACACTTCTACGTAG	Glutathione-S-transferase	PGSC0003DMB000000848	chr09	Glutathione-S-transferase	PGSC0003DMP400003875	PGSC0003DMG400002169	PGSC0003DMC400003875	PGSC0003DMT400005547	26.9	misc.glutathione S transferases	pgsc0003dmp400003875	moderately similar to ( 211) AT3G09270 | Symbols: ATGSTU8 | ATGSTU8 (GLUTATHIONE S-TRANSFERASE TAU 8); glutathione transferase | chr3:2848407-2849226 REVERSEmoderately similar to ( 317) GSTX3_TOBAC Probable glutathione S-transferase (EC 2.5.1.18) (Auxin-induced protein PCNT103) - Nicotiana tabacum (Common tobacco)moderately similar to ( 206) loc_os01g72130 12001.m13249 protein glutathione S-trans…
CUST_40146_PI426222305	0.784851	7.21776	5.62321	85.3567	7.16468	0.874406	4.4792	0.978358	5.3144	3.79107	76.2128	7.65582	107.754	1.01864	4.57364	0.859116	5.19808	PGSC0003DMT400068395	GGCAAATGCTGGAAGAATGATGTTAATAGTATGTGCAATCAATACATTTCGGGAAATTGT	Ribose-phosphate pyrophosphokinase	PGSC0003DMB000000346	chr06	Ribose-phosphate pyrophosphokinase	PGSC0003DMP400046215	PGSC0003DMG400026596	PGSC0003DMC400046215	PGSC0003DMT400068395	23.1.3	nucleotide metabolism.synthesis.PRS-PP	pgsc0003dmp400046215	highly similar to ( 572) AT1G32380 | Symbols: | ribose-phosphate pyrophosphokinase 2 / phosphoribosyl diphosphate synthetase 2 (PRS2) | chr1:11682033-11684229 FORWARDhighly similar to ( 578) KPRS2_SPIOL Ribose-phosphate pyrophosphokinase 2, chloroplast precursor (EC 2.7.6.1) (Phosphoribosyl pyrophosphate synthetase 2) - Spinacia oleracea (Spinach)highly similar to ( 523) loc_os02g03540 12002.m057…
CUST_24159_PI426222305	0.955717	9.77	6.84361	105.268	7.16072	0.845376	4.90839	0.944538	5.34836	2.35723	57.3815	5.21271	76.7102	0.977252	4.98204	0.775496	5.0704	PGSC0003DMT400059045	CATTTTGTGAAAAGATCTATTTGGTGTGATCGCGTCGTTACCGTAGTATTTTCTTCTCAT	Beta xylosidase	PGSC0003DMB000000137	chr11	Auxin-induced beta-glucosidase	PGSC0003DMP400039773	PGSC0003DMG400022933	PGSC0003DMC400039773	PGSC0003DMT400059045	10.6.2	cell wall.degradation.mannan-xylose-arabinose-fucose	pgsc0003dmp400039773	moderately similar to ( 215) AT5G49360 | Symbols: BXL1, ATBXL1 | BXL1 (BETA-XYLOSIDASE 1); hydrolase, hydrolyzing O-glycosyl compounds | chr5:20012179-20016659 REVERSEmoderately similar to ( 222) XYNB_PRUPE Putative beta-D-xylosidase (EC 3.2.1.-) (PpAz152) (Fragment) - Prunus persica (Peach)weakly similar to ( 184) loc_os11g44950 12011.m08328 protein auxin-induced beta-glucosidase, putative, expr…
CUST_29586_PI426222305	1.12909	20.3336	8.04263	247.174	7.12313	0.658554	8.31588	0.504582	5.25246	2.93345	137.677	1.45235	48.9949	0.668422	6.62838	1.02909	12.4966	PGSC0003DMT400075997	CACTCACACCATTGTAGTATACATGTGTATAAAGGGATCAATTTCTTGAGTAGCTAACAA	Mitochondrial import inner membrane translocase subunit TIM16	PGSC0003DMB000000191	chr08	Conserved gene of unknown function	PGSC0003DMP400051464	PGSC0003DMG400029557	PGSC0003DMC400051464	PGSC0003DMT400075997	35.2	not assigned.unknown	pgsc0003dmp400051464	weakly similar to ( 138) AT3G59280 | Symbols: TXR1 | TXR1 (THAXTOMIN A RESISTANT 1) | chr3:21909266-21910519 REVERSEweakly similar to ( 148) loc_os10g33910 12010.m21745 protein mitochondrial import inner membrane translocase subunit TIM16, putative, expressed PGSC0003DMT400075997
CUST_24786_PI426222305	1.58247	18.2494	11.1603	196.594	7.05245	0.818417	5.38607	0.961253	6.00863	1.51028	49.7841	1.43533	40.012	0.980337	5.53512	0.781888	5.62463	PGSC0003DMT400045163	TTTAGCGGCAATTATCACTCTGTGTATGTCCCTAAAGTCTTTAGCGATACTGGATTTAAT	Gene of unknown function	PGSC0003DMB000000144	chr08	Conserved gene of unknown function	PGSC0003DMP400030595	PGSC0003DMG400017517	PGSC0003DMC400030595	PGSC0003DMT400045163	35.2	not assigned.unknown	pgsc0003dmp400030595	PGSC0003DMT400045163
CUST_13458_PI426222305	0.880944	28.7464	6.10463	325.96	6.92964	0.817893	17.9697	0.696103	20.1513	0.540557	67.2507	2.77233	135.36	0.422469	7.5162	3.76371	82.6563	PGSC0003DMT400017633	AACAAAATGGCAACCACACTGTTCGGAGTCCTATAGTGACATCTACCATTATTGAGGTCT	SBT4B protein	PGSC0003DMB000000068	chr01	SBT4B protein	PGSC0003DMP400012120	PGSC0003DMG400006840	PGSC0003DMC400012120	PGSC0003DMT400017633	29.5.1	protein.degradation.subtilases	pgsc0003dmp400012120	moderately similar to ( 203) AT4G34980 | Symbols: SLP2 | SLP2; serine-type peptidase | chr4:16656929-16659223 REVERSEmoderately similar to ( 251) loc_os05g36010 12005.m07831 protein subtilisin-like protease precursor, putative, expressed PGSC0003DMT400017633
CUST_17179_PI426222305	0.37856	9.86039	2.5642	99.7873	6.77355	0.785899	12.0569	1.15871	18.1827	1.22277	74.9843	3.02927	124.027	0.669811	9.56476	1.73946	29.2486	PGSC0003DMT400057823	GCCACTACAGTGTCTGTTTGGGAATGCAGATTATCATTATCATCATGTTAATAACTATCT	Serine/threonine-protein kinase bri1	PGSC0003DMB000000092	chr01	Serine/threonine-protein kinase bri1	PGSC0003DMP400038931	PGSC0003DMG400022452	PGSC0003DMC400038931	PGSC0003DMT400057823	30.2.11	signalling.receptor kinases.leucine rich repeat XI	pgsc0003dmp400038931	moderately similar to ( 445) AT2G15080 | Symbols: AtRLP19 | AtRLP19 (Receptor Like Protein 19); kinase/ protein binding | chr2:6533764-6536715 FORWARDmoderately similar to ( 237) RPK1_IPONI Receptor-like protein kinase precursor (EC 2.7.11.1) - Ipomoea nil (Japanese morning glory) (Pharbitis nil)moderately similar to ( 396) loc_os12g10870 12012.m05069 protein verticillium wilt disease resistance …
CUST_28288_PI426222305	1.22367	161.876	8.27516	1688.77	6.76257	0.176554	17.1711	0.780987	58.3345	3.80945	1124.89	3.73935	696.807	0.162758	12.1071	0.313789	27.275	PGSC0003DMT400044407	TTGTTATTATTGGTGATCTCCTTCAGATCCTATCAAATGACAAGTTTGTAAGTGCAACTC	Deacetoxyvindoline 4-hydroxylase	PGSC0003DMB000000174	chr09	Desacetoxyvindoline 4-hydroxylase	PGSC0003DMP400030127	PGSC0003DMG402017239	PGSC0003DMC400030127	PGSC0003DMT400044407	17.5.1	hormone metabolism.ethylene.synthesis-degradation	pgsc0003dmp400030127	moderately similar to ( 324) AT1G06620 | Symbols: | 2-oxoglutarate-dependent dioxygenase, putative | chr1:2025618-2027094 FORWARDmoderately similar to ( 340) DV4H_CATRO Desacetoxyvindoline 4-hydroxylase (EC 1.14.11.20) - Catharanthus roseus (Rosy periwinkle) (Madagascar periwinkle)moderately similar to ( 269) loc_os04g10350 12004.m06287 protein 1-aminocyclopropane-1-carboxylate oxidase, putative,…
CUST_26298_PI426222305	0.250097	5.81643	1.68981	67.5812	6.75661	0.951627	13.9948	0.466455	6.57004	1.16779	67.8586	1.31433	48.0589	0.625418	8.35215	2.79669	45.8683	PGSC0003DMT400041804	GAGACAAGAGCAAGTTCATTTCACTCGATGTTTACACTAAACCAATGAAACGTGTCTTGC	Ring finger protein	PGSC0003DMB000000152	chr11	Ring finger protein	PGSC0003DMP400028328	PGSC0003DMG400016217	PGSC0003DMC400028328	PGSC0003DMT400041804	29.5.11.4.2	protein.degradation.ubiquitin.E3.RING	pgsc0003dmp400028328	weakly similar to ( 139) AT4G33565 | Symbols: | protein binding / zinc ion binding | chr4:16136821-16137924 FORWARDweakly similar to ( 125) loc_os04g37740 12004.m08763 protein RING-H2 finger protein ATL5G, putative, expressed PGSC0003DMT400041804
CUST_44696_PI426222305	1.08481	129.217	7.27503	1401.16	6.70628	1.0096	82.0268	0.827813	54.9307	3.12106	892.75	1.83553	311.244	0.56555	35.5162	0.207519	18.1606	PGSC0003DMT400091565	AAAGAGCCGGTGATGTACTGCAACGATTGCAAACTCTTCTTCCCTCAATCTCTAACTCCT	Conserved gene of unknown function	PGSC0003DMB000000461	chr06	Conserved gene of unknown function	PGSC0003DMP400063240	PGSC0003DMG400041136	PGSC0003DMC400063240	PGSC0003DMT400091565	35.2	not assigned.unknown	pgsc0003dmp400063240	weakly similar to ( 145) AT1G44414 | Symbols: | unknown protein | chr1:16847781-16848086 FORWARDvery weakly similar to (95.9) loc_os05g35970 12005.m07827 protein expressed protein PGSC0003DMT400091565
CUST_16016_PI426222305	0.615648	6.06101	4.11377	66.3542	6.68202	0.966102	6.00555	1.11187	6.56254	0.350217	6.80121	1.36388	23.8848	1.14297	6.10168	0.874447	5.93947	PGSC0003DMT400076418	TCTGAGGTTATGTTACCTAAATACTTCAAGCACAACAATTTCTCCAGTTTCATTCGACAA	DNA binding protein	PGSC0003DMB000000083	chr02	DNA binding protein	PGSC0003DMP400051767	PGSC0003DMG400029718	PGSC0003DMC400051767	PGSC0003DMT400076418
CUST_28465_PI426222305	0.446443	5.08213	2.9604	56.9244	6.63109	1.0615	9.12051	0.918143	6.42705	0.80252	19.8886	1.47706	34.3987	1.20663	8.0182	1.82609	14.6459	PGSC0003DMT400008425	AAATTCTCGTGGCATTTGCCTATAATCCAAAGCCCCTTCTACACAAAACAATCTAGAAGA	ATP binding protein	PGSC0003DMB000000176	chr04	ATP binding protein	PGSC0003DMP400005852	PGSC0003DMG400003253	PGSC0003DMC400005852	PGSC0003DMT400008425	35.2	not assigned.unknown	pgsc0003dmp400005852	PGSC0003DMT400008425
CUST_22682_PI426222305	3.54663	2057.66	22.7596	22167.5	6.41725	0.463911	178.745	0.146101	49.7335	8.37156	15934.7	1.30367	1113.82	0.556018	168.042	0.105204	44.1083	PGSC0003DMT400078201	CCTTGAGTACTCTATATGTGAAAATATGTATTACTAGTAGTATTTCTGGTGCCATTCTGC	17.6 kD class I small heat shock protein	PGSC0003DMB000000128	chr06	17.6 kD class I small heat shock protein	PGSC0003DMP400052949	PGSC0003DMG400030426	PGSC0003DMC400052949	PGSC0003DMT400078201	20.2.1	stress.abiotic.heat	pgsc0003dmp400052949	weakly similar to ( 177) AT1G07400 | Symbols: | 17.8 kDa class I heat shock protein (HSP17.8-CI) | chr1:2275148-2275621 FORWARDweakly similar to ( 187) HSP13_SOYBN 17.5 kDa class I heat shock protein (HSP 17.5-M) - Glycine max (Soybean)weakly similar to ( 155) loc_os01g04380 12001.m07073 protein 16.9 kDa class I heat shock protein 2, putative, expressedHSP20 alpha-crystallin-Hsps IbpA PGSC0003DMT…
CUST_50633_PI426222305	0.275133	5.32826	1.74733	56.6991	6.35084	0.836179	11.6736	0.647641	7.92696	0.589824	23.2985	1.79924	64.1876	0.974815	11.9284	1.73739	23.7897	PGSC0003DMT400065520	GGATTATCGTTCTATCTGTGATTAAACCTTGGAAGAAGTAATCAGTTACTCAGAATACAC	Syntaxin	PGSC0003DMB000000733	chr07	Syntaxin	PGSC0003DMP400044201	PGSC0003DMG400025493	PGSC0003DMC400044201	PGSC0003DMT400065520	31.4	cell.vesicle transport	pgsc0003dmp400044201	moderately similar to ( 213) AT5G08080 | Symbols: SYP132, ATSYP132 | SYP132 (SYNTAXIN OF PLANTS 132); SNAP receptor | chr5:2588532-2590488 FORWARDmoderately similar to ( 218) loc_os07g34510 12007.m07708 protein retrotransposon protein, putative, unclassifiedSynN PGSC0003DMT400065520
CUST_26498_PI426222305	0.444717	328.773	2.79791	3371.73	6.29144	1.30194	618.772	0.429855	198.494	0.441814	650.686	1.07067	1200.58	1.193	540.692	2.36544	1193.67	PGSC0003DMT400037036	GTTTGGTGTTACTCTACAGAAAGAAAAGCCTCTACTCATTGTTCCTATGTAATATGAGTA	Cytochrome P450	PGSC0003DMB000000154	chr03	Cytochrome P450	PGSC0003DMP400025152	PGSC0003DMG400014273	PGSC0003DMC400025152	PGSC0003DMT400037036	26.1	misc.cytochrome P450	pgsc0003dmp400025152	moderately similar to ( 210) AT2G45570 | Symbols: CYP76C2 | CYP76C2; electron carrier/ heme binding / iron ion binding / monooxygenase/ oxygen binding | chr2:18779935-18781922 REVERSEweakly similar to ( 194) C76A2_SOLME Cytochrome P450 76A2 (EC 1.14.-.-) (CYPLXXVIA2) (P-450EG7) - Solanum melongena (Eggplant) (Aubergine)moderately similar to ( 202) loc_os02g09220 12002.m06219 protein cytochrome P4…
CUST_26396_PI426222305	0.454399	85.9775	2.76221	870.13	6.07882	1.59749	198.977	0.540238	66.5003	0.515901	213.03	0.904607	255.33	1.10973	135.585	2.47646	318.106	PGSC0003DMT400037039	GTCATAGCTCGGATTTTTTGGATGTTATGATTGATAGTGGATTCTCAGATTTACAGATCA	(S)-N-methylcoclaurine 3'-hydroxylase isozyme	PGSC0003DMB000000154	chr03	(S)-N-methylcoclaurine 3'-hydroxylase isozyme	PGSC0003DMP400025154	PGSC0003DMG400014274	PGSC0003DMC400025154	PGSC0003DMT400037039	26.1	misc.cytochrome P450	pgsc0003dmp400025154	moderately similar to ( 361) AT2G45560 | Symbols: CYP76C1 | CYP76C1; electron carrier/ heme binding / iron ion binding / monooxygenase | chr2:18777240-18778354 REVERSEmoderately similar to ( 321) C75A1_PETHY Flavonoid 3',5'-hydroxylase 1 (EC 1.14.13.88) (F3'5'H) (Cytochrome P450 75A1) (CYPLXXVA1) - Petunia hybrida (Petunia)moderately similar to ( 357) loc_os03g14400 12003.m06880 protein cytochrom…
CUST_12205_PI426222305	0.717304	7.05019	4.33939	66.6455	6.04959	0.928936	5.29266	0.982011	5.39386	1.07528	20.2429	0.789232	12.447	1.13348	5.69243	0.809737	5.15526	PGSC0003DMT400010467	CAGGTTAGGGTTCTAATTTTCTCTATAAAGCCAAGAGCTTAGTACATTTATTTTGGGGTT	U4/U6.U5 tri-snRNP-associated protein	PGSC0003DMB000000058	chr07	U4/U6.U5 tri-snRNP-associated protein	PGSC0003DMP400007307	PGSC0003DMG400004088	PGSC0003DMC400007307	PGSC0003DMT400010467	35.2	not assigned.unknown	pgsc0003dmp400007307	very weakly similar to (81.6) AT5G57370 | Symbols: | unknown protein | chr5:23244811-23245470 FORWARD PGSC0003DMT400010467
CUST_13057_PI426222305	0.522659	5.82842	3.16152	56.8317	6.04891	0.861485	5.89098	0.763419	4.9213	1.02557	25.684	7.54402	160.622	1.00287	5.92604	3.76599	31.2805	PGSC0003DMT400062975	ATGTGATGCTTCATTTCATTTCGTTCAGATTGGGCTTTTAGTAATTGGGCTCTGCTCTAT	Gene of unknown function	PGSC0003DMB000000062	chr03	Gene of unknown function	PGSC0003DMP400042387	PGSC0003DMG400024506	PGSC0003DMC400042387	PGSC0003DMT400062975	35.2	not assigned.unknown	pgsc0003dmp400042387	PGSC0003DMT400062975
CUST_51587_PI426222305	0.830032	51.6264	4.94146	465.114	5.95333	0.16422	6.12116	0.290133	10.8167	1.89018	240.447	3.92229	371.018	0.500449	20.0018	1.2308	50.8114	PGSC0003DMT400005552	CCCTTTTTCCAAAATAGTGCAGTACTCTATCAGAGCACTTTAATTGTCGTTCTTACTAAA	Glutathione S-transferase T2	PGSC0003DMB000000848	chr09	Glutathione S-transferase T2	PGSC0003DMP400003878	PGSC0003DMG400002172	PGSC0003DMC400003878	PGSC0003DMT400005552	26.9	misc.glutathione S transferases	pgsc0003dmp400003878	moderately similar to ( 208) AT3G09270 | Symbols: ATGSTU8 | ATGSTU8 (GLUTATHIONE S-TRANSFERASE TAU 8); glutathione transferase | chr3:2848407-2849226 REVERSEmoderately similar to ( 296) GSTX3_TOBAC Probable glutathione S-transferase (EC 2.5.1.18) (Auxin-induced protein PCNT103) - Nicotiana tabacum (Common tobacco)moderately similar to ( 209) loc_os01g72130 12001.m13249 protein glutathione S-trans…
CUST_51601_PI426222305	0.985039	96.5456	5.75799	929.233	5.84544	0.512038	34.391	0.430521	28.4526	2.76582	743.423	4.84336	801.287	0.278461	18.3367	1.74666	118.092	PGSC0003DMT400005557	AGCTTTAGCTCGTTTTTGGGCTAAGTTCCTTAATGATAAGGTGGGAGCAGCTGTGAATAC	Glutathione S-transferase	PGSC0003DMB000000848	chr09	Glutathione S-transferase	PGSC0003DMP400003883	PGSC0003DMG400002174	PGSC0003DMC400003883	PGSC0003DMT400005557	26.9	misc.glutathione S transferases	pgsc0003dmp400003883	moderately similar to ( 201) AT3G09270 | Symbols: ATGSTU8 | ATGSTU8 (GLUTATHIONE S-TRANSFERASE TAU 8); glutathione transferase | chr3:2848407-2849226 REVERSEmoderately similar to ( 303) GSTX3_TOBAC Probable glutathione S-transferase (EC 2.5.1.18) (Auxin-induced protein PCNT103) - Nicotiana tabacum (Common tobacco)weakly similar to ( 186) loc_os01g72130 12001.m13249 protein glutathione S-transfera…
CUST_26410_PI426222305	0.441184	84.9725	2.54916	812.31	5.77801	1.52689	190.143	0.455942	57.3008	0.503856	216.103	0.999985	284.413	0.985179	129.729	1.93818	251.923	PGSC0003DMT400037034	GCTCGGATTTTTTGGATGTCATGATTGATAGTGGATTCTCAGATTTACAGATCAATATCT	Cytochrome P450	PGSC0003DMB000000154	chr03	(S)-N-methylcoclaurine 3'-hydroxylase isozyme	PGSC0003DMP400025150	PGSC0003DMG400014272	PGSC0003DMC400025150	PGSC0003DMT400037034	26.1	misc.cytochrome P450	pgsc0003dmp400025150	weakly similar to ( 127) AT3G61040 | Symbols: CYP76C7 | CYP76C7; electron carrier/ heme binding / iron ion binding / monooxygenase/ oxygen binding | chr3:22594532-22596125 REVERSEweakly similar to ( 126) C76A2_SOLME Cytochrome P450 76A2 (EC 1.14.-.-) (CYPLXXVIA2) (P-450EG7) - Solanum melongena (Eggplant) (Aubergine)weakly similar to ( 131) loc_os10g08540 12010.m04202 protein cytochrome P450 76B1,…
CUST_4200_PI426222305	0.562012	5.57853	3.24491	53.1593	5.77374	0.853986	5.23059	1.0798	6.61358	2.31712	54.6379	3.83048	58.4421	0.957493	5.11353	0.757176	5.17737	PGSC0003DMT400086530	TATCTTTGTGCTCTGGGTCATTGGGCGACATGATGAGAAAGTCACGAAATCACCATCTTG	Gene of unknown function	PGSC0003DMB000000115	chr09	Gene of unknown function	PGSC0003DMP400058205	PGSC0003DMG400036101	PGSC0003DMC400058205	PGSC0003DMT400086530	35.2	not assigned.unknown	pgsc0003dmp400058205	PGSC0003DMT400086530
CUST_28389_PI426222305	1.2319	211.089	6.9883	1842.38	5.67278	0.158718	25.1679	0.488604	54.1008	3.67463	1426.01	3.13242	761.551	0.231234	23.9934	0.461128	50.434	PGSC0003DMT400044406	TTGTTAATATTGGTGACCTTCTTCAGATCCTATCAAATGACAAGTTTGTAAGTGCAACTC	Desacetoxyvindoline 4-hydroxylase	PGSC0003DMB000000174	chr09	Desacetoxyvindoline 4-hydroxylase	PGSC0003DMP400030126	PGSC0003DMG402017239	PGSC0003DMC400030126	PGSC0003DMT400044406	17.5.1	hormone metabolism.ethylene.synthesis-degradation	pgsc0003dmp400030126	moderately similar to ( 317) AT1G06620 | Symbols: | 2-oxoglutarate-dependent dioxygenase, putative | chr1:2025618-2027094 FORWARDmoderately similar to ( 315) DV4H_CATRO Desacetoxyvindoline 4-hydroxylase (EC 1.14.11.20) - Catharanthus roseus (Rosy periwinkle) (Madagascar periwinkle)moderately similar to ( 258) loc_os04g10350 12004.m06287 protein 1-aminocyclopropane-1-carboxylate oxidase, putative,…
CUST_11978_PI426222305	2.28554	2618.97	12.8245	22546.8	5.61115	0.726972	520.513	0.382788	258.271	2.71912	8163.33	2.07892	4318.55	0.559004	334.758	1.03302	800.218	PGSC0003DMT400005956	GTGCTTTGGCACAGTAGGGAAAGGGTGTTTACCAATTCGTGAAGAAATATGGAGCTAATG	Photosystem II 10 kDa polypeptide, chloroplast	PGSC0003DMB000000056	chr12	Photosystem II 10 kDa polypeptide, chloroplast	PGSC0003DMP400004129	PGSC0003DMG400002312	PGSC0003DMC400004129	PGSC0003DMT400005956	1.1.1.2	PS.lightreaction.photosystem II.PSII polypeptide subunits	pgsc0003dmp400004129	very weakly similar to (80.9) AT1G79040 | Symbols: PSBR | PSBR (photosystem II subunit R) | chr1:29736085-29736781 FORWARDvery weakly similar to (86.7) PSBR_TOBAC Photosystem II 10 kDa polypeptide, chloroplast precursor (PII10) - Nicotiana tabacum (Common tobacco)PsbR PGSC0003DMT400005956
CUST_47922_PI426222305	0.558205	5.35208	3.01628	46.306	5.40354	0.87165	5.20332	0.985585	5.67447	0.97313	23.7305	1.3884	35.8479	1.24195	6.64611	1.15786	8.06181	PGSC0003DMT400025264	TTAATAGCCAGGAGAAAGAGTGATCTTTATTTAATTGCTACTCCATTTGGCCTCTCTAAA	Cytochrome P450 71D7	PGSC0003DMB000000576	chr04	Cytochrome P450 71D7	PGSC0003DMP400017230	PGSC0003DMG400009759	PGSC0003DMC400017230	PGSC0003DMT400025264	26.1	misc.cytochrome P450	pgsc0003dmp400017230	weakly similar to ( 189) AT3G26300 | Symbols: CYP71B34 | CYP71B34; electron carrier/ heme binding / iron ion binding / monooxygenase/ oxygen binding | chr3:9639199-9640866 REVERSEmoderately similar to ( 213) C71D8_SOYBN Cytochrome P450 71D8 (EC 1.14.-.-) (P450 CP7) - Glycine max (Soybean)moderately similar to ( 219) loc_os02g09240 12002.m06221 protein cytochrome P450 71D8, putative, expressedp450…
CUST_2887_PI426222305	1.95105	308.633	10.3307	2633.94	5.29495	0.403556	42.367	0.113016	10.0533	0.458538	169.462	1.66159	386.192	0.429552	66.1709	7.25471	718.854	PGSC0003DMT400000220	AGATCTCTTACACTCTCAAATGCTCCGGCAGGGTTATAGTATCAGGAACAATTCCAGATC	Ethylene-responsive late embryogenesis	PGSC0003DMB000000010	chr01	Ethylene-responsive late embryogenesis	PGSC0003DMP400000161	PGSC0003DMG400000066	PGSC0003DMC400000161	PGSC0003DMT400000220	33.2	development.late embryogenesis abundant	pgsc0003dmp400000161	weakly similar to ( 169) AT1G01470 | Symbols: LEA14, LSR3 | LEA14 (LATE EMBRYOGENESIS ABUNDANT 14) | chr1:172295-172826 REVERSEmoderately similar to ( 204) LEA14_SOYBN Desiccation protectant protein Lea14 homolog - Glycine max (Soybean)weakly similar to ( 175) loc_os01g12580 12001.m07872 protein late embryogenesis abundant protein Lea14-A, putative, expressedLEA_2 PGSC0003DMT400000220
CUST_45797_PI426222305	0.484324	71.1638	2.54826	618.704	5.26147	0.230623	33.18	0.260386	34.3497	1.83079	629.808	3.85441	890.521	0.490201	78.6915	3.25531	328.831	PGSC0003DMT400050270	TAACCTGCCGGTGTGGATCTCAATTTTGCTATATATGTGGAGAAACATGGAGCGAAAGCC	Zinc finger protein	PGSC0003DMB000000497	chr03	Zinc finger protein	PGSC0003DMP400033933	PGSC0003DMG400019526	PGSC0003DMC400033933	PGSC0003DMT400050270	29.5.11.4.2	protein.degradation.ubiquitin.E3.RING	pgsc0003dmp400033933	weakly similar to ( 181) AT3G14250 | Symbols: | protein binding / zinc ion binding | chr3:4745963-4746958 REVERSEweakly similar to ( 186) loc_os08g35060 12008.m07495 protein ubiquitin-conjugating enzyme 7-interacting protein 4, putative, expressed PGSC0003DMT400050270
CUST_10993_PI426222305	0.836253	19.8082	4.27222	161.656	5.10876	0.700921	11.5687	0.971876	16.1704	0.930419	47.6852	5.10989	181.862	0.497011	6.37059	0.987924	16.6999	PGSC0003DMT400007441	TAGAAAATACAAGTACAGATCAGTATCCTCTTAAGTATAAGAGAAGTACTGGCAGCGCGG	Nitrate transporter	PGSC0003DMB000000051	chr04	Nitrate transporter	PGSC0003DMP400005176	PGSC0003DMG400002865	PGSC0003DMC400005176	PGSC0003DMT400007441	34.13	transport.peptides and oligopeptides	pgsc0003dmp400005176	highly similar to ( 719) AT1G69850 | Symbols: ATNRT1:2, NTL1 | ATNRT1:2 (ARABIDOPSIS THALIANA NITRATE TRANSPORTER 1:2); calcium ion binding / transporter | chr1:26296945-26300407 REVERSEhighly similar to ( 669) loc_os06g38294 12006.m08364 protein peptide transporter PTR2, putative, expressedPTR2 PTR2 PGSC0003DMT400007441
CUST_30520_PI426222305	1.38751	44.0516	7.06735	359.582	5.09355	0.292339	5.58566	0.382185	7.09522	2.25144	184.518	12.2728	700.848	0.447228	7.42941	0.634124	14.127	PGSC0003DMT400007992	GCACCGACATATTTGCGGAAGCCTATATTTTCAAAGCTTTATCTTTCACTTAGATCAAAT	Leucoanthocyanidin dioxygenase	PGSC0003DMB000000204	chr05	Leucoanthocyanidin dioxygenase	PGSC0003DMP400005556	PGSC0003DMG400003091	PGSC0003DMC400005556	PGSC0003DMT400007992	17.5.1	hormone metabolism.ethylene.synthesis-degradation	pgsc0003dmp400005556	moderately similar to ( 368) AT1G17020 | Symbols: SRG1, ATSRG1 | SRG1 (SENESCENCE-RELATED GENE 1); oxidoreductase, acting on diphenols and related substances as donors, oxygen as acceptor / oxidoreductase, acting on paired donors, with incorporation or reduction of molecular oxygen, 2-oxoglutarate as one donor, and inc | chr1:5820258-5821741 FORWARDweakly similar to ( 189) FLS_PETHY Flavonol synt…
CUST_27412_PI426222305	0.263478	57.22	1.33403	462.859	5.06316	1.14778	179.789	0.741404	104.049	0.27445	142.305	1.2175	448.012	1.03491	120.664	5.02617	745.788	PGSC0003DMT400045709	TGGAAAATGTGTGTTCAACTGGTGAAGGACCAGTTTCTTCATGGACTTGTCCTGATTAGA	Conserved gene of unknown function	PGSC0003DMB000000164	chr04	Conserved gene of unknown function	PGSC0003DMP400030968	PGSC0003DMG400017724	PGSC0003DMC400030968	PGSC0003DMT400045709	35.2	not assigned.unknown	pgsc0003dmp400030968	very weakly similar to (86.7) loc_os08g31660 12008.m07160 protein VQ motif family protein, expressed PGSC0003DMT400045709
CUST_24947_PI426222305	0.574502	6.57183	2.87906	56.7642	5.01141	0.881834	6.39695	0.924827	6.30311	1.79668	51.6198	3.31971	202.038	0.929681	5.71556	2.02053	16.4266	PGSC0003DMT400024096	CTGTTGTAAATGTAAATGTAGATGTTGCTTTTAATTGACATGAGCATTGAGAGCGCGTTA	GTP-binding protein alpha subunit, gna	PGSC0003DMB000000144	chr08	GTP-binding protein alpha subunit, gna	PGSC0003DMP400016441	PGSC0003DMG400009320	PGSC0003DMC400016441	PGSC0003DMT400024096	30.5	signalling.G-proteins	pgsc0003dmp400016441	moderately similar to ( 313) AT1G31930 | Symbols: XLG3 | XLG3 (extra-large GTP-binding protein 3); guanyl nucleotide binding / signal transducer | chr1:11465832-11468961 FORWARDweakly similar to ( 115) GPA1_ORYSA Guanine nucleotide-binding protein alpha-1 subunit (GP-alpha-1) (Protein Dwarf1) - Oryza sativa (Rice)moderately similar to ( 323) loc_os11g10050 12011.m05202 protein guanyl nucleotide b…
CUST_26456_PI426222305	0.550672	48.3185	2.74597	395.522	4.98658	1.50345	89.083	0.550117	28.6556	0.70397	149.639	1.21555	161.927	1.15444	66.5351	2.59448	154.969	PGSC0003DMT400037025	TTTTTGGATGTCATGATTGATAGTGGATTCTCGGATTTACAGGTCGATATCTTATTGATG	(S)-N-methylcoclaurine 3'-hydroxylase isozyme	PGSC0003DMB000000154	chr03	(S)-N-methylcoclaurine 3'-hydroxylase isozyme	PGSC0003DMP400025145	PGSC0003DMG400014270	PGSC0003DMC400025145	PGSC0003DMT400037025	26.1	misc.cytochrome P450	pgsc0003dmp400025145	moderately similar to ( 372) AT3G61040 | Symbols: CYP76C7 | CYP76C7; electron carrier/ heme binding / iron ion binding / monooxygenase/ oxygen binding | chr3:22594532-22596125 REVERSEmoderately similar to ( 312) C76A2_SOLME Cytochrome P450 76A2 (EC 1.14.-.-) (CYPLXXVIA2) (P-450EG7) - Solanum melongena (Eggplant) (Aubergine)moderately similar to ( 350) loc_os03g14400 12003.m06880 protein cytochrom…
CUST_33528_PI426222305	0.677918	5.88033	3.33615	46.8734	4.92117	0.901551	4.48065	1.05652	5.58539	0.95203	18.1824	0.98726	14.1669	1.05026	4.46998	1.1578	7.26333	PGSC0003DMT400045479	TCTTGACAAATTCTAATGACAAGTGTAAGGTCCTTCACCCTTAGATCAAAAACACCACCA	Conserved gene of unknown function	PGSC0003DMB000000243	chr05	Conserved gene of unknown function	PGSC0003DMP400030819	PGSC0003DMG400017643	PGSC0003DMC400030819	PGSC0003DMT400045479	35.2	not assigned.unknown	pgsc0003dmp400030819	moderately similar to ( 442) AT1G07040 | Symbols: | unknown protein | chr1:2161225-2163035 REVERSEmoderately similar to ( 454) loc_os10g32680 12010.m065282 protein expressed protein PGSC0003DMT400045479
CUST_8959_PI426222305	0.644827	14.1423	3.09787	104.522	4.8042	0.67322	10.0169	0.604522	8.36763	1.48791	68.5352	1.37566	48.3958	0.568526	6.79881	1.66456	24.0235	PGSC0003DMT400012974	CTCAAACCTGAGACCTCTACTTAAGGGTGAAACAATATTACTAATCATGTTGGTTATTAG	Sphingosine kinase	PGSC0003DMB000000039	chr03	Sphingosine kinase	PGSC0003DMP400009009	PGSC0003DMG400005056	PGSC0003DMC400009009	PGSC0003DMT400012974	11.8.1	lipid metabolism.''exotics'' (steroids, squalene etc).sphingolipids	pgsc0003dmp400009009	moderately similar to ( 383) AT4G21540 | Symbols: SPHK1 | SPHK1 (SPHINGOSINE KINASE 1); D-erythro-sphingosine kinase/ diacylglycerol kinase/ sphinganine kinase | chr4:11460703-11462356 FORWARDmoderately similar to ( 297) loc_os01g57350 12001.m11886 protein D-erythro-sphingosine kinase/ diacylglycerol kinase, putative, expressedLCB5 PGSC0003DMT400012974
CUST_1609_PI426222305	0.507345	4.75885	2.43265	41.5469	4.79487	0.802933	4.67066	0.881912	5.20875	2.0926	54.4971	2.17029	32.9101	1.24075	6.6626	1.51439	11.3779	PGSC0003DMT400072143	TGTTGCTAACCAGAAGGAATCAAGGGCGTAGCTATAGCCACCCTATCGGAATATTAGGTT	Serine/threonine-protein kinase CCR3	PGSC0003DMB000000005	chr06	Serine/threonine-protein kinase CCR3	PGSC0003DMP400048769	PGSC0003DMG400028073	PGSC0003DMC400048769	PGSC0003DMT400072143	29.4.1.57	protein.postranslational modification.kinase.receptor like cytoplasmatic kinase VII	pgsc0003dmp400048769	highly similar to ( 687) AT3G55950 | Symbols: CCR3, ATCRR3 | CCR3 (ARABIDOPSIS THALIANA CRINKLY4 RELATED 3); kinase | chr3:20753903-20756347 REVERSEmoderately similar to ( 228) CRI4_MAIZE Putative receptor protein kinase CRINKLY4 precursor (EC 2.7.11.1) - Zea mays (Maize)highly similar to ( 512) loc_os05g03620 12005.m04896 protein protein kinase, putative, expressedPkinase PTKc S_TKc Pkinase_Tyr …
CUST_7159_PI426222305	0.87099	8.92069	4.04308	66.3354	4.64194	0.986959	6.50518	0.903755	5.52387	2.9139	101.716	3.85017	63.5305	0.939156	5.11863	1.24434	9.91304	PGSC0003DMT400068664	AAGGATGTAATGGAAGCAGTTAAGGATCTGGAAGATGTCTCGGGAGACAAGGCTGAACTT	Hydroxymethylglutaryl-CoA lyase, mitochondrial	PGSC0003DMB000000029	chr04	Hydroxymethylglutaryl-CoA lyase, mitochondrial	PGSC0003DMP400046397	PGSC0003DMG400026700	PGSC0003DMC400046397	PGSC0003DMT400068664	29.5.11.20	protein.degradation.ubiquitin.proteasom	pgsc0003dmp400046397	weakly similar to ( 125) AT2G26800 | Symbols: | hydroxymethylglutaryl-CoA lyase, putative / 3-hydroxy-3-methylglutarate-CoA lyase, putative / HMG-CoA lyase, putative | chr2:11429192-11432290 REVERSEweakly similar to ( 114) loc_os01g16350 12001.m97495 protein hydroxymethylglutaryl-CoA lyase, putative, expressedPRK05692 PGSC0003DMT400068664
CUST_28100_PI426222305	0.873909	347.257	4.02835	2810.26	4.60958	0.596324	173.219	0.489226	116.441	2.48113	2298.45	2.00482	1313.51	0.607408	137.549	1.0963	308.113	PGSC0003DMT400004541	CAAAATTTGTGGACGACAAGCTTCTGCCATCAGTAACGAGTGTTTTCACAGAAAAAGGAT	Glutathione s-transferase	PGSC0003DMB000000173	chr01	Glutathione s-transferase	PGSC0003DMP400003230	PGSC0003DMG400001804	PGSC0003DMC400003230	PGSC0003DMT400004541	26.9	misc.glutathione S transferases	pgsc0003dmp400003230	weakly similar to ( 196) AT2G29420 | Symbols: ATGSTU7, GST25 | ATGSTU7 (ARABIDOPSIS THALIANA GLUTATHIONE S-TRANSFERASE TAU 7); glutathione transferase | chr2:12618111-12618871 REVERSEweakly similar to ( 193) GSTX6_SOYBN Probable glutathione S-transferase (EC 2.5.1.18) (Heat shock protein 26A) (G2-4) - Glycine max (Soybean)moderately similar to ( 204) loc_os05g34150 12005.m07646 protein glutathion…
CUST_6539_PI426222305	1.63635	163.365	7.51669	1239.01	4.59357	0.291977	20.3038	0.338892	20.7223	5.29873	1312.95	3.80603	556.2	0.259203	14.0264	0.650461	42.3095	PGSC0003DMT400014613	CATTAAGGTCTAACGGTAAATGTAGGTAGCACAAATGTACATTGAAATACGTCTGTTTAC	Conserved gene of unknown function	PGSC0003DMB000000026	chr03	Conserved gene of unknown function	PGSC0003DMP400010109	PGSC0003DMG400005713	PGSC0003DMC400010109	PGSC0003DMT400014613	35.2	not assigned.unknown	pgsc0003dmp400010109	weakly similar to ( 124) AT3G18440 | Symbols: AtALMT9 | AtALMT9 (aluminum-activated malate transporter 9); anion channel | chr3:6328181-6330652 FORWARDvery weakly similar to (80.1) loc_os02g49790 12002.m10013 protein ALMT1, putative, expressed PGSC0003DMT400014613
CUST_27801_PI426222305	0.968361	8.62339	4.44084	67.237	4.58594	0.934258	5.08563	1.06996	5.68325	0.690408	16.1204	1.26689	17.9064	1.29339	6.15455	0.865732	5.22865	PGSC0003DMT400051404	ACCAGTTGGAAAATGCAGATGATCAGTTCTCAAATCCATCATATCAGTTGGACAATGCAG	Ethylene response factor 3	PGSC0003DMB000000170	chr12	Ethylene response factor 3	PGSC0003DMP400034652	PGSC0003DMG400019965	PGSC0003DMC400034652	PGSC0003DMT400051404	35.2	not assigned.unknown	pgsc0003dmp400034652	PGSC0003DMT400051404
CUST_22383_PI426222305	0.553015	5.0202	2.51609	40.7623	4.54976	1.2755	8.82028	1.25155	7.74666	1.46865	39.1653	1.14698	19.9547	1.11304	5.59718	1.52331	12.1299	PGSC0003DMT400039466	GTGGGCCTTTCACCCCTTTTCCACCCTATTGAGTTAACCTGTAAATCTGAAACAAGAAAA	Structural constituent of ribosome	PGSC0003DMB000000127	chr03	Ribosome	PGSC0003DMP400026760	PGSC0003DMG400015257	PGSC0003DMC400026760	PGSC0003DMT400039466	29.2.1.99.1.21	protein.synthesis.ribosomal protein.unknown.small subunit.S21	pgsc0003dmp400026760	PGSC0003DMT400039466
CUST_26786_PI426222305	0.684196	6.27133	3.09468	47.0171	4.52308	0.875507	4.77017	0.978696	5.28245	2.58751	57.3003	3.63857	50.5819	1.02129	4.80901	0.814071	4.97493	PGSC0003DMT400031242	GTAACGATGAAAATACTCATTTTATGTAACGATCGATTTTGTGTGATCGTGTGGTTACCT	Glucosyltransferase	PGSC0003DMB000000157	chr07	Glucosyltransferase	PGSC0003DMP400021193	PGSC0003DMG400011972	PGSC0003DMC400021193	PGSC0003DMT400031242	26.2	misc.UDP glucosyl and glucoronyl transferases	pgsc0003dmp400021193	moderately similar to ( 434) AT3G21760 | Symbols: | UDP-glucoronosyl/UDP-glucosyl transferase family protein | chr3:7667099-7668556 FORWARDweakly similar to ( 158) ZOX_PHAVU Zeatin O-xylosyltransferase (EC 2.4.2.40) (Zeatin O-beta-D-xylosyltransferase) - Phaseolus vulgaris (Kidney bean) (French bean)moderately similar to ( 310) loc_os07g32010 12007.m07467 protein anthocyanidin 5,3-O-glucosyltrans…
CUST_7805_PI426222305	0.905001	9.36625	4.09179	67.8466	4.52131	0.864215	5.39778	1.01977	6.05028	0.723857	14.9081	0.941784	18.543	1.03321	5.53119	1.30667	9.10667	PGSC0003DMT400025752	GTCTTGTTGGTTCAAATTATACTTCATAGTCCAAGTCCTTTATTCTATTCAGCGTGCTTT	Gene of unknown function	PGSC0003DMB000000032	chr04	Gene of unknown function	PGSC0003DMP400017558	PGSC0003DMG400009942	PGSC0003DMC400017558	PGSC0003DMT400025752	35.2	not assigned.unknown	pgsc0003dmp400017558	PGSC0003DMT400025752
CUST_2582_PI426222305	1.29849	12.7871	5.75706	95.8114	4.43366	0.813586	4.6575	0.892585	5.11715	2.73634	65.7605	0.897261	14.3276	0.947786	4.71469	0.744487	4.80481	PGSC0003DMT400072717	TTCTCCATGTTGTTTGGATGGTTGTTACCTGTTAGAATTGTACTGTATTATGACGTTAGT	SAUR family protein	PGSC0003DMB000000008	chr10	SAUR family protein	PGSC0003DMP400049190	PGSC0003DMG400028299	PGSC0003DMC400049190	PGSC0003DMT400072717	17.2.3	hormone metabolism.auxin.induced-regulated-responsive-activated	pgsc0003dmp400049190	PGSC0003DMT400072717
CUST_40509_PI426222305	0.78316	8.31749	3.46833	60.8552	4.42863	0.890175	5.6255	1.01684	6.10454	1.69005	46.0916	0.700523	11.6983	1.07313	5.82178	0.812095	5.6082	PGSC0003DMT400029883	AGTTCTACATTTTTAGGATTTGAATTCGAGAGCTATATTAATCCACCGTCAAGTCTCGAT	Truncated protein, similar to cell wall surface anchor family protein (Fragment 2)	PGSC0003DMB000000355	chr04	Truncated protein, similar to cell wall surface anchor family protein (Fragment 2)	PGSC0003DMP400020326	PGSC0003DMG400011483	PGSC0003DMC400020326	PGSC0003DMT400029883	35.2	not assigned.unknown	pgsc0003dmp400020326	very weakly similar to (93.2) AT5G13590 | Symbols: | unknown protein | chr5:4374718-4378647 REVERSE PGSC0003DMT400029883
CUST_10361_PI426222305	2.05767	163.625	8.93582	1069.97	4.34269	0.136475	6.83303	0.120748	5.4321	2.95046	439.593	6.78076	855.909	0.153018	6.49766	0.235567	12.1862	PGSC0003DMT400028920	ATCATGTCGGGGCGTGCTTGAGTGATGAATGAATGAAGGAATCCCTAATTTTCTCAGCAG	Gene of unknown function	PGSC0003DMB000000047	chr07	Gene of unknown function	PGSC0003DMP400019658	PGSC0003DMG400011134	PGSC0003DMC400019658	PGSC0003DMT400028920	35.2	not assigned.unknown	pgsc0003dmp400019658	PGSC0003DMT400028920
CUST_41091_PI426222305	2.15396	11163.1	9.22851	77070.2	4.28444	0.997782	3252.46	0.45356	1422.1	3.31657	39782	0.685935	5175.65	0.735488	1990.52	0.848764	2977	PGSC0003DMT400004360	GGTGTTTCAATAATCTCTGGAGAGATCAATCTGGTTCTTCCAATTTTTCATTTGTACTAC	Ascorbate peroxidase	PGSC0003DMB000000371	chr09	Ascorbate peroxidase	PGSC0003DMP400003107	PGSC0003DMG401001731	PGSC0003DMC400003107	PGSC0003DMT400004360	21.2.1	redox.ascorbate and glutathione.ascorbate	pgsc0003dmp400003107	moderately similar to ( 377) AT3G09640 | Symbols: APX2, APX1B | APX2 (ASCORBATE PEROXIDASE 2); L-ascorbate peroxidase | chr3:2956301-2958163 FORWARDmoderately similar to ( 371) APX1_PEA L-ascorbate peroxidase, cytosolic (EC 1.11.1.11) (AP) (PsAPx01) - Pisum sativum (Garden pea)moderately similar to ( 362) loc_os07g49400 12007.m29412 protein OsAPx2 - Cytosolic Ascorbate Peroxidase encoding gene, e…
CUST_9085_PI426222305	0.888056	178.621	3.7905	1219.54	4.26832	0.385238	54.1251	0.375039	57.0892	1.13662	454.671	1.48177	442.465	0.43718	51.3746	1.51657	200.26	PGSC0003DMT400048068	CCATCCTATACATTGTTCCTTCTGCGGTTTGACTGTTTGATTTGTTGTATTAAAAATGAC	Lectin kinase	PGSC0003DMB000000039	chr03	Lectin kinase	PGSC0003DMP400032555	PGSC0003DMG400018677	PGSC0003DMC400032555	PGSC0003DMT400048068
CUST_43323_PI426222305	0.473083	787.775	2.00495	5531.25	4.23805	0.995955	1167.92	0.61632	647.766	1.5833	5340.43	0.775943	2125.66	1.08292	1083.44	1.65277	1908.43	PGSC0003DMT400064455	TACCGGCTCAAATAACTCGGCAGTAAAAGCATTTACTACAACTTCAGCTGTTTTTGTGTC	CT099	PGSC0003DMB000000421	chr10	Copper ion binding protein	PGSC0003DMP400043459	PGSC0003DMG400025042	PGSC0003DMC400043459	PGSC0003DMT400064455	26.19	misc.plastocyanin-like	pgsc0003dmp400043459	PGSC0003DMT400064455
CUST_9451_PI426222305	2.4265	320.477	10.2788	2150.27	4.23605	0.177136	18.2321	0.373474	30.3006	5.89253	1557.51	1.44833	289.194	0.271469	20.2879	0.477484	45.5732	PGSC0003DMT400006712	CCAATCTTCCCATGTTGGGTTGGTCACAATGTTTTATAAATAAATTTCCATGGTAACACA	Clavaminate synthase	PGSC0003DMB000000040	chr03	Clavaminate synthase	PGSC0003DMP400004661	PGSC0003DMG400002609	PGSC0003DMC400004661	PGSC0003DMT400006712	35.2	not assigned.unknown	pgsc0003dmp400004661	moderately similar to ( 203) AT3G21360 | Symbols: | electron carrier/ oxidoreductase | chr3:7522865-7524036 FORWARDmoderately similar to ( 206) loc_os01g09430 12001.m07568 protein syringomycin biosynthesis enzyme, putative, expressed PGSC0003DMT400006712
CUST_29602_PI426222305	0.751527	160.943	3.1832	1069.17	4.23564	0.511247	78.097	1.01003	132.002	2.1943	972.53	2.45208	764.693	0.32708	41.8671	0.970379	135.429	PGSC0003DMT400076112	CCTGTCAATGTCAATGTGATGTTTCTGGTTATAGTTTCTTTGTTGTTGAGTGTTTTGTAG	Glucan endo-1,3-beta-glucosidase	PGSC0003DMB000000191	chr08	Glucan endo-1,3-beta-glucosidase	PGSC0003DMP400051543	PGSC0003DMG400029596	PGSC0003DMC400051543	PGSC0003DMT400076112	26.4.1	misc.beta 1,3 glucan hydrolases.glucan endo-1,3-beta-glucosidase	pgsc0003dmp400051543	highly similar to ( 613) AT5G58090 | Symbols: | glycosyl hydrolase family 17 protein | chr5:23505556-23507193 REVERSEweakly similar to ( 192) E13H_TOBAC Glucan endo-1,3-beta-glucosidase, acidic isoform PR-Q' precursor (EC 3.2.1.39) ((1->3)-beta-glucan endohydrolase) ((1->3)-beta-glucanase) (Beta-1,3-endoglucanase) (PR-35) - Nicotiana tabacum (Common tobacco)highly similar to ( 575) loc_os02g04670…
CUST_29965_PI426222305	0.924685	154.904	3.91438	979.926	4.2332	0.436638	56.6835	0.471372	53.6412	1.97789	633.934	4.32078	1039.71	0.475143	56.9841	0.791135	85.3986	PGSC0003DMT400076803	GAGTACCTTGTCATCTTAGCTCTTCTGTATATGCTAATCAAAGTTTACTGTGATAACTGT	Ornithine aminotransferase	PGSC0003DMB000000197	chr08	Ornithine aminotransferase	PGSC0003DMP400052039	PGSC0003DMG400029872	PGSC0003DMC400052039	PGSC0003DMT400076803	19.3	tetrapyrrole synthesis.GSA	pgsc0003dmp400052039	moderately similar to ( 362) AT5G46180 | Symbols: DELTA-OAT | delta-OAT; ornithine-oxo-acid transaminase | chr5:18718766-18721271 REVERSEmoderately similar to ( 358) loc_os03g44150 12003.m09454 protein ornithine aminotransferase, putative, expressedArgD rocD GabT rocD BioA Aminotran_3 PRK03711 argD argD PRK11522 PRK07323 PRK08117 PRK02627 PRK05769 PRK08593 PRK07495 PRK06058 argD PRK07483 PRK06918…
CUST_27143_PI426222305	0.328976	6.15968	1.38425	44.7996	4.20776	3.69263	44.1756	0.707907	8.7944	0.990499	68.6632	5.09127	146.764	0.636075	6.82149	0.602673	8.43703	PGSC0003DMT400026355	CGGAAACTTGCAAATCTGTTTCTTTTGTTATGGACTCGCAATAGAAATGTGGATTTTCAA	Anthocyanin permease	PGSC0003DMB000000159	chr03	Anthocyanin permease	PGSC0003DMP400017999	PGSC0003DMG400010166	PGSC0003DMC400017999	PGSC0003DMT400026355	34.99	transport.misc	pgsc0003dmp400017999	highly similar to ( 609) AT4G25640 | Symbols: | MATE efflux family protein | chr4:13076953-13078965 REVERSEmoderately similar to ( 471) loc_os08g44870 12008.m080240 protein transparent testa 12 protein, putative, expressedNorM PRK01766 MatE PGSC0003DMT400026355
CUST_39818_PI426222305	0.717175	6.44377	3.01696	44.4438	4.20673	0.906412	4.94909	1.09491	5.81375	1.06134	22.7302	0.604392	8.53736	1.05976	5.06238	0.989241	6.12078	PGSC0003DMT400036311	TTCTCTTTTTGCTCTTTCTGTGGTCCAACATCCCTGTCTTTCTGCAGGTGAAGGACATCA	3-dehydroquinate synthase	PGSC0003DMB000000340	chr03	3-dehydroquinate synthase	PGSC0003DMP400024621	PGSC0003DMG400013970	PGSC0003DMC400024621	PGSC0003DMT400036311	35.2	not assigned.unknown	pgsc0003dmp400024621	very weakly similar to (87.0) AT3G28760 | Symbols: | FUNCTIONS IN: molecular_function unknown; INVOLVED IN: biological_process unknown; EXPRESSED IN: 20 plant structures; EXPRESSED DURING: 13 growth stages; CONTAINS InterPro DOMAIN/s: 3-dehydroquinate synthase, prokaryotic-type (InterPro:IPR002812); Has 259 Blast hits to 259 proteins in 76 species: Archae - 86; Bacteria - 48; Metazoa - 0; Fungi -…
CUST_869_PI426222305	0.480242	6.25831	2.01825	43.4331	4.20256	1.89049	21.5861	0.915645	7.17805	0.373868	11.5438	8.64422	172.754	1.49261	14.3865	9.40951	84.5601	PGSC0003DMT400052183	TCTGCTTGTCAAGAATCTCCAGACTTGTTACCCTAAAAATTATGCAGTTTGTTCACCACA	Glycerophosphodiester phosphodiesterase	PGSC0003DMB000000004	chr02	Glycerophosphodiester phosphodiesterase	PGSC0003DMP400035173	PGSC0003DMG403020240	PGSC0003DMC400035173	PGSC0003DMT400052183	11.9.3.3	lipid metabolism.lipid degradation.lysophospholipases.glycerophosphodiester phosphodiesterase	pgsc0003dmp400035173	moderately similar to ( 240) AT3G02040 | Symbols: SRG3 | SRG3 (senescence-related gene 3); glycerophosphodiester phosphodiesterase/ phosphoric diester hydrolase | chr3:348505-349909 REVERSEmoderately similar to ( 241) loc_os02g31030 12002.m08246 protein glycerophosphodiester phosphodiesterase, putative, expressed PGSC0003DMT400052183
CUST_24892_PI426222305	1.00577	32.8995	4.21571	225.288	4.19153	0.697056	14.8243	0.322481	6.10471	1.60806	189.285	1.72605	91.5373	0.37483	6.66777	1.52799	38.9503	PGSC0003DMT400038382	CTGCCTAAGTATTTCAAGCACAGTAACTTCTCCAGCTTCGTTCGTCAGCTGAACACTTAT	Heat shock factor protein HSF8	PGSC0003DMB000000144	chr08	Heat shock factor protein HSF8	PGSC0003DMP400026070	PGSC0003DMG400014811	PGSC0003DMC400026070	PGSC0003DMT400038382
CUST_30130_PI426222305	0.796534	96.0581	3.33119	636.916	4.18211	0.314163	29.3374	0.311049	31.3951	2.06541	496.419	1.78527	315.713	0.226316	17.3024	1.12984	89.299	PGSC0003DMT400012244	GTGGACTGAGAAGTAAATGTCTGACATCTTGTTTGGATGGTTGTTACATATTGTTTCATA	Conserved gene of unknown function	PGSC0003DMB000000201	chr08	Conserved gene of unknown function	PGSC0003DMP400008515	PGSC0003DMG400004804	PGSC0003DMC400008515	PGSC0003DMT400012244	35.2	not assigned.unknown	pgsc0003dmp400008515	highly similar to ( 646) AT5G47580 | Symbols: | unknown protein | chr5:19294948-19297194 REVERSE PGSC0003DMT400012244
CUST_28090_PI426222305	1.9045	886.069	7.90241	5978.14	4.14935	0.29363	96.5482	0.233042	62.8612	4.4922	4411.22	3.54856	2662.9	0.311893	75.549	0.414427	127.199	PGSC0003DMT400004537	CTGCTTCATGAAAAATTTCAGACAGCAAATTAAATGGTGAAATTGCTGCAGTATGTGTCT	Glutathione s-transferase	PGSC0003DMB000000173	chr01	Glutathione s-transferase	PGSC0003DMP400003226	PGSC0003DMG400001804	PGSC0003DMC400003226	PGSC0003DMT400004537	26.9	misc.glutathione S transferases	pgsc0003dmp400003226	weakly similar to ( 179) AT3G09270 | Symbols: ATGSTU8 | ATGSTU8 (GLUTATHIONE S-TRANSFERASE TAU 8); glutathione transferase | chr3:2848407-2849226 REVERSEweakly similar to ( 180) GSTX6_SOYBN Probable glutathione S-transferase (EC 2.5.1.18) (Heat shock protein 26A) (G2-4) - Glycine max (Soybean)weakly similar to ( 197) loc_os12g02960 12012.m04294 protein glutathione S-transferase, putative, express…
CUST_11228_PI426222305	0.963966	21.8106	3.99445	144.367	4.14376	0.934319	17.0038	0.743797	11.8252	0.947741	44.2981	5.31488	183.12	0.586949	7.60543	1.51755	26.0669	PGSC0003DMT400007439	TAGAAAATACAAGTACAGATCAGTATCCTCTTAAGTATAAGAGAAGTACTGGCAGCGCGG	Gene of unknown function	PGSC0003DMB000000051	chr04	Nitrate transporter	PGSC0003DMP400005174	PGSC0003DMG400002865	PGSC0003DMC400005174	PGSC0003DMT400007439	34.13	transport.peptides and oligopeptides	pgsc0003dmp400005174	moderately similar to ( 351) AT1G69850 | Symbols: ATNRT1:2, NTL1 | ATNRT1:2 (ARABIDOPSIS THALIANA NITRATE TRANSPORTER 1:2); calcium ion binding / transporter | chr1:26296945-26300407 REVERSEmoderately similar to ( 313) loc_os06g38294 12006.m08364 protein peptide transporter PTR2, putative, expressedPTR2 PGSC0003DMT400007439
CUST_906_PI426222305	0.486162	5.8061	1.99033	40.7972	4.09397	0.923401	7.31959	1.41165	10.6263	1.3021	32.0938	1.82621	37.0203	0.829519	5.33979	0.642539	5.26698	PGSC0003DMT400032859	AAGAAACCAGGGATGTTTCGGTGGCTGTGAATTATGAGAGTTTAAGGCCATCGGGTATTG	NOI	PGSC0003DMB000000004	chr02	NOI	PGSC0003DMP400022358	PGSC0003DMG400012623	PGSC0003DMC400022358	PGSC0003DMT400032859	30.1	signalling.in sugar and nutrient physiology	pgsc0003dmp400022358	PGSC0003DMT400032859
CUST_14691_PI426222305	0.553898	4.82142	2.2575	33.7101	4.07565	1.53023	10.0741	1.39012	8.58191	1.44033	29.9602	0.636799	9.65082	1.0212	4.75789	1.52693	11.5142	PGSC0003DMT400066392	CGCATCTTGCTCCACTGCTTCAACTTGTTATTTATAAGATAGAACAAACTTCTTTAAGTG	Gibberellin receptor GID1	PGSC0003DMB000000073	chr01	Gibberellin receptor GID1	PGSC0003DMP400044755	PGSC0003DMG400025819	PGSC0003DMC400044755	PGSC0003DMT400066392	24	Biodegradation of Xenobiotics	pgsc0003dmp400044755	moderately similar to ( 298) AT2G03550 | Symbols: | hydrolase | chr2:1077080-1078018 FORWARDweakly similar to ( 129) GID1_ORYSA Gibberellin receptor GID1 (EC 3.-.-.-) (Gibberellin-insensitive dwarf protein 1) (Protein GIBBERELLIN INSENSITIVE DWARF1) - Oryza sativa (Rice)moderately similar to ( 270) loc_os06g11130 12006.m05830 protein gibberellin receptor GID1L2, putative, expressedAbhydrolase_3 A…
CUST_9126_PI426222305	0.945398	193.682	3.84607	1296.12	4.0682	0.465952	60.4421	0.370459	58.0655	1.11856	461.406	1.40389	434.783	0.4399	58.1165	1.4873	204.653	PGSC0003DMT400048067	CCATCCTATACATTGTTCCTTCTGCGGTTTGACTGTTTGATTTGTTGTATTAAAAATGAC	Serine-threonine protein kinase, plant-type	PGSC0003DMB000000039	chr03	Lectin kinase	PGSC0003DMP400032554	PGSC0003DMG400018677	PGSC0003DMC400032554	PGSC0003DMT400048067	30.2.17	signalling.receptor kinases.DUF 26	pgsc0003dmp400032554	weakly similar to ( 199) AT5G55830 | Symbols: | lectin protein kinase, putative | chr5:22594655-22596700 FORWARDweakly similar to ( 114) RPK1_IPONI Receptor-like protein kinase precursor (EC 2.7.11.1) - Ipomoea nil (Japanese morning glory) (Pharbitis nil)moderately similar to ( 267) loc_os08g40280 12008.m08008 protein lectin-like protein kinase, putative, expressedPkinase_Tyr S_TKc S_TKc PTKc Pki…
CUST_26792_PI426222305	0.519947	5.10606	2.10956	34.5065	4.05726	0.842424	5.18939	1.52315	9.70552	0.874572	17.872	1.94319	29.7465	1.17157	6.56077	0.954775	6.66541	PGSC0003DMT400035284	CTGAATCAAATAAGAGTTGTTTCTAAGGTGTGAGTGTATTTGTTGGTGTGTGTGTGTATA	UDP-glucosyltransferase	PGSC0003DMB000000157	chr07	UDP-glucosyltransferase	PGSC0003DMP400023996	PGSC0003DMG400013559	PGSC0003DMC400023996	PGSC0003DMT400035284	26.2	misc.UDP glucosyl and glucoronyl transferases	pgsc0003dmp400023996	moderately similar to ( 390) AT2G29730 | Symbols: UGT71D1 | UGT71D1 (UDP-GLUCOSYL TRANSFERASE 71D1); UDP-glycosyltransferase/ quercetin 3-O-glucosyltransferase/ transferase, transferring glycosyl groups | chr2:12703652-12705055 FORWARDweakly similar to ( 155) CZOG_SORBI Putative cis-zeatin O-glucosyltransferase (EC 2.4.1.215) - Sorghum bicolor (Sorghum) (Sorghum vulgare)moderately similar to ( 32…
CUST_16305_PI426222305	0.369329	5.17541	1.49348	34.6024	4.04378	0.840462	7.79302	0.84383	7.74764	0.730411	29.692	2.05414	44.891	0.943216	8.1352	2.51282	25.2415	PGSC0003DMT400060607	TTTCTCTTAGACAATGTTGTTACACCCATCAAGAATAGATGGTGGAGGAACCTTGGATAA	Conserved gene of unknown function	PGSC0003DMB000000086	chr04	Serine-threonine protein kinase, plant-type	PGSC0003DMP400040799	PGSC0003DMG402023575	PGSC0003DMC400040799	PGSC0003DMT400060607	30.2.11	signalling.receptor kinases.leucine rich repeat XI	pgsc0003dmp400040799	weakly similar to ( 158) AT1G74170 | Symbols: AtRLP13 | AtRLP13 (Receptor Like Protein 13); protein binding | chr1:27891555-27895441 REVERSEweakly similar to ( 102) PSKR_DAUCA Phytosulfokine receptor precursor (EC 2.7.11.1) (Phytosulfokine LRR receptor kinase) - Daucus carota (Carrot)weakly similar to ( 135) loc_os04g55420 12004.m10434 protein protein binding protein, putative, expressed PGSC0003…
CUST_18986_PI426222305	1.08384	31.4161	4.35008	194.412	4.01359	0.313246	5.53888	0.384805	6.44974	1.52972	110.206	4.07528	188.734	0.800205	12.7706	0.836013	22.0703	PGSC0003DMT400044621	GGAAATGAAAAACCAAATTTGGAAGGACTAAGTCGCCTCAAAATTATAAGTACTTTCCAC	CYP72A56	PGSC0003DMB000000102	chr07	CYP72A56	PGSC0003DMP400030259	PGSC0003DMG400017319	PGSC0003DMC400030259	PGSC0003DMT400044621	26.1	misc.cytochrome P450	pgsc0003dmp400030259	weakly similar to ( 124) AT3G14690 | Symbols: CYP72A15 | CYP72A15; electron carrier/ heme binding / iron ion binding / monooxygenase/ oxygen binding | chr3:4937410-4939310 FORWARDweakly similar to ( 130) C72A1_CATRO Cytochrome P450 72A1 (EC 1.3.3.9) (CYPLXXII) (Secologanin synthase) (SLS) - Catharanthus roseus (Rosy periwinkle) (Madagascar periwinkle)weakly similar to ( 135) loc_os01g43750 12001.…
CUST_45202_PI426222305	0.644711	5.82286	2.58174	37.3195	4.00449	0.878243	4.65978	1.16585	6.50438	2.25498	78.4669	2.7842	38.628	1.02311	4.68373	1.16504	7.70393	PGSC0003DMT400010888	CAATCTTTTAGTAGTATACCCCCAAACACTTTGGCCGTATACGCCTTGAACCTATTCAAT	Thaumatin	PGSC0003DMB000000477	chr12	Thaumatin	PGSC0003DMP400007583	PGSC0003DMG400004261	PGSC0003DMC400007583	PGSC0003DMT400010888	20.1	stress.biotic	pgsc0003dmp400007583	weakly similar to ( 147) AT4G11650 | Symbols: ATOSM34 | ATOSM34 (osmotin 34) | chr4:7025127-7026113 REVERSEweakly similar to ( 136) OLPA_TOBAC Osmotin-like protein precursor (Pathogenesis-related protein PR-5d) - Nicotiana tabacum (Common tobacco)weakly similar to ( 114) loc_os03g46070 12003.m09627 protein protein P21, putative, expressedTHN Thaumatin PGSC0003DMT400010888
CUST_9554_PI426222305	2.54368	335.407	10.145	2116.03	3.98832	0.196469	17.5879	0.300977	23.7068	6.09022	1605.98	1.50202	299.215	0.210872	20.24	0.621395	55.4741	PGSC0003DMT400006713	CCAATCTTCCCATGTTGGGTTGGTCACAATGTTTTATAAATAAATTTCCATGGTAACACA	Clavaminate synthase	PGSC0003DMB000000040	chr03	Clavaminate synthase	PGSC0003DMP400004662	PGSC0003DMG400002609	PGSC0003DMC400004662	PGSC0003DMT400006713	35.2	not assigned.unknown	pgsc0003dmp400004662	highly similar to ( 513) AT3G21360 | Symbols: | electron carrier/ oxidoreductase | chr3:7522865-7524036 FORWARDmoderately similar to ( 460) loc_os01g09430 12001.m07568 protein syringomycin biosynthesis enzyme, putative, expressedTauD PGSC0003DMT400006713
CUST_30194_PI426222305	0.456847	98.9241	1.82019	610.948	3.98425	4.40459	593.497	0.817072	101.456	0.900383	376.274	0.89376	280.368	1.02426	129.631	0.745381	104.886	PGSC0003DMT400012073	GTGTGAAAAGGTTCAATTTTGTAGCTGCAATGAAGATAGTGCAGCTTAGTTTGTTTTCTA	Conserved gene of unknown function	PGSC0003DMB000000201	chr08	Conserved gene of unknown function	PGSC0003DMP400008395	PGSC0003DMG400004735	PGSC0003DMC400008395	PGSC0003DMT400012073	26.18	misc.invertase/pectin methylesterase inhibitor family protein	pgsc0003dmp400008395	weakly similar to ( 164) AT5G62350 | Symbols: | invertase/pectin methylesterase inhibitor family protein / DC 1.2 homolog (FL5-2I22) | chr5:25037504-25038112 FORWARDweakly similar to ( 154) 21KD_DAUCA 21 kDa protein precursor (1.2 protein) - Daucus carota (Carrot)weakly similar to ( 120) loc_os06g49760 12006.m09500 protein ripening-related protein, putative, expressedPMEI PGSC0003DMT400012073
CUST_46818_PI426222305	1.11678	51.4874	4.44386	335.717	3.97918	0.283643	8.42405	0.458272	14.1354	2.47885	247.592	1.27813	92.1669	0.640285	17.851	0.859224	27.1364	PGSC0003DMT400001904	GTTGTACAAATGATGAAAATTGTAAGGCGTTTGAACAATTCTTGTACGACTGTGCTAAGA	GTP-binding protein	PGSC0003DMB000000531	chr01	GTP-binding protein	PGSC0003DMP400001403	PGSC0003DMG400000720	PGSC0003DMC400001403	PGSC0003DMT400001904	30.5	signalling.G-proteins	pgsc0003dmp400001403	moderately similar to ( 397) AT3G18820 | Symbols: ATRABG3F, ATRAB7B, RAB71, RABG3F, RAB7B | ATRAB7B (ARABIDOPSIS RAB GTPASE HOMOLOG G3F); GTP binding | chr3:6484266-6486005 FORWARDmoderately similar to ( 393) RAB7_PEA Ras-related protein Rab7 - Pisum sativum (Garden pea)moderately similar to ( 377) loc_os05g44050 12005.m08531 protein ras-related protein Rab7, putative, expressedRab7 RAB Rab Rab9 …
CUST_39024_PI426222305	0.600042	5.62261	2.37425	35.8536	3.9568	1.1816	7.19752	0.949718	5.24231	1.2513	26.3014	1.23705	18.2153	0.988061	4.80578	0.990537	6.56299	PGSC0003DMT400070349	ATGTTTCTCAATTTTTATTTGATAATTTGAGTGTTGGGCAGCTAATGCCCTGTATCTTCC	MRNA cap guanine-N7 methyltransferase 2	PGSC0003DMB000000324	chr11	MRNA cap guanine-N7 methyltransferase 2	PGSC0003DMP400047558	PGSC0003DMG400027352	PGSC0003DMC400047558	PGSC0003DMT400070349	27.1	RNA.processing	pgsc0003dmp400047558	moderately similar to ( 467) AT3G52210 | Symbols: | mRNA capping enzyme family protein | chr3:19367035-19369293 FORWARDmoderately similar to ( 417) MCES2_ORYSA mRNA cap guanine-N7 methyltransferase 2 (EC 2.1.1.56) (mRNA (guanine-N(7)-)-methyltransferase 2) (mRNA cap methyltransferase 2) - Oryza sativa (Rice)moderately similar to ( 417) loc_os02g54000 12002.m10429 protein S-adenosylmethionine-depe…
CUST_49211_PI426222305	0.900026	160.31	3.55452	1057.2	3.94935	0.142982	16.637	0.40134	47.353	5.591	2724.68	5.318	1389.19	0.181456	19.2217	1.34331	157.988	PGSC0003DMT400027783	CGGCCATCCATCAAAGTTGTAACTCAAATGCTAGAAGGAGATGTGAGCAACCTAACTGTT	Conserved gene of unknown function	PGSC0003DMB000000640	chr01	Conserved gene of unknown function	PGSC0003DMP400018922	PGSC0003DMG400010696	PGSC0003DMC400018922	PGSC0003DMT400027783	30.2.17	signalling.receptor kinases.DUF 26	pgsc0003dmp400018922	very weakly similar to (83.6) loc_os01g02400 12001.m06882 protein Ser/Thr receptor-like kinase, putative, expressed PGSC0003DMT400027783
CUST_27404_PI426222305	1.30084	65.7761	5.12299	419.911	3.9382	0.26021	8.75567	0.502626	14.2609	22.2538	2572.57	18.4117	1335.71	0.677714	17.5548	0.802932	27.1857	PGSC0003DMT400070848	GCAAACAAGGGCGAAGAACCACCTACTCAATTATCAGACGAAGAAACAAATCCTTGCTAA	Phosphofructokinase	PGSC0003DMB000000164	chr04	Phosphofructokinase	PGSC0003DMP400047910	PGSC0003DMG400027554	PGSC0003DMC400047910	PGSC0003DMT400070848	4.2.4	glycolysis.plastid branch.phosphofructokinase (PFK)	pgsc0003dmp400047910	highly similar to ( 699) AT4G26270 | Symbols: PFK3 | PFK3 (PHOSPHOFRUCTOKINASE 3); 6-phosphofructokinase | chr4:13301094-13304030 REVERSEhighly similar to ( 706) loc_os01g09570 12001.m07582 protein 6-phosphofructokinase 2, putative, expressedPRK06830 PfkA PRK03202 PFK Bacterial_PFK PFK PRK06555 PRK07085 Eukaryotic_PFK Pyrophosphate_PFK PGSC0003DMT400070848
CUST_46099_PI426222305	1.59273	54.6154	6.236	345.459	3.91528	0.473549	10.9296	0.396739	8.94437	2.35819	187.928	3.25554	171.214	0.510232	9.93173	0.711815	16.453	PGSC0003DMT400018555	TGTGGCCTTTGCCGTTCGAAGAAATCCCTAATTTCCTCTCATATTCAGTCTCATCATCAA	Transcription factor IIIA	PGSC0003DMB000000506	chr10	Transcription factor IIIA	PGSC0003DMP400012770	PGSC0003DMG400007202	PGSC0003DMC400012770	PGSC0003DMT400018555	27.3.11	RNA.regulation of transcription.C2H2 zinc finger family	pgsc0003dmp400012770	weakly similar to ( 142) AT1G72050 | Symbols: TFIIIA | TFIIIA (TRANSCRIPTION FACTOR IIIA); nucleic acid binding / zinc ion binding | chr1:27115808-27117228 FORWARDweakly similar to ( 132) loc_os05g03020 12005.m04836 protein transcription factor IIIA, putative, expressed PGSC0003DMT400018555
CUST_16921_PI426222305	1.73134	25.8686	6.74274	157.375	3.89453	0.609562	5.5799	1.117	10.5162	0.615701	21.6024	0.735535	22.5889	0.72791	5.71993	1.59339	18.7722	PGSC0003DMT400046077	CAAGCAAAATGAAATGAAGTTTAGGGTTACTCTATTTGACTGATGATCCTCTTGAAGTTG	Conserved gene of unknown function	PGSC0003DMB000000089	chr08	Conserved gene of unknown function	PGSC0003DMP400031211	PGSC0003DMG400017881	PGSC0003DMC400031211	PGSC0003DMT400046077	35.2	not assigned.unknown	pgsc0003dmp400031211	highly similar to ( 594) AT3G56900 | Symbols: | aladin-related / adracalin-related | chr3:21066330-21069343 FORWARDhighly similar to ( 543) loc_os12g03540 12012.m04352 protein cytochrome cd1-nitrite reductase-like, C-terminal haem d1, putative, expressed PGSC0003DMT400046077
CUST_31586_PI426222305	0.315803	8.91736	1.22378	53.4357	3.87515	0.522981	11.9362	0.433321	7.2313	1.38477	98.8857	3.78074	175.747	0.773474	13.8304	1.87731	35.3821	PGSC0003DMT400042593	GTTGTTTACTGTATGTAGTCCTACAAATATTAAAACTAGTGCAGCTTCTTCCATGGAAGT	AR791	PGSC0003DMB000000215	chr06	AR791	PGSC0003DMP400028891	PGSC0003DMG400016519	PGSC0003DMC400028891	PGSC0003DMT400042593	31.1	cell.organisation	pgsc0003dmp400028891	weakly similar to ( 150) AT1G52080 | Symbols: AR791 | AR791; actin binding | chr1:19369788-19371862 FORWARDweakly similar to ( 122) loc_os05g09380 12005.m083641 protein AR791, putative, expressed PGSC0003DMT400042593
CUST_22685_PI426222305	0.557028	4.7985	2.13946	32.7301	3.84084	0.881563	4.65125	1.03861	5.60291	3.67242	100.129	1.6989	23.8902	1.02697	4.66842	0.808094	4.8717	PGSC0003DMT400078044	GCTTGCCTTCACTGTTTGTACAAGAAATTTTCTGTTATACTTGAGAATAAACCAATGCAG	Lipopolysaccharide-modifying protein	PGSC0003DMB000000128	chr06	Lipopolysaccharide-modifying protein	PGSC0003DMP400052838	PGSC0003DMG400030358	PGSC0003DMC400052838	PGSC0003DMT400078044	35.2	not assigned.unknown	pgsc0003dmp400052838	highly similar to ( 622) AT1G07220 | Symbols: | FUNCTIONS IN: molecular_function unknown; INVOLVED IN: biological_process unknown; LOCATED IN: mitochondrion; EXPRESSED IN: 22 plant structures; EXPRESSED DURING: 13 growth stages; CONTAINS InterPro DOMAIN/s: Lipopolysaccharide-modifying protein (InterPro:IPR006598), Protein of unknown function DUF821, CAP10-like (InterPro:IPR008539); BEST Arabidops…
CUST_9416_PI426222305	1.83193	173.04	7.01779	1097.14	3.83082	0.403114	24.1463	0.215097	12.585	4.8829	1008.13	1.48207	203.974	0.217487	12.0196	0.438684	27.1761	PGSC0003DMT400006434	GCATGATCTGATATGCTCAGTGTACTCTCTTCTATTATCATATTGTATTGTTGCTGTTGA	Conserved gene of unknown function	PGSC0003DMB000000040	chr03	Conserved gene of unknown function	PGSC0003DMP400004445	PGSC0003DMG400002512	PGSC0003DMC400004445	PGSC0003DMT400006434	35.2	not assigned.unknown	pgsc0003dmp400004445	moderately similar to ( 479) AT5G11730 | Symbols: | unknown protein | chr5:3780963-3782473 FORWARDmoderately similar to ( 455) loc_os03g52120 12003.m10189 protein expressed proteinDUF266 PGSC0003DMT400006434
CUST_10766_PI426222305	0.832163	78.2091	3.1773	464.303	3.81812	0.994387	58.2396	0.145214	7.88215	1.95768	436.147	9.04977	1313.93	0.641446	31.3644	0.943371	59.4365	PGSC0003DMT400031685	GTCTAGTGTGTTTTTCTTATGGGATGAATGGACATATTTAAGCTCTATTTACTCCCAAGT	AP2 domain-containing transcription factor 9	PGSC0003DMB000000048	chr08	AP2 domain-containing transcription factor 9	PGSC0003DMP400021478	PGSC0003DMG400012154	PGSC0003DMC400021478	PGSC0003DMT400031685	27.3.3	RNA.regulation of transcription.AP2/EREBP, APETALA2/Ethylene-responsive element binding protein family	pgsc0003dmp400021478	weakly similar to ( 189) AT1G64380 | Symbols: | AP2 domain-containing transcription factor, putative | chr1:23890981-23891988 REVERSEweakly similar to ( 130) loc_os05g49700 12005.m09040 protein DNA binding protein, putative, expressedAP2 AP2 PGSC0003DMT400031685
CUST_7793_PI426222305	1.05799	55.8038	4.02224	345.597	3.80178	0.573318	21.1947	0.608341	18.4185	1.47416	159.315	1.48846	114.77	0.266759	8.12468	1.10014	38.5034	PGSC0003DMT400025922	GGCAGGCTTGAGCCAAATCCTCCAGTATTTTGTTATTTAGATGGAATGATTTTATATGAT	Bubr1	PGSC0003DMB000000032	chr04	Bubr1	PGSC0003DMP400017690	PGSC0003DMG400010009	PGSC0003DMC400017690	PGSC0003DMT400025922	29.4	protein.postranslational modification	pgsc0003dmp400017690	moderately similar to ( 426) AT2G33560 | Symbols: | spindle checkpoint protein-related | chr2:14213810-14215918 REVERSEmoderately similar to ( 370) loc_os02g10020 12002.m06299 protein mitotic spindle checkpoint component mad3, putative, expressedMad3_BUB1_I PGSC0003DMT400025922
CUST_9390_PI426222305	1.75286	167.433	6.59175	1062.36	3.76058	0.299327	17.4315	0.208829	12.6998	4.40811	925.43	1.41147	198.227	0.248902	14.6975	0.434999	31.713	PGSC0003DMT400006436	GCATGATCTGATATGCTCAGTGTACTCTCTTCTATTATCATATTGTATTGTTGCTGTTGA	Conserved gene of unknown function	PGSC0003DMB000000040	chr03	Conserved gene of unknown function	PGSC0003DMP400004447	PGSC0003DMG400002512	PGSC0003DMC400004447	PGSC0003DMT400006436	35.2	not assigned.unknown	pgsc0003dmp400004447	moderately similar to ( 333) AT5G11730 | Symbols: | unknown protein | chr5:3780963-3782473 FORWARDmoderately similar to ( 324) loc_os03g52120 12003.m10189 protein expressed proteinDUF266 PGSC0003DMT400006436
CUST_37217_PI426222305	0.642466	5.46882	2.41603	33.4598	3.76056	0.997628	5.339	1.1384	5.81476	0.536062	9.38395	0.68691	9.35448	1.2135	5.60679	0.943582	5.54249	PGSC0003DMT400082505	AGGAATTATACGTGGTGAAGCTTTTCTAGCATATATCATCTCTTATTTCGGCCTCTTCAA	HJTR2GH1 protein	PGSC0003DMB000000296	chr04	HJTR2GH1 protein	PGSC0003DMP400055643	PGSC0003DMG400032582	PGSC0003DMC400055643	PGSC0003DMT400082505	20.1	stress.biotic	pgsc0003dmp400055643	moderately similar to ( 241) AT3G46530 | Symbols: RPP13 | RPP13 (RECOGNITION OF PERONOSPORA PARASITICA 13); ATP binding | chr3:17130739-17133246 REVERSEweakly similar to ( 185) loc_os07g08890 12007.m05345 protein disease resistance protein RPM1, putative, expressedNB-ARC PGSC0003DMT400082505
CUST_41813_PI426222305	0.831767	7.70338	3.12646	47.5985	3.75882	0.880069	4.56515	1.17381	6.58441	2.82301	59.2464	2.22184	32.6986	1.02524	4.56465	0.805323	4.72983	PGSC0003DMT400080212	GAGTGCACTCCTATAAACCTCAACCGTCGACTAAACACTCCAAACTTGTTTTCACTGTGT	Lung seven transmembrane receptor family protein	PGSC0003DMB000000385	chr10	Lung seven transmembrane receptor family protein	PGSC0003DMP400054413	PGSC0003DMG400031223	PGSC0003DMC400054413	PGSC0003DMT400080212	35.2	not assigned.unknown	pgsc0003dmp400054413	highly similar to ( 640) AT1G61670 | Symbols: | FUNCTIONS IN: molecular_function unknown; LOCATED IN: endomembrane system, integral to membrane; CONTAINS InterPro DOMAIN/s: Transmembrane receptor, eukaryota (InterPro:IPR009637); BEST Arabidopsis thaliana protein match is: unknown protein (TAIR:AT1G10980.1); Has 473 Blast hits to 471 proteins in 125 species: Archae - 0; Bacteria - 2; Metazoa - 242…
CUST_4381_PI426222305	0.893001	60.012	3.35166	346.361	3.75325	0.785971	33.7305	0.245862	12.8424	2.53972	368.254	4.58397	465.864	0.518844	18.9725	1.97982	88.9166	PGSC0003DMT400020954	CCTTGTTGAACTGAAAATATAGGGAAAAGTGGCTGACATGTACACATCTATGCAATCTTC	Isovaleryl-CoA dehydrogenase 2, mitochondrial	PGSC0003DMB000000017	chr11	Isovaleryl-CoA dehydrogenase 2, mitochondrial	PGSC0003DMP400014273	PGSC0003DMG400008113	PGSC0003DMC400014273	PGSC0003DMT400020954	13.2.4.4	amino acid metabolism.degradation.branched-chain group.leucine	pgsc0003dmp400014273	weakly similar to ( 157) AT3G45300 | Symbols: IVD, ATIVD | IVD (ISOVALERYL-COA-DEHYDROGENASE); ATP binding / isovaleryl-CoA dehydrogenase | chr3:16621659-16624848 REVERSEweakly similar to ( 183) IVD2_SOLTU Isovaleryl-CoA dehydrogenase 2, mitochondrial precursor (EC 1.3.99.10) (IVD 2) (Fragment) - Solanum tuberosum (Potato)weakly similar to ( 162) loc_os05g03480 12005.m083606 protein isovaleryl-Co…
CUST_22521_PI426222305	1.91033	109.754	7.00206	628.898	3.66537	0.143777	4.6531	0.168226	5.56489	6.34312	785.69	1.8216	154.76	0.232499	7.5664	0.131566	4.75421	PGSC0003DMT400039389	AAGGTAATGATTCTCATATGCAGTCAGAGAGACTCCTAATCAGATGCTTTTACGATTGAT	Pentatricopeptide repeat-containing protein	PGSC0003DMB000000127	chr03	Pentatricopeptide repeat-containing protein	PGSC0003DMP400026714	PGSC0003DMG400015232	PGSC0003DMC400026714	PGSC0003DMT400039389	33.99	development.unspecified	pgsc0003dmp400026714	highly similar to ( 790) AT5G50280 | Symbols: EMB1006 | EMB1006 (embryo defective 1006) | chr5:20459238-20461504 FORWARDweakly similar to ( 154) RF1_ORYSA Rf1 protein, mitochondrial precursor (PPR protein) (Fertility restorer) (Restorer for CMS) - Oryza sativa (Rice)highly similar to ( 580) loc_os05g22870 12005.m06583 protein expressed protein PGSC0003DMT400039389
CUST_33592_PI426222305	0.841262	9.67258	3.07332	57.5466	3.65322	0.744041	5.19003	1.11469	7.92358	2.51338	63.9022	6.65727	113.678	0.929392	5.58899	0.866663	6.78138	PGSC0003DMT400067863	TTGGACAATCCTCATGTCATGAGTTAGGTCCAAAAGTAGATTTCTTTTTATCACTGTCTA	Gene of unknown function	PGSC0003DMB000000244	chr02	Gene of unknown function	PGSC0003DMP400045820	PGSC0003DMG400026394	PGSC0003DMC400045820	PGSC0003DMT400067863	35.2	not assigned.unknown	pgsc0003dmp400045820	PGSC0003DMT400067863
CUST_23200_PI426222305	2.70959	31.3902	9.81076	176.593	3.62075	0.704255	4.76187	0.90896	6.20911	2.87719	83.7028	1.20629	22.4684	1.0181	6.38755	0.644441	4.82782	PGSC0003DMT400083475	CTTTAGCTTAAAATCTCGTAAATCATAGTTAGCTCGAAAGCTCATAAATCATGGTCGTCA	Conserved gene of unknown function	PGSC0003DMB000000130	chr09	Conserved gene of unknown function	PGSC0003DMP400055982	PGSC0003DMG400033336	PGSC0003DMC400055982	PGSC0003DMT400083475	35.2	not assigned.unknown	pgsc0003dmp400055982	very weakly similar to (87.8) AT2G01870 | Symbols: | unknown protein | chr2:389846-390319 REVERSE PGSC0003DMT400083475
CUST_14706_PI426222305	0.935229	29.4763	3.35959	166.082	3.59227	0.356819	7.05196	0.300818	5.49457	2.58464	175.989	1.60966	76.2973	0.36517	6.12054	1.57588	33.5516	PGSC0003DMT400066224	CATGTATGTTTAAGACCAGGATTCCACTATGAGCATTTTGAAAATGTCAGACAATTTTCC	Cell division cycle protein	PGSC0003DMB000000073	chr01	Cell division cycle protein	PGSC0003DMP400044645	PGSC0003DMG400025770	PGSC0003DMC400044645	PGSC0003DMT400066224	20.2	stress.abiotic	pgsc0003dmp400044645	moderately similar to ( 340) AT4G05440 | Symbols: EDA35 | EDA35 (embryo sac development arrest 35) | chr4:2757274-2758117 FORWARDD123 PGSC0003DMT400066224
CUST_42597_PI426222305	1.37047	3600.12	4.92084	19780.2	3.59062	0.216844	403.101	0.286483	525.129	1.51927	8300.94	2.94964	11481.1	0.211294	368.227	0.800893	1403.58	PGSC0003DMT400026850	GGTGATGCTGTCCTTGATGCCTCAATGTAAAATTGATATTTCTTCAACAAGTACATAACA	Cathepsin B-like cysteine proteinase	PGSC0003DMB000000406	chr02	Cathepsin B-like cysteine proteinase	PGSC0003DMP400018307	PGSC0003DMG400010362	PGSC0003DMC400018307	PGSC0003DMT400026850	29.5.3	protein.degradation.cysteine protease	pgsc0003dmp400018307	moderately similar to ( 387) AT1G02305 | Symbols: | cathepsin B-like cysteine protease, putative | chr1:455816-457974 FORWARDweakly similar to ( 107) ALEU_HORVU Thiol protease aleurain precursor (EC 3.4.22.16) - Hordeum vulgare (Barley)moderately similar to ( 374) loc_os05g24550 12005.m083685 protein cathepsin B-like cysteine proteinase 3 precursor, putative, expressedPeptidase_C1A_CathepsinB Pep…
CUST_17379_PI426222305	0.59317	5.52116	2.11462	34.4077	3.56494	0.921535	5.41914	1.06933	5.96823	0.995456	20.556	1.18562	24.8739	1.09693	5.54047	0.845141	5.44377	PGSC0003DMT400058007	GGTGAGATTTTTCTGCGTTTCAGTATTTGTACCATCTGTTTATCGGATTATACATTTCAC	Gene of unknown function	PGSC0003DMB000000092	chr01	Gene of unknown function	PGSC0003DMP400039039	PGSC0003DMG400022519	PGSC0003DMC400039039	PGSC0003DMT400058007	35.2	not assigned.unknown	pgsc0003dmp400039039	PGSC0003DMT400058007
CUST_31639_PI426222305	0.912568	17.9753	3.21202	98.9394	3.51976	0.434133	5.05232	0.503608	5.61157	2.04943	93.3954	1.77987	55.5889	0.512326	5.15623	1.58362	20.4065	PGSC0003DMT400035068	GAGAAAATCCCTTGTCATTTTGGGGATGTTGCATCTCTAAACATTGAAGTAAACTGGTGC	Disease resistance protein	PGSC0003DMB000000216	chr05	Disease resistance protein	PGSC0003DMP400023851	PGSC0003DMG400013486	PGSC0003DMC400023851	PGSC0003DMT400035068	20.1	stress.biotic	pgsc0003dmp400023851	moderately similar to ( 221) AT1G50180 | Symbols: | disease resistance protein (CC-NBS-LRR class), putative | chr1:18584235-18587136 FORWARDmoderately similar to ( 218) loc_os08g32880 12008.m07280 protein disease resistance protein RPM1, putativeNB-ARC PGSC0003DMT400035068
CUST_46671_PI426222305	0.635566	38.0487	2.21266	199.379	3.4814	1.03077	38.5821	0.299893	11.3266	1.39544	181.506	1.1045	117.08	0.544914	18.5773	1.81994	71.3571	PGSC0003DMT400024413	CATTGACTCTTTTATATTTACTAGTTATAGGGAACGTGTGTTGCACGTTTGTCTACTACT	Gene of unknown function	PGSC0003DMB000000528	chr02	Gene of unknown function	PGSC0003DMP400016694	PGSC0003DMG400009440	PGSC0003DMC400016694	PGSC0003DMT400024413	35.2	not assigned.unknown	pgsc0003dmp400016694	PGSC0003DMT400024413
CUST_22009_PI426222305	0.903674	1012.65	3.13591	5554.48	3.47018	0.593424	442.841	0.577333	408.756	1.58303	3360.31	1.73884	2847.41	0.357034	245.535	0.840517	645.589	PGSC0003DMT400041986	GTCTAATATTTAATTATCGATTTTAAGCACCTCGTGTGACCTGTGTGTATCATTTTCGTC	Enoyl-CoA hydratase/isomerase family protein			Enoyl-CoA hydratase/isomerase family protein	PGSC0003DMP400028454	PGSC0003DMG400016286	PGSC0003DMC400028454	PGSC0003DMT400041986
CUST_18641_PI426222305	1.44493	187.72	4.95015	1041.03	3.42587	0.472298	40.6587	0.256306	22.8379	2.42551	651.812	1.60512	312.112	0.275963	25.0404	0.491052	46.4831	PGSC0003DMT400005259	TGATTTCAACTTCTTTGGTTGCCCGATTATTTCAGTTGGTGATATGTTACGCCTGATAGG	Conserved gene of unknown function	PGSC0003DMB000000099	chr03	Conserved gene of unknown function	PGSC0003DMP400003698	PGSC0003DMG400002070	PGSC0003DMC400003698	PGSC0003DMT400005259	35.2	not assigned.unknown	pgsc0003dmp400003698	PGSC0003DMT400005259
CUST_49429_PI426222305	0.505007	4.99535	1.72538	27.8159	3.41656	0.923107	5.83231	1.12307	6.86327	2.08067	58.6703	5.28564	81.8567	0.931883	4.93362	0.729936	4.9638	PGSC0003DMT400051200	CTTGCATTTTAATGAGACTGATATTTCATTGATGAGTCCAGTCATGGGGGAAATAAGTGA	Gene of unknown function	PGSC0003DMB000000653	chr10	Gene of unknown function	PGSC0003DMP400034524	PGSC0003DMG400019887	PGSC0003DMC400034524	PGSC0003DMT400051200	35.2	not assigned.unknown	pgsc0003dmp400034524	PGSC0003DMT400051200
CUST_10823_PI426222305	0.466987	9.76176	1.59366	50.6355	3.41265	0.883764	16.6929	0.836247	12.8035	1.06168	44.3232	1.45362	48.7248	0.662521	7.62706	2.20116	30.7276	PGSC0003DMT400031996	GGCCAAAACCTAAAGCTTGAGACTAATTGACAGTTTGTCTAACATATTTCAAATGCTTTG	Conserved gene of unknown function	PGSC0003DMB000000048	chr08	Conserved gene of unknown function	PGSC0003DMP400021730	PGSC0003DMG400012275	PGSC0003DMC400021730	PGSC0003DMT400031996	35.2	not assigned.unknown	pgsc0003dmp400021730	PGSC0003DMT400031996
CUST_7500_PI426222305	0.699792	7.00634	2.38093	37.958	3.40234	0.856522	5.0371	1.04679	6.04305	1.33535	29.3765	1.78525	27.6101	1.01437	5.20514	0.790057	5.22216	PGSC0003DMT400025535	CTAACTGTCAAAGTAGAAAAACAATCTTCACAAGCCCTTGAAAAGGTACCCTCGTCTTAA	Conserved gene of unknown function	PGSC0003DMB000000032	chr04	Conserved gene of unknown function	PGSC0003DMP400017389	PGSC0003DMG400009864	PGSC0003DMC400017389	PGSC0003DMT400025535	35.2	not assigned.unknown	pgsc0003dmp400017389	weakly similar to ( 154) AT1G19980 | Symbols: | cytomatrix protein-related | chr1:6933162-6934643 FORWARDvery weakly similar to (87.8) loc_os04g02680 12004.m05581 protein expressed protein PGSC0003DMT400025535
CUST_21488_PI426222305	0.902797	25.8293	3.06245	143.926	3.39218	0.630848	11.16	1.08553	18.7299	2.11816	137.098	4.24399	183.087	0.337259	4.7449	0.650753	13.3734	PGSC0003DMT400050810	TTTGCGCCTTTCGTCACTTTTTCTCGGGTCGGGTTTCTTTGTATATATGTAACTAAAAAA	Phosphofructokinase	PGSC0003DMB000000118	chr04	Phosphofructokinase	PGSC0003DMP400034299	PGSC0003DMG400019734	PGSC0003DMC400034299	PGSC0003DMT400050810	4.2.4	glycolysis.plastid branch.phosphofructokinase (PFK)	pgsc0003dmp400034299	highly similar to ( 683) AT5G47810 | Symbols: PFK2 | PFK2 (PHOSPHOFRUCTOKINASE 2); 6-phosphofructokinase | chr5:19356569-19357989 REVERSEhighly similar to ( 600) loc_os09g30240 12009.m06175 protein 6-phosphofructokinase, putative, expressedPRK06830 PfkA PRK03202 PFK PFK Bacterial_PFK PRK06555 Pyrophosphate_PFK PRK07085 Eukaryotic_PFK PGSC0003DMT400050810
CUST_24054_PI426222305	2.7963	93.8695	9.45166	529.22	3.38006	0.588735	13.0546	0.660908	15.551	0.954911	81.6289	2.01587	113.963	0.429831	9.37843	0.740681	17.0435	PGSC0003DMT400076545	CAGGTTACAAAACCTTTGATCCTTAAGAATAAACATCGCAAGTTTAAATCCTGATAGCCA	Gene of unknown function	PGSC0003DMB000000136	chr01	Gene of unknown function	PGSC0003DMP400051854	PGSC0003DMG400029759	PGSC0003DMC400051854	PGSC0003DMT400076545	35.2	not assigned.unknown	pgsc0003dmp400051854	PGSC0003DMT400076545
CUST_46667_PI426222305	0.771355	12.5988	2.59965	64.5283	3.37025	0.642294	6.40556	0.765693	7.22351	1.75788	65.5092	1.77353	42.0968	0.905823	8.6501	1.06671	11.31	PGSC0003DMT400024397	TGTTAATTGGCTCTCATTTGGTAAGTGATGCAAACGGCTACCTAGAGAGGACCTTCCAGA	Allantoate amidohydrolase	PGSC0003DMB000000528	chr02	Allantoate amidohydrolase	PGSC0003DMP400016680	PGSC0003DMG400009430	PGSC0003DMC400016680	PGSC0003DMT400024397	29.5	protein.degradation	pgsc0003dmp400016680	moderately similar to ( 437) AT4G20070 | Symbols: ATAAH | ATAAH (Arabidopsis thaliana Allantoate Amidohydrolase); allantoate deiminase/ metallopeptidase | chr4:10861548-10864529 FORWARDmoderately similar to ( 348) loc_os06g45480 12006.m32139 protein metallopeptidase, putative, expressedPRK09290 PRK12890 PRK12893 PRK12892 PRK12891 ArgE Peptidase_M20 PGSC0003DMT400024397
CUST_21446_PI426222305	1.07708	30.1786	3.62901	160.737	3.3693	0.370855	6.30582	0.394206	6.26661	1.40127	80.5993	1.52376	66.7085	0.412888	5.95774	1.18349	22.4205	PGSC0003DMT400050842	GGATATTACAACTTCTTGTAGCTGGTTATCTGCTTTATTTTCTGTATTACCAATCAAGGC	Peroxisomal acetoacetyl-coenzyme A thiolase	PGSC0003DMB000000118	chr04	Peroxisomal acetoacetyl-coenzyme A thiolase	PGSC0003DMP400034320	PGSC0003DMG400019748	PGSC0003DMC400034320	PGSC0003DMT400050842	16.1.2.1	secondary metabolism.isoprenoids.mevalonate pathway.acetyl-CoA C-acyltransferase	pgsc0003dmp400034320	highly similar to ( 585) AT5G47720 | Symbols: | acetyl-CoA C-acyltransferase, putative / 3-ketoacyl-CoA thiolase, putative | chr5:19331866-19334009 FORWARDhighly similar to ( 552) loc_os09g07830 12009.m059940 protein acetyl-CoA acetyltransferase, cytosolic 1, putative, expressedthiolase PRK08235 PRK06954 PRK05790 PRK07800 PRK07025 PRK05656 PRK07491 PRK06845 PRK08041 Thiolase_N PRK06366 PRK07124 P…
CUST_40494_PI426222305	1.11751	10.401	3.75345	57.5857	3.35875	0.890322	5.02621	1.01719	5.61257	2.30936	54.4302	0.831266	11.9394	1.02931	5.08896	0.81393	5.16217	PGSC0003DMT400029882	AGTTCTACATTTTTAGGATTTGAATTCGAGAGCTATATTAATCCACCGTCAAGTCTCGAT	Truncated protein, similar to cell wall surface anchor family protein (Fragment 2)	PGSC0003DMB000000355	chr04	Truncated protein, similar to cell wall surface anchor family protein (Fragment 2)	PGSC0003DMP400020325	PGSC0003DMG400011483	PGSC0003DMC400020325	PGSC0003DMT400029882	35.2	not assigned.unknown	pgsc0003dmp400020325	very weakly similar to (94.0) AT5G13590 | Symbols: | unknown protein | chr5:4374718-4378647 REVERSE PGSC0003DMT400029882
CUST_32145_PI426222305	0.617717	5.89495	2.04843	31.9036	3.31613	0.857108	5.04799	0.995437	5.61608	2.36641	48.9111	1.19419	17.2523	1.00901	5.14098	0.819587	5.31988	PGSC0003DMT400037547	GCTATGAAGCGTCTATTATTTGTGTTGAAGTAGAGCACCTTATTTGTTGGAAAATAGATG	Nucleic acid binding	PGSC0003DMB000000225	chr08	Nucleic acid binding	PGSC0003DMP400025519	PGSC0003DMG400014482	PGSC0003DMC400025519	PGSC0003DMT400037547	35.2	not assigned.unknown	pgsc0003dmp400025519	moderately similar to ( 329) AT4G32620 | Symbols: | nucleic acid binding | chr4:15731968-15737222 FORWARDweakly similar to ( 135) loc_os01g08430 12001.m42889 protein expressed protein PGSC0003DMT400037547
CUST_36558_PI426222305	1.53543	29.1583	5.0728	145.488	3.30384	0.470576	5.2703	0.719954	7.77281	2.99042	122.113	1.19284	37.6755	0.869927	10.1218	0.482821	5.94429	PGSC0003DMT400085160	AAATGACATGAACCGCCCTTTGTTCCAGTACGCGAAGCCTTGCAAAAAGTGGATCAAAAG	Gene of unknown function			Gene of unknown function	PGSC0003DMP400056835	PGSC0003DMG400034731	PGSC0003DMC400056835	PGSC0003DMT400085160	35.2	not assigned.unknown	pgsc0003dmp400056835	PGSC0003DMT400085160
CUST_13697_PI426222305	0.898316	9.98313	2.96017	54.1666	3.29525	1.01568	7.37308	0.767283	4.9102	1.86457	46.1834	1.23079	29.5918	0.833999	4.49623	1.32175	11.2099	PGSC0003DMT400046335	CCAGGTAATGCACTGGGAAGGAGGAATTGGAAAATTTGTATTTATGATAAATTGGTTTGA	Beclin 1 protein	PGSC0003DMB000000069	chr05	Beclin 1 protein	PGSC0003DMP400031360	PGSC0003DMG400017986	PGSC0003DMC400031360	PGSC0003DMT400046335	31.1	cell.organisation	pgsc0003dmp400031360	highly similar to ( 694) AT3G61710 | Symbols: | autophagy protein Apg6 family | chr3:22840211-22841815 REVERSEhighly similar to ( 589) loc_os01g48920 12001.m43146 protein beclin-1-like protein, putative, expressedAPG6 PGSC0003DMT400046335
CUST_37011_PI426222305	1.99409	136.053	6.48959	711.005	3.25441	0.119161	4.70819	0.132041	5.18993	5.4005	994.782	5.21524	586.913	0.138816	4.73998	0.166217	8.26637	PGSC0003DMT400068513	CTCAAGTCAACATTTTCACTTAGCTGGAGTGCAAAAACCATGTAATTTAGAGAAGAAAAG	Kinase	PGSC0003DMB000000293	chr09	Kinase	PGSC0003DMP400046287	PGSC0003DMG400026647	PGSC0003DMC400046287	PGSC0003DMT400068513	26.16	misc.myrosinases-lectin-jacalin	pgsc0003dmp400046287	highly similar to ( 599) AT5G01550 | Symbols: LECRKA4.2 | LECRKA4.2 (LECTIN RECEPTOR KINASE A4.1); ATP binding / kinase/ protein kinase/ protein serine/threonine kinase/ sugar binding | chr5:214517-216583 REVERSEmoderately similar to ( 206) PSKR_DAUCA Phytosulfokine receptor precursor (EC 2.7.11.1) (Phytosulfokine LRR receptor kinase) - Daucus carota (Carrot)highly similar to ( 575) loc_os04g4491…
CUST_7560_PI426222305	0.602298	5.1328	1.95676	27.5224	3.24882	0.930646	4.89854	1.05387	5.33226	1.10563	21.1039	0.461321	6.04436	1.08361	4.99481	1.01346	6.0525	PGSC0003DMT400025889	GTGTTGGGAGTCTAACAAGCATCTCATAAGTTTGTCAACAATGATACAAAATTAGTCCAT	Small heat shock protein	PGSC0003DMB000000032	chr04	Small heat shock protein	PGSC0003DMP400017659	PGSC0003DMG400009996	PGSC0003DMC400017659	PGSC0003DMT400025889	20.2.1	stress.abiotic.heat	pgsc0003dmp400017659	weakly similar to ( 132) AT1G76440 | Symbols: | FUNCTIONS IN: molecular_function unknown; INVOLVED IN: biological_process unknown; LOCATED IN: cellular_component unknown; CONTAINS InterPro DOMAIN/s: Heat shock protein Hsp20 (InterPro:IPR002068), HSP20-like chaperone (InterPro:IPR008978); BEST Arabidopsis thaliana protein match is: unknown protein (TAIR:AT1G20870.1); Has 32 Blast hits to 32 protei…
CUST_28513_PI426222305	0.906402	67.1086	2.93654	371.778	3.23978	0.569624	31.6893	0.954065	45.4458	0.713077	128.713	1.43129	171.693	0.598954	25.4823	0.897664	46.5322	PGSC0003DMT400055541	GTCCCTTTTTGCTATATCTAAAAGATTGGTCCAACTTTTTGGGTTTTGGGGAATTTAGTA	Proliferating cell nuclear antigen gene-controlling element binding factor	PGSC0003DMB000000177	chr08	Proliferating cell nuclear antigen gene-controlling element binding factor	PGSC0003DMP400037397	PGSC0003DMG400021568	PGSC0003DMC400037397	PGSC0003DMT400055541	27.3.29	RNA.regulation of transcription.TCP transcription factor family	pgsc0003dmp400037397	weakly similar to ( 114) AT2G37000 | Symbols: | TCP family transcription factor, putative | chr2:15540390-15540956 FORWARDvery weakly similar to (95.1) loc_os02g51280 12002.m10162 protein TCP-domain protein, putative, expressedTCP PGSC0003DMT400055541
CUST_45897_PI426222305	0.767806	6.64454	2.48173	35.0788	3.23224	0.96825	4.84794	1.09162	5.36367	0.898257	19.0333	0.479049	6.08837	1.15813	5.16723	0.894194	5.04329	PGSC0003DMT400047970	ATTATGCTACGATGGAATATGCTGCACACAAGCGCTAACGCAGTGTATTCCTCAGAAAAC	Hypothetical repeat protein	PGSC0003DMB000000500	chr01	WD-repeat protein	PGSC0003DMP400032478	PGSC0003DMG400018642	PGSC0003DMC400032478	PGSC0003DMT400047970	35.2	not assigned.unknown	pgsc0003dmp400032478	PGSC0003DMT400047970
CUST_49193_PI426222305	1.9672	192.094	6.30913	1023.22	3.20717	0.137257	9.37939	0.338548	19.9108	6.37849	1541.01	1.61381	234.522	0.166072	9.20994	0.0937771	6.14569	PGSC0003DMT400080844	ACTGAAGCAGCGGATCATTCGAGCAAATGGTAGATATTTATTCTTGAGCTTGTTTATTTT	DNA repair protein XRCC2 homolog	PGSC0003DMB000000640	chr01	DNA repair protein XRCC2 homolog	PGSC0003DMP400054803	PGSC0003DMG401031484	PGSC0003DMC400054803	PGSC0003DMT400080844	28.2	DNA.repair	pgsc0003dmp400054803	weakly similar to ( 124) AT5G64520 | Symbols: XRCC2 | XRCC2 | chr5:25788069-25789884 FORWARDweakly similar to ( 111) loc_os01g64990 12001.m43303 protein GPI transamidase subunit PIG-U family protein, expressed PGSC0003DMT400080844
CUST_13000_PI426222305	1.47327	73.2732	4.69806	372.41	3.18885	0.187206	5.9383	0.343887	11.1974	3.62479	392.955	2.51904	192.111	0.232046	6.48499	0.419341	16.645	PGSC0003DMT400063267	GACTGAAACAAGACACTGATGTTGTAATTATTGTTTATTTCCGACTTCACTTCTCCATCT	Conserved gene of unknown function	PGSC0003DMB000000062	chr03	Senescence-associated protein	PGSC0003DMP400042593	PGSC0003DMG402024607	PGSC0003DMC400042593	PGSC0003DMT400063267	33.99	development.unspecified	pgsc0003dmp400042593	weakly similar to ( 147) AT1G18520 | Symbols: TET11 | TET11 (TETRASPANIN11) | chr1:6375051-6376178 FORWARDweakly similar to ( 151) loc_os09g25760 12009.m05728 protein senescence-associated protein DH, putative, expressed PGSC0003DMT400063267
CUST_44286_PI426222305	2.65744	126.759	8.46766	640.34	3.18639	0.39364	15.4789	0.316234	10.19	3.48814	346.289	1.2498	89.5124	0.352165	11.3622	0.44951	14.6446	PGSC0003DMT400010036	CTTCTGGATGAATACTTGCACACAAATAGACTTCCAGTATATCAACTTCCAAACAACTAA	Conserved gene of unknown function	PGSC0003DMB000000445	chr08	Conserved gene of unknown function	PGSC0003DMP400007000	PGSC0003DMG400003933	PGSC0003DMC400007000	PGSC0003DMT400010036	35.2	not assigned.unknown	pgsc0003dmp400007000	weakly similar to ( 159) AT4G22740 | Symbols: | glycine-rich protein | chr4:11944050-11945565 REVERSEweakly similar to ( 167) loc_os08g02460 12008.m04390 protein expressed protein PGSC0003DMT400010036
CUST_36074_PI426222305	0.771277	8.71004	2.45379	44.0581	3.18147	0.87243	6.15628	0.87997	5.77688	1.60227	39.9729	4.81923	81.8754	1.11976	7.09783	2.11254	16.1345	PGSC0003DMT400007850	TCATTTGGTGGATTGACATCCAGGAAGAACTCAGGAGGAATGGTATCAAACACAGATTGA	Map3k delta-1 protein kinase	PGSC0003DMB000000281	chr08	Map3k delta-1 protein kinase	PGSC0003DMP400005454	PGSC0003DMG400003035	PGSC0003DMC400005454	PGSC0003DMT400007850	29.4	protein.postranslational modification	pgsc0003dmp400005454	moderately similar to ( 471) AT4G23050 | Symbols: | protein kinase, putative | chr4:12080112-12083708 FORWARDweakly similar to ( 121) NORK_MEDTR Nodulation receptor kinase precursor (EC 2.7.11.1) (Does not make infections protein 2) (Symbiosis receptor-like kinase) (MtSYMRK) - Medicago truncatula (Barrel medic)moderately similar to ( 359) loc_os12g37570 12012.m07542 protein ATP binding protein, p…
CUST_26853_PI426222305	1.32779	1361.3	4.21452	6742.72	3.17409	0.127897	89.9044	0.146675	88.6821	3.7132	7586.35	4.22891	6390.01	0.114057	96.2127	0.860451	586.949	PGSC0003DMT400031241	GGTTCATCTTATGCATCTCTTGGGCTTCTAATTGAGGATATCATTAGTAATGTTTCTTGA	Glucosyltransferase	PGSC0003DMB000000157	chr07	Glucosyltransferase	PGSC0003DMP400021192	PGSC0003DMG400011972	PGSC0003DMC400021192	PGSC0003DMT400031241	26.2	misc.UDP glucosyl and glucoronyl transferases	pgsc0003dmp400021192	moderately similar to ( 328) AT3G21760 | Symbols: | UDP-glucoronosyl/UDP-glucosyl transferase family protein | chr3:7667099-7668556 FORWARDweakly similar to ( 155) ZOX_PHAVU Zeatin O-xylosyltransferase (EC 2.4.2.40) (Zeatin O-beta-D-xylosyltransferase) - Phaseolus vulgaris (Kidney bean) (French bean)moderately similar to ( 236) loc_os07g32010 12007.m07467 protein anthocyanidin 5,3-O-glucosyltrans…
CUST_9400_PI426222305	1.42809	24.394	4.5302	119.751	3.17222	0.514099	5.3251	0.601518	5.91779	2.67672	93.4385	1.47402	37.0923	0.615016	5.46441	0.847361	9.57417	PGSC0003DMT400006502	GGTGTTCCTCTAGTTTGCAGCTTAATAGTTCCTTATTTTCACTACTGATATTGTAGTTTC	Conserved gene of unknown function	PGSC0003DMB000000040	chr03	Conserved gene of unknown function	PGSC0003DMP400004500	PGSC0003DMG401002538	PGSC0003DMC400004500	PGSC0003DMT400006502	35.2	not assigned.unknown	pgsc0003dmp400004500	moderately similar to ( 321) AT1G52155 | Symbols: | unknown protein | chr1:19418306-19419591 FORWARDmoderately similar to ( 351) loc_os01g48570 12001.m11047 protein expressed protein PGSC0003DMT400006502
CUST_18704_PI426222305	1.30653	24.4667	4.12025	120.757	3.15359	0.498797	5.4168	0.476195	5.02659	1.66287	76.6567	1.73661	59.3363	0.588039	5.73757	1.34008	16.7498	PGSC0003DMT400001041	GCTCTCTTGAAAGAGCATAATACCCAAATTTGTGTTTCTTTACAATGCTACTAATGATGC	Conserved gene of unknown function	PGSC0003DMB000000101	chr11	Conserved gene of unknown function	PGSC0003DMP400000768	PGSC0003DMG400000393	PGSC0003DMC400000768	PGSC0003DMT400001041	35.2	not assigned.unknown	pgsc0003dmp400000768	moderately similar to ( 224) AT3G46540 | Symbols: | epsin N-terminal homology (ENTH) domain-containing protein / clathrin assembly protein-related | chr3:17134204-17135411 REVERSEmoderately similar to ( 201) loc_os01g62370 12001.m12359 protein expressed proteinENTH ENTH_epsin ENTH PGSC0003DMT400001041
CUST_14645_PI426222305	1.0737	131.212	3.36686	645.158	3.13575	0.740917	57.8952	0.451525	37.5245	3.11075	831.515	2.1173	385.001	0.257485	18.6246	0.795806	69.289	PGSC0003DMT400066389	GAAGCTGAAAATGCCATGGCTATGATGAAAAAATTGGTTTCTTTCCTTAATCAGTCCTAG	CXE carboxylesterase	PGSC0003DMB000000073	chr01	CXE carboxylesterase	PGSC0003DMP400044754	PGSC0003DMG400025818	PGSC0003DMC400044754	PGSC0003DMT400066389	24	Biodegradation of Xenobiotics	pgsc0003dmp400044754	moderately similar to ( 248) AT2G03550 | Symbols: | hydrolase | chr2:1077080-1078018 FORWARDweakly similar to ( 105) GID1_ORYSA Gibberellin receptor GID1 (EC 3.-.-.-) (Gibberellin-insensitive dwarf protein 1) (Protein GIBBERELLIN INSENSITIVE DWARF1) - Oryza sativa (Rice)moderately similar to ( 227) loc_os08g37060 12008.m07693 protein gibberellin receptor GID1L2, putative, expressedAbhydrolase_3 A…
CUST_46014_PI426222305	1.24996	57.645	3.91381	280.107	3.13115	0.272153	7.80075	0.324835	9.78267	2.37635	260.95	3.43324	279.83	0.337589	8.98773	0.864105	26.6564	PGSC0003DMT400038157	CGGGTGCTTCCAAATGATTCAGAATAGAGAGATTTTTGTCAAAAGAGGAAAGTTTTTCTT	Calmodulin binding protein	PGSC0003DMB000000504	chr06	Calmodulin binding protein	PGSC0003DMP400025931	PGSC0003DMG400014715	PGSC0003DMC400025931	PGSC0003DMT400038157	30.3	signalling.calcium	pgsc0003dmp400025931	highly similar to ( 682) AT4G28600 | Symbols: NPGR2 | NPGR2 (no pollen germination related 2); calmodulin binding | chr4:14130046-14132599 FORWARDhighly similar to ( 701) loc_os10g33290 12010.m50421 protein NPGR2, putative, expressed PGSC0003DMT400038157
CUST_31582_PI426222305	1.78451	190.897	5.55988	919.925	3.11563	0.204588	15.6379	0.246307	19.1367	5.35871	1161.66	4.34633	702.093	0.378414	21.1202	0.419714	29.7335	PGSC0003DMT400073317	CTTCAGTCAGCTAGCGTAGAGGCAAATCAAACAATCTTATATTAGTGGTTTAAGTATGAT	CBL-interacting protein kinase 6	PGSC0003DMB000000215	chr06	CBL-interacting protein kinase 6	PGSC0003DMP400049596	PGSC0003DMG400028491	PGSC0003DMC400049596	PGSC0003DMT400073317	29.4	protein.postranslational modification	pgsc0003dmp400049596	highly similar to ( 562) AT5G25110 | Symbols: CIPK25, SnRK3.25 | CIPK25 (CBL-INTERACTING PROTEIN KINASE 25); ATP binding / kinase/ protein kinase/ protein serine/threonine kinase | chr5:8657740-8659206 REVERSEmoderately similar to ( 412) CIPK1_ORYSA CIPK-like protein 1 (EC 2.7.11.1) (OsCK1) - Oryza sativa (Rice)highly similar to ( 506) loc_os09g25090 12009.m05662 protein CIPK-like protein 1, puta…
CUST_36517_PI426222305	2.64671	26.2377	8.22333	125.654	3.107	0.841483	4.50554	0.908038	4.9635	7.94592	173.651	0.637936	10.3437	1.01876	4.89342	0.770015	4.6986	PGSC0003DMT400064510	GCTTGCTAGAACTTGTATATTCATGTATATCAGCTGTAAAAGCAGGATGCCTAATCTTTA	Conserved gene of unknown function	PGSC0003DMB000000285	chr04	Conserved gene of unknown function	PGSC0003DMP400043491	PGSC0003DMG401025066	PGSC0003DMC400043491	PGSC0003DMT400064510	35.2	not assigned.unknown	pgsc0003dmp400043491	weakly similar to ( 116) AT1G22790 | Symbols: | unknown protein | chr1:8070271-8071292 FORWARDweakly similar to ( 107) loc_os01g40700 12001.m10340 protein expressed protein PGSC0003DMT400064510
CUST_43306_PI426222305	0.823726	21.3131	2.54562	102.9	3.09038	0.828805	18.6858	0.861836	15.1069	0.953489	52.2943	3.76537	161.319	0.547893	8.35613	2.40066	41.9855	PGSC0003DMT400064326	AAGAGCTGTTCATGGCTGCTTTCTTGATGCGGATGATTATCACTCAGAGCCTAACAAAGA	Thermosensitive gluconokinase	PGSC0003DMB000000421	chr10	Thermosensitive gluconokinase	PGSC0003DMP400043374	PGSC0003DMG400024993	PGSC0003DMC400043374	PGSC0003DMT400064326	13.1.6.1.5	amino acid metabolism.synthesis.aromatic aa.chorismate.shikimate kinase	pgsc0003dmp400043374	weakly similar to ( 194) AT2G16790 | Symbols: | shikimate kinase family protein | chr2:7284093-7284901 REVERSEGntK GntK idnK gntK PGSC0003DMT400064326
CUST_7104_PI426222305	0.806962	10.4463	2.48505	48.5115	3.07951	0.725563	5.57185	0.858464	6.26695	2.12839	53.4096	1.55421	30.9108	1.01756	6.93008	1.59305	16.5678	PGSC0003DMT400062119	GTACTTTTCTCATTTGGATCCGAACTTGATGACCATATTTTAGTGCAGACTGGATATTGC	Gene of unknown function	PGSC0003DMB000000028	chr10	Gene of unknown function	PGSC0003DMP400041801	PGSC0003DMG400024175	PGSC0003DMC400041801	PGSC0003DMT400062119	35.2	not assigned.unknown	pgsc0003dmp400041801	PGSC0003DMT400062119
CUST_23302_PI426222305	1.75558	30.0678	5.40566	143.69	3.07914	0.589037	6.11358	0.52503	5.04059	3.92987	153.057	2.38837	74.1235	0.562086	4.57737	0.441519	4.7811	PGSC0003DMT400002597	CATTGAAGAGTGTTCAATTTGTATGTGTAAAATTGGGATTGCTTGCACTATAGATTCACC	Receptor-kinase	PGSC0003DMB000000131	chr11	Receptor-kinase	PGSC0003DMP400001889	PGSC0003DMG400000996	PGSC0003DMC400001889	PGSC0003DMT400002597	30.2.11	signalling.receptor kinases.leucine rich repeat XI	pgsc0003dmp400001889	highly similar to ( 505) AT3G47570 | Symbols: | leucine-rich repeat transmembrane protein kinase, putative | chr3:17527611-17530748 FORWARDmoderately similar to ( 250) RPK1_IPONI Receptor-like protein kinase precursor (EC 2.7.11.1) - Ipomoea nil (Japanese morning glory) (Pharbitis nil)highly similar to ( 512) loc_os02g12440 12002.m06492 protein receptor-like protein kinase precursor, putative, ex…
CUST_24005_PI426222305	2.64604	379.853	8.1372	1774.23	3.07523	0.172355	15.9954	0.254564	21.0631	3.48817	1077.13	2.09667	441.211	0.346722	28.4644	0.328072	30.5657	PGSC0003DMT400083730	CTCCTACTCAAATGGAAGATTAATCAATTGCTTCTCCAAACTTCCGACGTTTTTGTTTTT	Leucoanthocyanidin dioxygenase	PGSC0003DMB000000136	chr01	Leucoanthocyanidin dioxygenase	PGSC0003DMP400056031	PGSC0003DMG400033567	PGSC0003DMC400056031	PGSC0003DMT400083730	17.5.1	hormone metabolism.ethylene.synthesis-degradation	pgsc0003dmp400056031	weakly similar to ( 102) AT2G36690 | Symbols: | oxidoreductase, 2OG-Fe(II) oxygenase family protein | chr2:15379930-15381987 FORWARDvery weakly similar to (84.0) DV4H_CATRO Desacetoxyvindoline 4-hydroxylase (EC 1.14.11.20) - Catharanthus roseus (Rosy periwinkle) (Madagascar periwinkle)weakly similar to ( 107) loc_os08g44590 12008.m08432 protein gibberellin 20 oxidase 2, putative, expressed PGSC00…
CUST_14024_PI426222305	1.36527	1078.47	4.18078	5171.45	3.06224	0.627505	306.032	0.361344	179.028	1.47499	2506.49	1.07238	1422.74	0.596331	258.38	1.39745	762.398	PGSC0003DMT400060280	TAGTATTGTGCAATTGAGGAGATTATGTTTTATGGCAAATGCCAAGGGTGATCAATTGAA	10kDa chaperonin (CPN10) protein	PGSC0003DMB000000072	chr05	10kDa chaperonin (CPN10) protein	PGSC0003DMP400040570	PGSC0003DMG402023448	PGSC0003DMC400040570	PGSC0003DMT400060280	29.6	protein.folding	pgsc0003dmp400040570	weakly similar to ( 144) AT1G14980 | Symbols: CPN10 | CPN10 (CHAPERONIN 10); chaperone binding | chr1:5165930-5166654 REVERSEweakly similar to ( 142) CH10_BRANA 10 kDa chaperonin (Protein CPN10) (Protein groES) - Brassica napus (Rape)weakly similar to ( 123) loc_os07g44740 12007.m08695 protein chaperonin, putative, expressedcpn10 Cpn10 GroS PGSC0003DMT400060280
CUST_45372_PI426222305	0.469532	717.905	1.42168	3492.25	3.02787	0.586518	825.876	0.861259	834.397	1.05644	3386.33	1.0925	2514.97	0.723755	831.373	0.669882	735.17	PGSC0003DMT400001636	GGGCCATCTCTTGCTTTATCTTCTGGTTATGTGAATTGAGTATATCTCATGTTTTATCTT	Conserved gene of unknown function	PGSC0003DMB000000482	chr03	Conserved gene of unknown function	PGSC0003DMP400001217	PGSC0003DMG400000607	PGSC0003DMC400001217	PGSC0003DMT400001636	35.2	not assigned.unknown	pgsc0003dmp400001217	PGSC0003DMT400001636
CUST_36425_PI426222305	1.27751	18.529	3.85825	83.8568	3.02013	0.678601	5.76423	0.710067	5.76	1.93127	61.199	3.14701	65.9418	0.683642	4.93899	0.594448	5.59599	PGSC0003DMT400016147	CTTGCAGGACAAAATTGAAACAAACAGAAGTGGATTGTGAGTACTTAAAAAGATGTTGTG	Conserved gene of unknown function	PGSC0003DMB000000284	chr01	Homeobox-leucine zipper protein HAT14	PGSC0003DMP400011196	PGSC0003DMG400006311	PGSC0003DMC400011196	PGSC0003DMT400016147	35.2	not assigned.unknown	pgsc0003dmp400011196	PGSC0003DMT400016147
CUST_12910_PI426222305	1.49645	79.518	4.51185	384.158	3.01504	0.150026	4.93427	0.237573	8.25643	3.75587	432.934	2.87989	234.954	0.280587	10.2535	0.269086	12.0117	PGSC0003DMT400063266	GACTGAAACAAGACACTGATGTTGTAATTATTGTTTATTTCCGACTTCACTTCTCCATCT	Senescence-associated protein	PGSC0003DMB000000062	chr03	Senescence-associated protein	PGSC0003DMP400042592	PGSC0003DMG402024607	PGSC0003DMC400042592	PGSC0003DMT400063266	33.99	development.unspecified	pgsc0003dmp400042592	weakly similar to ( 147) AT1G18520 | Symbols: TET11 | TET11 (TETRASPANIN11) | chr1:6375051-6376178 FORWARDweakly similar to ( 151) loc_os09g25760 12009.m05728 protein senescence-associated protein DH, putative, expressed PGSC0003DMT400063266
CUST_8347_PI426222305	1.41137	490.14	4.2467	2290.2	3.00892	0.314793	81.0512	0.353001	84.5137	2.40149	1752.77	2.40962	1252.17	0.336874	69.0568	0.607237	145.063	PGSC0003DMT400075318	TGCAAAGGTTCAAAGGATTAAGCAACATGTTGAGGAGCACAATGTTTTTCTATCCCAGAA	Cadmium-induced protein AS8	PGSC0003DMB000000034	chr12	Cadmium-induced protein AS8	PGSC0003DMP400051001	PGSC0003DMG400029292	PGSC0003DMC400051001	PGSC0003DMT400075318	15	metal handling	pgsc0003dmp400051001	weakly similar to ( 112) AT4G19070 | Symbols: | cadmium-responsive protein / cadmium induced protein (AS8) | chr4:10446770-10448079 REVERSEvery weakly similar to (80.5) loc_os07g05040 12007.m04970 protein cadmium-induced protein, putative, expressed PGSC0003DMT400075318
CUST_51988_PI426222305	2.48363	74.6272	7.43625	345.272	2.99411	0.458435	9.04754	0.358544	6.16286	3.96425	244.513	1.64185	89.2396	0.464084	7.6724	0.866007	17.6055	PGSC0003DMT400049058	CTTCCCTATTTTTGCTGGGAAGAACCATCTTTCAACATTCTTTGAACTTCTGTACAATTT	Valacyclovir hydrolase	PGSC0003DMB000000952	chr08	Valacyclovir hydrolase	PGSC0003DMP400033146	PGSC0003DMG400019064	PGSC0003DMC400033146	PGSC0003DMT400049058	35.2	not assigned.unknown	pgsc0003dmp400033146	weakly similar to ( 101) AT3G47590 | Symbols: | esterase/lipase/thioesterase family protein | chr3:17536133-17537515 REVERSEweakly similar to ( 101) loc_os01g39790 12001.m43070 protein esterase, putative, expressed PGSC0003DMT400049058
CUST_9270_PI426222305	1.45554	37.2853	4.31401	181.989	2.96385	0.699277	11.0105	0.43987	6.62103	2.68994	138.014	0.861874	33.9393	0.691414	9.28082	0.885327	15.2405	PGSC0003DMT400006526	CCTAAATAGGCCACAAAAACATAAAAGTGACCAAAATAAGCCACTACTTTAGGAAGTAAC	Conserved gene of unknown function	PGSC0003DMB000000040	chr03	Conserved gene of unknown function	PGSC0003DMP400004519	PGSC0003DMG400002544	PGSC0003DMC400004519	PGSC0003DMT400006526	35.2	not assigned.unknown	pgsc0003dmp400004519	weakly similar to ( 118) AT2G25737 | Symbols: | unknown protein | chr2:10977174-10979677 FORWARDweakly similar to ( 122) loc_os08g30020 12008.m26843 protein expressed protein PGSC0003DMT400006526
CUST_41945_PI426222305	1.14674	42.4267	3.35872	197.393	2.92892	0.554379	14.6265	0.272084	5.84381	1.17377	118.761	1.93923	114.186	0.659661	14.4284	1.40462	37.6403	PGSC0003DMT400080282	CTTAGCAATTAGCTTCACATCCATGTGGTTTCTTCATCAAACAAGTGCAACTACTTATAG	GDP-mannose transporter	PGSC0003DMB000000387	chr11	GDP-mannose transporter	PGSC0003DMP400054465	PGSC0003DMG401031251	PGSC0003DMC400054465	PGSC0003DMT400080282	34.11	transport.NDP-sugars at the ER	pgsc0003dmp400054465	weakly similar to ( 142) AT2G13650 | Symbols: GONST1 | GONST1 (Golgi Nucleotide Sugar Transporter 1); GDP-mannose transmembrane transporter/ nucleotide-sugar transmembrane transporter | chr2:5687985-5690303 REVERSEweakly similar to ( 139) loc_os08g01610 12008.m04309 protein GDP-mannose transporter, putative, expressed PGSC0003DMT400080282
CUST_43585_PI426222305	0.409511	6.29521	1.19697	30.985	2.92292	0.81187	8.1343	0.893507	9.20817	22.3781	897.177	46.7	1100.02	0.715301	5.93486	1.97373	20.8296	PGSC0003DMT400064695	GTAAACTAGGCAGTTTGTGTACCAAATTTGCCGTGTGATGAATAAGTTGAAGGTAAAATT	Zinc finger protein	PGSC0003DMB000000429	chr02	Zinc finger protein	PGSC0003DMP400043612	PGSC0003DMG400025129	PGSC0003DMC400043612	PGSC0003DMT400064695	27.3.8	RNA.regulation of transcription.C2C2(Zn) DOF zinc finger family	pgsc0003dmp400043612	moderately similar to ( 253) AT5G39660 | Symbols: CDF2 | CDF2 (CYCLING DOF FACTOR 2); DNA binding / protein binding / transcription factor | chr5:15878920-15880712 FORWARDvery weakly similar to (95.5) MNB1A_MAIZE Dof zinc finger protein MNB1A - Zea mays (Maize)moderately similar to ( 216) loc_os01g15900 12001.m08188 protein expressed proteinzf-Dof PGSC0003DMT400064695
CUST_11758_PI426222305	1.79678	43.46	5.18836	212.534	2.88758	0.373055	5.6688	0.446844	6.45946	4.74145	270.108	2.04631	79.4129	0.444753	5.80158	0.341329	5.66944	PGSC0003DMT400046830	AACGTTTAGCCACTGGGTGGGGATGTGTTGGTACCACTACAGGAAAACTGTGAATTACAT	Conserved gene of unknown function	PGSC0003DMB000000055	chr03	Conserved gene of unknown function	PGSC0003DMP400031695	PGSC0003DMG400018186	PGSC0003DMC400031695	PGSC0003DMT400046830	35.2	not assigned.unknown	pgsc0003dmp400031695	PGSC0003DMT400046830
CUST_32299_PI426222305	0.507177	4.80618	1.45278	24.7924	2.86444	0.787173	4.49998	1.19509	7.39037	4.31396	115.331	2.20336	34.0675	0.922395	4.66816	0.722552	4.87626	PGSC0003DMT400012730	GAATTTCAAAAGAACGCTATGTACGTCTCAAATGAACTCGAAAATGGAGACGTTCAAAAA	Amino acid transporter	PGSC0003DMB000000226	chr04	Amino acid transporter	PGSC0003DMP400008841	PGSC0003DMG400004961	PGSC0003DMC400008841	PGSC0003DMT400012730	34.3	transport.amino acids	pgsc0003dmp400008841	highly similar to ( 737) AT5G49630 | Symbols: AAP6 | AAP6 (AMINO ACID PERMEASE 6); acidic amino acid transmembrane transporter/ amino acid transmembrane transporter/ neutral amino acid transmembrane transporter | chr5:20142681-20146441 REVERSEhighly similar to ( 627) loc_os07g04180 12007.m28947 protein amino acid permease 6, putative, expressedAa_trans PGSC0003DMT400012730
CUST_24338_PI426222305	1.62145	37.8976	4.63539	175.298	2.85879	0.395013	5.59504	0.388377	5.21955	4.96744	267.727	4.21419	149.44	0.408002	4.82123	0.45893	7.28279	PGSC0003DMT400022536	TCAGTACTCCAATAATGCAAGTGGAATGAATTGTTTGAGGATTTAACTTATAGACACCGA	Galactosyltransferase family protein	PGSC0003DMB000000140	chr12	Galactosyltransferase family protein	PGSC0003DMP400015365	PGSC0003DMG400008736	PGSC0003DMC400015365	PGSC0003DMT400022536	29.7	protein.glycosylation	pgsc0003dmp400015365	highly similar to ( 588) AT1G05170 | Symbols: | galactosyltransferase family protein | chr1:1491460-1493931 REVERSEhighly similar to ( 546) loc_os03g38050 12003.m08906 protein beta-1,3-galactosyltransferase sqv-2, putative, expressedGalactosyl_T PGSC0003DMT400022536
CUST_32779_PI426222305	0.390282	97.373	1.11429	443.489	2.85509	2.64027	436.169	0.609983	93.8393	0.394944	228.31	0.605319	257.521	3.23732	430.553	2.48277	428.787	PGSC0003DMT400047315	CAATCTGAAGAATCATTGAGAAAAGTTATGTATTTGAGCTGTTGGGGTCCAAATTGATTG	Wound induced protein	PGSC0003DMB000000233	chr01	Wound induced protein	PGSC0003DMP400032023	PGSC0003DMG400018377	PGSC0003DMC400032023	PGSC0003DMT400047315	20.2.4	stress.abiotic.touch/wounding	pgsc0003dmp400032023	very weakly similar to (96.7) AT4G10265 | Symbols: | wound-responsive protein, putative | chr4:6373226-6373477 REVERSEvery weakly similar to (88.6) loc_os04g54280 12004.m10320 protein retrotransposon protein, putative, unclassified PGSC0003DMT400047315
CUST_29306_PI426222305	1.06329	97.0214	3.02752	441.718	2.84732	0.304912	17.229	0.145299	8.90783	2.13774	407.893	2.14116	296.58	0.173295	8.5801	0.994641	62.2144	PGSC0003DMT400094180	TCGACTTCGACTCACCCTTAGCTCTTGCCAGTCTTCAGCTCATCAAATTTCAGGATGATT	Gene of unknown function	PGSC0003DMB000000187	chr08	Gene of unknown function	PGSC0003DMP400065855	PGSC0003DMG400043751	PGSC0003DMC400065855	PGSC0003DMT400094180	35.2	not assigned.unknown	pgsc0003dmp400065855	PGSC0003DMT400094180
CUST_21373_PI426222305	1.11445	37.7848	3.15156	171.48	2.82789	0.247352	5.12809	0.286744	5.73557	1.22992	90.9847	1.48785	77.2154	0.455073	8.88468	1.19705	28.6924	PGSC0003DMT400050843	GGATATTACAACTTCTTGTAGCTGGTTATCTGCTTTATTTTCTGTATTACCAATCAAGGC	Peroxisomal acetoacetyl-coenzyme A thiolase	PGSC0003DMB000000118	chr04	Peroxisomal acetoacetyl-coenzyme A thiolase	PGSC0003DMP400034321	PGSC0003DMG400019748	PGSC0003DMC400034321	PGSC0003DMT400050843	16.1.2.1	secondary metabolism.isoprenoids.mevalonate pathway.acetyl-CoA C-acyltransferase	pgsc0003dmp400034321	highly similar to ( 588) AT5G47720 | Symbols: | acetyl-CoA C-acyltransferase, putative / 3-ketoacyl-CoA thiolase, putative | chr5:19331866-19334009 FORWARDhighly similar to ( 556) loc_os09g07830 12009.m059940 protein acetyl-CoA acetyltransferase, cytosolic 1, putative, expressedthiolase PRK08235 PRK06954 PRK05790 PRK07800 PRK07025 PRK05656 PRK07491 PRK06845 PRK08041 Thiolase_N PRK06366 PRK07124 P…
CUST_36422_PI426222305	0.717085	6.30371	2.02409	28.4214	2.82266	0.978725	5.27544	1.11115	5.75308	0.986655	22.3008	0.586641	7.89677	1.42706	6.9021	0.911594	5.42487	PGSC0003DMT400079904	CATGACATGTTGTGGTAAAGAGCCCATTTTATGGCATTAAAGCCAAAATGCTTTCAATAA	Conserved gene of unknown function	PGSC0003DMB000000284	chr01	Methyltransferase	PGSC0003DMP400054205	PGSC0003DMG400031121	PGSC0003DMC400054205	PGSC0003DMT400079904	35.2	not assigned.unknown	pgsc0003dmp400054205	very weakly similar to (84.3) loc_os01g35170 12001.m09819 protein tRNA (guanine-N(1)-)-methyltransferase, putative, expressed PGSC0003DMT400079904
CUST_2548_PI426222305	1.14694	40.2337	3.2297	176.591	2.81593	1.30202	29.6778	0.570402	13.5704	0.835427	72.7731	1.56857	84.0646	0.270191	4.79199	0.364969	9.80715	PGSC0003DMT400072414	GTATACAATTGGTACAATGTTGCTGTGTTTATTGCACTTGCATGATGACTTACTTTCCAG	ATPP2-A13	PGSC0003DMB000000008	chr10	ATPP2-A13	PGSC0003DMP400048964	PGSC0003DMG400028178	PGSC0003DMC400048964	PGSC0003DMT400072414	31.1	cell.organisation	pgsc0003dmp400048964	moderately similar to ( 208) AT3G53000 | Symbols: AtPP2-A15 | AtPP2-A15 (Phloem protein 2-A15); carbohydrate binding | chr3:19654278-19655801 FORWARDweakly similar to ( 168) loc_os09g35680 12009.m06519 protein ATPP2-A13, putative, expressed PGSC0003DMT400072414
CUST_12731_PI426222305	1.5796	81.0454	4.42352	365.394	2.80039	0.160567	5.08664	0.357348	11.9907	3.53272	390.577	2.6274	206.65	0.223005	6.3548	0.179226	6.49299	PGSC0003DMT400063268	GACTGAAACAAGACACTGATGTTGTAATTATTGTTTATTTCCGACTTCACTTCTCCATCT	Gene of unknown function	PGSC0003DMB000000062	chr03	Senescence-associated protein	PGSC0003DMP400042594	PGSC0003DMG402024607	PGSC0003DMC400042594	PGSC0003DMT400063268	33.99	development.unspecified	pgsc0003dmp400042594	weakly similar to ( 147) AT1G18520 | Symbols: TET11 | TET11 (TETRASPANIN11) | chr1:6375051-6376178 FORWARDweakly similar to ( 151) loc_os09g25760 12009.m05728 protein senescence-associated protein DH, putative, expressed PGSC0003DMT400063268
CUST_26860_PI426222305	1.68951	32.905	4.72308	148.423	2.79553	0.411017	4.64759	0.507287	5.81654	2.90584	119.643	0.843461	27.1509	0.904753	11.1489	0.382768	4.90984	PGSC0003DMT400031240	GGACAAGGACAAACAAGGGTAAAAAATCTCCGACCATTTATTTTTAAGATCATTGAGTGT	Glucosyltransferase	PGSC0003DMB000000157	chr07	Glucosyltransferase	PGSC0003DMP400021191	PGSC0003DMG400011971	PGSC0003DMC400021191	PGSC0003DMT400031240	26.2	misc.UDP glucosyl and glucoronyl transferases	pgsc0003dmp400021191	moderately similar to ( 431) AT3G21760 | Symbols: | UDP-glucoronosyl/UDP-glucosyl transferase family protein | chr3:7667099-7668556 FORWARDweakly similar to ( 163) ZOX_PHAVU Zeatin O-xylosyltransferase (EC 2.4.2.40) (Zeatin O-beta-D-xylosyltransferase) - Phaseolus vulgaris (Kidney bean) (French bean)moderately similar to ( 317) loc_os07g32010 12007.m07467 protein anthocyanidin 5,3-O-glucosyltrans…
CUST_42391_PI426222305	0.761988	43.0587	2.1088	184.149	2.76749	0.827143	38.4331	0.36029	12.9075	1.18673	136.926	2.08162	177.133	0.751198	22.6376	3.75273	140.731	PGSC0003DMT400052803	GCAAACAATATATATATATCTTAATTGGGTGAGGAGGTTTTGTTTAGCCCTCCCTTTTTG	Calcineurin B 1	PGSC0003DMB000000402	chr08	Calcineurin B 1	PGSC0003DMP400035599	PGSC0003DMG400020493	PGSC0003DMC400035599	PGSC0003DMT400052803	30.3	signalling.calcium	pgsc0003dmp400035599	moderately similar to ( 312) AT4G17615 | Symbols: CBL1, ATCBL1, SCABP5 | CBL1 (CALCINEURIN B-LIKE PROTEIN 1); calcium ion binding | chr4:9817981-9818995 FORWARDmoderately similar to ( 303) loc_os10g41510 12010.m06915 protein calcineurin B-like protein 9, putative, expressed PGSC0003DMT400052803
CUST_41105_PI426222305	2.61528	651.079	7.13116	2721.4	2.72673	0.0635997	10.2786	0.0647953	10.1708	6.1159	3363.78	2.7815	1100.5	0.0774493	11.2082	0.0990933	16.6876	PGSC0003DMT400004361	GCAGAGAAAATTAGGGACAGTCACCATTCCATCATACTTGTTATTACCTAAAATAGATTG	Conserved gene of unknown function	PGSC0003DMB000000371	chr09	Conserved gene of unknown function	PGSC0003DMP400003108	PGSC0003DMG402001731	PGSC0003DMC400003108	PGSC0003DMT400004361	35.2	not assigned.unknown	pgsc0003dmp400003108	moderately similar to ( 395) AT1G29700 | Symbols: | unknown protein | chr1:10385196-10386906 REVERSEmoderately similar to ( 314) loc_os12g44370 12012.m08208 protein expressed protein PGSC0003DMT400004361
CUST_13780_PI426222305	2.69365	89.9556	7.33684	378.582	2.72376	0.252346	5.11768	0.290838	5.60215	5.42734	380.476	1.75495	86.7124	0.310322	5.41357	0.233709	5.17968	PGSC0003DMT400018023	GAGGACATAAAAATGTTGTGTTGTTTGGCTGGTATTTTTTCATGTAAGGTTCGTCTTTTG	1-O-acylceramide synthase	PGSC0003DMB000000069	chr05	1-O-acylceramide synthase	PGSC0003DMP400012406	PGSC0003DMG400007000	PGSC0003DMC400012406	PGSC0003DMT400018023	11.8.10	lipid metabolism.'exotics' (steroids, squalene etc).phosphatidylcholinesterol O-acyltransferase	pgsc0003dmp400012406	highly similar to ( 520) AT1G27480 | Symbols: | lecithin:cholesterol acyltransferase family protein / LACT family protein | chr1:9544607-9546168 FORWARDmoderately similar to ( 436) loc_os03g52010 12003.m10180 protein phosphatidylcholine-sterol acyltransferase precursor, putative, expressedLACT PGSC0003DMT400018023
CUST_14971_PI426222305	5.62242	68.4433	15.288	288.391	2.71911	0.825529	6.15988	0.85946	6.06652	2.35643	106.237	2.36904	45.8074	0.887844	5.65676	0.697004	5.65108	PGSC0003DMT400057398	CCTTGTTGGAATATATGATAGTTTGATTCTAACGTGTTTGAGATTGAGACGGGATAGTTG	Conserved gene of unknown function	PGSC0003DMB000000076	chr07	Conserved gene of unknown function	PGSC0003DMP400038610	PGSC0003DMG402022285	PGSC0003DMC400038610	PGSC0003DMT400057398	35.2	not assigned.unknown	pgsc0003dmp400038610	very weakly similar to (80.9) AT5G41761 | Symbols: | unknown protein | chr5:16711437-16711742 FORWARDvery weakly similar to (94.0) loc_os06g33200 12006.m07857 protein expressed protein PGSC0003DMT400057398
CUST_45326_PI426222305	1.91961	460.213	5.21122	1993.66	2.71473	0.289012	53.3856	0.397494	56.171	1.93111	1026.16	1.39253	489.062	0.179001	23.4944	0.181604	29.8779	PGSC0003DMT400001660	CACCATTTTCCATAAAACACAAGTTCCAGGTGTTCTTGCTGTAGTATGTAACTCCAGTTT	Conserved gene of unknown function	PGSC0003DMB000000482	chr03	Conserved gene of unknown function	PGSC0003DMP400001234	PGSC0003DMG400000618	PGSC0003DMC400001234	PGSC0003DMT400001660	35.2	not assigned.unknown	pgsc0003dmp400001234	weakly similar to ( 150) AT5G20190 | Symbols: | binding | chr5:6814093-6815171 FORWARDweakly similar to ( 136) loc_os06g40440 12006.m08580 protein expressed protein PGSC0003DMT400001660
CUST_42326_PI426222305	0.631253	6.34471	1.70625	27.7465	2.70296	0.891042	5.59386	0.928356	5.52499	1.69429	40.1198	1.9476	33.1452	1.58166	11.1556	0.743471	5.07745	PGSC0003DMT400053845	ATGACGGAATTCAAAGTGCTATTCTACATTGCAAGAGATCATACAGCTCAGCCCGAAAAG	Conserved gene of unknown function	PGSC0003DMB000000400	chr03	Conserved gene of unknown function	PGSC0003DMP400036287	PGSC0003DMG400020889	PGSC0003DMC400036287	PGSC0003DMT400053845	35.2	not assigned.unknown	pgsc0003dmp400036287	PGSC0003DMT400053845
CUST_21304_PI426222305	1.06751	119.31	2.8791	518.451	2.69703	0.315984	28.3054	0.486914	41.1405	2.2222	511.295	3.38573	572.022	0.177139	16.622	0.418902	31.903	PGSC0003DMT400020268	GTAGCTTACAAGATGCATCAACAATCAGTTAGCTTTCTGTGTAAACTTTTCAGTGTTTTC	Conserved gene of unknown function	PGSC0003DMB000000116	chr12	Conserved gene of unknown function	PGSC0003DMP400013810	PGSC0003DMG400007837	PGSC0003DMC400013810	PGSC0003DMT400020268	35.2	not assigned.unknown	pgsc0003dmp400013810	PGSC0003DMT400020268
CUST_37967_PI426222305	0.882981	16.2852	2.37725	73.5767	2.6923	0.571428	7.04195	0.543213	6.1344	2.20308	103.515	0.670474	20.0157	0.74219	8.44702	1.70623	22.3035	PGSC0003DMT400081367	CTCTGTTGGCTATCTCTTTTAGCAAAGATACACTCTTATGAAAGACTTAGCTACTGTTTT	ATP binding protein	PGSC0003DMB000000309	chr09	ATP binding protein	PGSC0003DMP400055051	PGSC0003DMG400031808	PGSC0003DMC400055051	PGSC0003DMT400081367	30.11	signalling.light	pgsc0003dmp400055051	moderately similar to ( 218) AT3G22380 | Symbols: TIC | TIC (TIME FOR COFFEE) | chr3:7913181-7918967 FORWARDvery weakly similar to (94.7) loc_os07g38360 12007.m29362 protein expressed protein PGSC0003DMT400081367
CUST_23369_PI426222305	1.52596	30.8436	4.10006	135.996	2.68687	0.440042	5.49082	0.516316	6.11799	2.6893	124.9	3.51566	109.525	0.529555	5.66858	0.4196	5.72225	PGSC0003DMT400002598	CATTGAAGAGTGTTCAATTTGTATGTGTAAAATTGGGATTGCTTGCACTATAGATTCACC	Receptor-kinase	PGSC0003DMB000000131	chr11	Receptor-kinase	PGSC0003DMP400001890	PGSC0003DMG400000996	PGSC0003DMC400001890	PGSC0003DMT400002598	30.2.11	signalling.receptor kinases.leucine rich repeat XI	pgsc0003dmp400001890	highly similar to ( 748) AT3G47570 | Symbols: | leucine-rich repeat transmembrane protein kinase, putative | chr3:17527611-17530748 FORWARDmoderately similar to ( 404) RPK1_IPONI Receptor-like protein kinase precursor (EC 2.7.11.1) - Ipomoea nil (Japanese morning glory) (Pharbitis nil)highly similar to ( 718) loc_os12g42520 12012.m08031 protein receptor-like protein kinase precursor, putativeS_TK…
CUST_25912_PI426222305	2.6055	59.2957	6.98999	253.998	2.68278	0.57679	8.07831	0.466404	6.06556	4.76142	214.279	0.835562	27.9065	0.532763	6.35716	1.17637	17.5523	PGSC0003DMT400051608	GTGTAATGAAGATAGTGCTACGTACTCCATCATCCTCTGTATATCAGATTATCTGAATAA	ER auxin binding protein 1	PGSC0003DMB000000150	chr06	ER auxin binding protein 1	PGSC0003DMP400034751	PGSC0003DMG401020044	PGSC0003DMC400034751	PGSC0003DMT400051608	17.2.2	hormone metabolism.auxin.signal transduction	pgsc0003dmp400034751	moderately similar to ( 275) AT4G02980 | Symbols: ABP1, ABP | ABP1 (ENDOPLASMIC RETICULUM AUXIN BINDING PROTEIN 1); auxin binding | chr4:1319902-1321449 REVERSEmoderately similar to ( 353) ABP2_TOBAC Auxin-binding protein T92 precursor (ABP) - Nicotiana tabacum (Common tobacco)moderately similar to ( 246) loc_os12g34460 12012.m073846 protein auxin-binding protein 4 precursor, putative, expressedA…
CUST_49119_PI426222305	0.564945	6.04592	1.49476	26.1831	2.64586	0.991429	6.88942	1.20964	8.09047	0.861106	22.9809	1.13451	27.7782	0.998386	5.78115	1.44995	12.0972	PGSC0003DMT400043490	CTTCATCATTTTCTATAGAGGCTTCAAGAATTGATGGCCTAACCGGTGTTTGGGTTGCTG	Plastidial lipoyltransferase 2	PGSC0003DMB000000633	chr04	Plastidial lipoyltransferase 2	PGSC0003DMP400029508	PGSC0003DMG400016886	PGSC0003DMC400029508	PGSC0003DMT400043490	18	Co-factor and vitamine metabolism	pgsc0003dmp400029508	moderately similar to ( 353) AT4G31050 | Symbols: | lipoyltransferase (LIP2p) | chr4:15114345-15115443 FORWARDmoderately similar to ( 329) loc_os12g40450 12012.m07829 protein lipoyltransferase, putative, expressedlipB LipB PGSC0003DMT400043490
CUST_48799_PI426222305	2.05769	2001.64	5.4178	8342.06	2.63295	0.0743308	77.3619	0.112925	67.561	4.09503	8881.65	3.6219	5210.35	0.046504	27.0541	0.0675914	43.4604	PGSC0003DMT400002961	GTACCTCTTGTACATTTTGACCTTATAATGAGAAAGTCACTCCCCCATATATTATATGCA	Conserved gene of unknown function	PGSC0003DMB000000616	chr08	Conserved gene of unknown function	PGSC0003DMP400002140	PGSC0003DMG402001159	PGSC0003DMC400002140	PGSC0003DMT400002961	35.2	not assigned.unknown	pgsc0003dmp400002140	moderately similar to ( 424) AT2G35260 | Symbols: | unknown protein | chr2:14849642-14851601 FORWARD PGSC0003DMT400002961
CUST_17491_PI426222305	2.09009	611.088	5.49397	2449.98	2.62859	0.0756895	15.6165	0.229717	39.7993	5.59954	3596.31	6.581	2808.18	0.0499091	8.20219	0.153302	32.7693	PGSC0003DMT400001462	TTAGGCCTTGGAGTGGCTCTTCAAATTGTACATATTGTTAACTTAAGGCTCAAATGTAAT	Guanosine-3',5'-bis(Diphosphate) 3'-pyrophosphohydrolase	PGSC0003DMB000000093	chr03	Guanosine-3',5'-bis(Diphosphate) 3'-pyrophosphohydrolase	PGSC0003DMP400001086	PGSC0003DMG400000537	PGSC0003DMC400001086	PGSC0003DMT400001462	35.2	not assigned.unknown	pgsc0003dmp400001086	weakly similar to ( 120) loc_os02g47120 12002.m09747 protein region found in RelA / SpoT proteins containing protein, expressed PGSC0003DMT400001462
CUST_30095_PI426222305	0.620367	6.53113	1.62718	28.9612	2.62293	1.40147	10.2508	0.92953	5.82747	2.4771	67.835	1.33307	25.333	0.94499	5.35581	1.07137	8.11865	PGSC0003DMT400019542	AAATGAAGACTTTTGGTTTCGTCATTCACGTTCTTTCCCTAAAACCATATTCGATTGACT	AMSH-like ubiquitin thiolesterase 3	PGSC0003DMB000000200	chr01	AMSH-like ubiquitin thiolesterase 3	PGSC0003DMP400013367	PGSC0003DMG400007555	PGSC0003DMC400013367	PGSC0003DMT400019542	35.2	not assigned.unknown	pgsc0003dmp400013367	highly similar to ( 580) AT4G16144 | Symbols: | FUNCTIONS IN: molecular_function unknown; INVOLVED IN: biological_process unknown; LOCATED IN: cellular_component unknown; CONTAINS InterPro DOMAIN/s: Mov34/MPN/PAD-1 (InterPro:IPR000555); BEST Arabidopsis thaliana protein match is: mov34 family protein (TAIR:AT1G48790.1); Has 622 Blast hits to 459 proteins in 132 species: Archae - 0; Bacteria - 0; …
CUST_9087_PI426222305	2.10394	827.168	5.51169	3379.51	2.61971	0.161104	41.0213	0.0734674	17.5126	5.4049	4400.81	2.39907	1406.15	0.0620734	15.2375	0.163693	43.0419	PGSC0003DMT400013035	GTACTTATTAAGTCTTTTCTTCAGTTGGCGTAGACGATGTAAAGATATGTTTCAGTTGGA	Non-intrinsic ABC protein	PGSC0003DMB000000039	chr03	Non-intrinsic ABC protein	PGSC0003DMP400009047	PGSC0003DMG400005080	PGSC0003DMC400009047	PGSC0003DMT400013035	29.8	protein.assembly and cofactor ligation	pgsc0003dmp400009047	highly similar to ( 871) AT4G04770 | Symbols: ATABC1, LAF6, ATNAP1 | ATABC1 (ATP BINDING CASSETTE PROTEIN 1); ATPase, coupled to transmembrane movement of substances / protein binding / transporter | chr4:2427998-2429785 REVERSEhighly similar to ( 737) loc_os01g61400 12001.m12266 protein expressed proteinPRK11814 ycf24 SufB UPF0051 PGSC0003DMT400013035
CUST_7053_PI426222305	1.02163	21.5581	2.66472	88.5596	2.6083	0.873353	12.561	0.604137	7.77766	2.36099	161.546	2.48522	78.2929	0.490859	5.29885	0.891312	12.4301	PGSC0003DMT400043689	GTTTGAAATGGAAATAGCCAGACGAATCAGAACTATCACTGGTTCAAAAGAAAATGTCAG	EMB1745	PGSC0003DMB000000027	chr10	EMB1745	PGSC0003DMP400029643	PGSC0003DMG400016968	PGSC0003DMC400029643	PGSC0003DMT400043689	33.99	development.unspecified	pgsc0003dmp400029643	weakly similar to ( 191) AT1G13120 | Symbols: emb1745 | emb1745 (embryo defective 1745) | chr1:4469334-4472775 REVERSEmoderately similar to ( 216) loc_os02g38250 12002.m08913 protein EMB1745, putative, expressedGLE1 PGSC0003DMT400043689
CUST_38185_PI426222305	1.1944	591.862	3.10582	2398.82	2.60032	0.561421	171.976	0.369208	141.02	2.14556	2345.51	2.18515	1643.49	0.232327	61.0528	0.701789	241.967	PGSC0003DMT400054729	CTGCTGTTGCTTCTTCTTGGACATCAAGATATGAATAATATAAACAGATGTTGTTCTTCC	Glutathione S-transferase	PGSC0003DMB000000312	chr10	Glutathione S-transferase	PGSC0003DMP400036810	PGSC0003DMG400021247	PGSC0003DMC400036810	PGSC0003DMT400054729	26.9	misc.glutathione S transferases	pgsc0003dmp400036810	moderately similar to ( 275) AT1G17180 | Symbols: ATGSTU25 | ATGSTU25 (GLUTATHIONE S-TRANSFERASE TAU 25); glutathione transferase | chr1:5872208-5872958 FORWARDmoderately similar to ( 303) GSTX4_TOBAC Probable glutathione S-transferase (EC 2.5.1.18) (Auxin-induced protein PCNT107) - Nicotiana tabacum (Common tobacco)moderately similar to ( 204) loc_os09g20220 12009.m05229 protein glutathione S-tr…
CUST_18963_PI426222305	1.65322	35.216	4.29077	151.481	2.59539	0.376934	4.98498	0.441276	5.6294	3.44216	273.637	2.63558	92.9754	0.453335	5.17523	0.349237	5.06837	PGSC0003DMT400052640	ATTTTTGCATGTTTATCAATGAGGTCTACGAGATGGCTCAATTGTTGTCACCTGTTTGTA	DNAJ heat shock N-terminal domain-containing protein	PGSC0003DMB000000102	chr07	DNAJ heat shock N-terminal domain-containing protein	PGSC0003DMP400035492	PGSC0003DMG400020433	PGSC0003DMC400035492	PGSC0003DMT400052640	20.2.1	stress.abiotic.heat	pgsc0003dmp400035492	moderately similar to ( 398) AT2G42750 | Symbols: | DNAJ heat shock N-terminal domain-containing protein | chr2:17793404-17795419 FORWARDmoderately similar to ( 358) loc_os01g53020 12001.m11474 protein electron transporter/ heat shock protein binding protein, putative, expressed PGSC0003DMT400052640
CUST_48443_PI426222305	1.56107	53.7855	4.01391	227.11	2.57126	0.277938	5.83526	0.35958	7.59396	3.53625	253.386	2.62487	132.847	0.286423	5.0922	0.506392	11.5515	PGSC0003DMT400055790	ATGTACTCCTTATTTGATAAAGATTCATATATCATGCTTCTTCCCAGGTGCCGCCGTGAG	Conserved gene of unknown function	PGSC0003DMB000000599	chr10	Conserved gene of unknown function	PGSC0003DMP400037569	PGSC0003DMG400021668	PGSC0003DMC400037569	PGSC0003DMT400055790	35.2	not assigned.unknown	pgsc0003dmp400037569	moderately similar to ( 453) AT4G28260 | Symbols: | unknown protein | chr4:14005048-14006762 FORWARDmoderately similar to ( 380) loc_os10g35710 12010.m21932 protein expressed protein PGSC0003DMT400055790
CUST_27133_PI426222305	2.31209	10818.7	5.92916	42522.5	2.56441	0.0239857	89.4484	0.0445227	150.168	3.54833	35041.2	3.9824	29457.4	0.0426023	119.199	0.0522825	162.071	PGSC0003DMT400040845	GGCTCTGGGATTTTAGTATGGATCTGGTCAAGTAAGATGTTATACAAGGAAAAATAGAAA	Short-chain dehydrogenase	PGSC0003DMB000000159	chr03	Short-chain dehydrogenase	PGSC0003DMP400027707	PGSC0003DMG401015792	PGSC0003DMC400027707	PGSC0003DMT400040845	26.22	misc.short chain dehydrogenase/reductase (SDR)	pgsc0003dmp400027707	moderately similar to ( 399) AT4G23420 | Symbols: | short-chain dehydrogenase/reductase (SDR) family protein | chr4:12226288-12228562 FORWARDvery weakly similar to (84.0) POR_CHLRE Protochlorophyllide reductase, chloroplast precursor (EC 1.3.1.33) (PCR) (NADPH-protochlorophyllide oxidoreductase) (POR) - Chlamydomonas reinhardtiimoderately similar to ( 396) loc_os09g39670 12009.m06905 protein reti…
CUST_48456_PI426222305	1.35353	56.8567	3.46359	233.959	2.55893	0.257949	6.891	0.21508	5.08421	2.92391	256.962	1.81723	113.426	0.254016	5.39287	0.672373	19.2081	PGSC0003DMT400055789	ATGTACTCCTTATTTGATAAAGATTCATATATCATGCTTCTTCCCAGGTGCCGCCGTGAG	Conserved gene of unknown function	PGSC0003DMB000000599	chr10	Conserved gene of unknown function	PGSC0003DMP400037568	PGSC0003DMG400021668	PGSC0003DMC400037568	PGSC0003DMT400055789	35.2	not assigned.unknown	pgsc0003dmp400037568	moderately similar to ( 448) AT4G28260 | Symbols: | unknown protein | chr4:14005048-14006762 FORWARDmoderately similar to ( 369) loc_os10g35710 12010.m21932 protein expressed protein PGSC0003DMT400055789
CUST_5071_PI426222305	0.91194	69.145	2.33258	283.891	2.55782	0.946958	46.5492	0.244581	11.7861	6.00444	1132.51	4.93191	554.947	1.30615	183.836	0.830527	41.6679	PGSC0003DMT400009054	CTCAAAAATAAATAAAGAATTTGCTCTGGGGTTGTTAGCACCACTACGAAATGGTTCATA	Conserved gene of unknown function	PGSC0003DMB000000020	chr02	Conserved gene of unknown function	PGSC0003DMP400006273	PGSC0003DMG400003520	PGSC0003DMC400006273	PGSC0003DMT400009054	35.2	not assigned.unknown	pgsc0003dmp400006273	moderately similar to ( 233) AT3G50910 | Symbols: | unknown protein | chr3:18920189-18921999 FORWARDweakly similar to ( 198) loc_os02g47580 12002.m09792 protein expressed protein PGSC0003DMT400009054
CUST_32646_PI426222305	2.76896	354.617	7.08252	1460.32	2.55782	0.289475	31.3761	0.230564	21.2487	3.41166	966.191	1.44706	278.58	0.379277	27.435	0.612218	55.4011	PGSC0003DMT400031531	AAATGGCAGCAAACGATTTAGCTTTGGACTTGGAGGAACTTCAGCAGCTTCACAGCATAG	Calcyclin-binding protein	PGSC0003DMB000000232	chr08	Calcyclin-binding protein	PGSC0003DMP400021375	PGSC0003DMG400012093	PGSC0003DMC400021375	PGSC0003DMT400031531	35.2	not assigned.unknown	pgsc0003dmp400021375	moderately similar to ( 265) AT1G30070 | Symbols: | SGS domain-containing protein | chr1:10546794-10548072 REVERSEmoderately similar to ( 237) loc_os01g55270 12001.m11686 protein calcyclin-binding protein, putative, expressedp23 PGSC0003DMT400031531
CUST_22043_PI426222305	1.14977	259.541	2.93863	1016.44	2.55585	0.466767	71.0275	0.362565	56.1045	1.27218	594.205	2.11646	748.167	0.577365	68.7171	1.16309	176.373	PGSC0003DMT400042022	GGAAGTGCAATTTTCATGTCTGTGTGATGAACTGATTGACATATTTACGAGATCATCAAT	Conserved gene of unknown function			Conserved gene of unknown function	PGSC0003DMP400028479	PGSC0003DMG400016299	PGSC0003DMC400028479	PGSC0003DMT400042022	35.2	not assigned.unknown	pgsc0003dmp400028479	weakly similar to ( 153) AT1G48170 | Symbols: | unknown protein | chr1:17788810-17789635 FORWARDweakly similar to ( 151) loc_os12g08230 12012.m04810 protein expressed protein PGSC0003DMT400042022
CUST_10073_PI426222305	0.629637	5.60764	1.59642	24.1988	2.53547	0.88017	4.65125	0.97074	5.13852	2.50909	65.9479	2.37645	32.9603	1.02535	4.67972	0.805415	4.83466	PGSC0003DMT400082711	CACTAGCTTGAAGCAATGTTTTGAAAGGAAAGGCTTCTCCTAACATCTCGGTCCATGCAT	L-ascorbate peroxidase 1, cytosolic	PGSC0003DMB000000045	chr08	L-ascorbate peroxidase 1, cytosolic	PGSC0003DMP400055665	PGSC0003DMG400032777	PGSC0003DMC400055665	PGSC0003DMT400082711	35.2	not assigned.unknown	pgsc0003dmp400055665	PGSC0003DMT400082711
CUST_7634_PI426222305	0.85911	39.1155	2.17335	158.976	2.52976	0.569044	17.8832	0.39151	13.7268	1.12352	167.57	1.75189	125.841	0.753419	18.5769	2.85032	87.9325	PGSC0003DMT400025842	GAAGCATGCCTCAGGCAATTTTGTTGTTATTATGGATGCGGATCTTTCTCACCATCCAAA	Dolichol-phosphate mannosyltransferase	PGSC0003DMB000000032	chr04	Dolichol-phosphate mannosyltransferase	PGSC0003DMP400017623	PGSC0003DMG400009980	PGSC0003DMC400017623	PGSC0003DMT400025842	29.7	protein.glycosylation	pgsc0003dmp400017623	moderately similar to ( 402) AT1G20575 | Symbols: | dolichyl-phosphate beta-D-mannosyltransferase, putative / dolichol-phosphate mannosyltransferase, putative / mannose-P-dolichol synthase, putative | chr1:7126987-7128677 REVERSEmoderately similar to ( 392) loc_os03g60939 12003.m35486 protein dolichol-phosphate mannosyltransferase, putative, expressedGlycos_transf_2 WcaA PGSC0003DMT400025842
CUST_34944_PI426222305	0.749206	54.9593	1.89475	226.042	2.52901	0.958469	49.0074	0.680155	30.2384	1.52754	264.038	1.27875	139.212	0.572611	26.3917	2.23513	108.886	PGSC0003DMT400073250	GCCCATTGAATAATCTTGAATGTATTGGAATTCTGAGCCTATTAAGCAATAATGGAGGAT	BRASSINAZOLE-RESISTANT 2 protein	PGSC0003DMB000000265	chr02	BRASSINAZOLE-RESISTANT 2 protein	PGSC0003DMP400049546	PGSC0003DMG400028459	PGSC0003DMC400049546	PGSC0003DMT400073250	17.3.2.2	hormone metabolism.brassinosteroid.signal transduction.BZR	pgsc0003dmp400049546	moderately similar to ( 272) AT1G78700 | Symbols: | brassinosteroid signalling positive regulator-related | chr1:29599854-29601539 FORWARDmoderately similar to ( 225) loc_os06g35900 12006.m08127 protein brassinazole-resistant 1 protein, putative, expressedDUF822 PGSC0003DMT400073250
CUST_22378_PI426222305	1.59712	62.2531	4.02785	257.729	2.52195	0.380015	9.41523	0.39765	9.51933	3.26981	273.584	2.04567	119.627	0.293375	6.18339	0.226872	6.02142	PGSC0003DMT400039375	GGTAATATATTTCTTGTCTAGCAAAAGGAATCGGTTGGTTACATGTGTTACTGGAGATAA	Protein-L-isoaspartate O-methyltransferase	PGSC0003DMB000000127	chr03	Protein-L-isoaspartate O-methyltransferase	PGSC0003DMP400026707	PGSC0003DMG400015226	PGSC0003DMC400026707	PGSC0003DMT400039375	29.4	protein.postranslational modification	pgsc0003dmp400026707	moderately similar to ( 365) AT5G50240 | Symbols: PIMT2 | PIMT2 (PROTEIN-L-ISOASPARTATE METHYLTRANSFERASE 2); protein-L-isoaspartate (D-aspartate) O-methyltransferase | chr5:20451671-20452461 FORWARDmoderately similar to ( 343) PIMT_WHEAT Protein-L-isoaspartate O-methyltransferase (EC 2.1.1.77) (Protein-beta-aspartate methyltransferase) (PIMT) (Protein L-isoaspartyl methyltransferase) (L-isoaspar…
CUST_30616_PI426222305	1.12468	175.612	2.826	682.34	2.51271	0.660402	79.2701	0.637564	56.9958	1.2615	431.431	2.75256	630.379	0.450292	39.4756	0.544205	56.0166	PGSC0003DMT400018643	GGTAGGGGTTTGTTACTCATAATAAACCAAGCATTCAGAAAAATAATCCCAGGTGTATTA	Global transcription factor group	PGSC0003DMB000000204	chr02	Global transcription factor group	PGSC0003DMP400012813	PGSC0003DMG400007228	PGSC0003DMC400012813	PGSC0003DMT400018643	27.3.52	RNA.regulation of transcription.Global transcription factor group	pgsc0003dmp400012813	weakly similar to ( 160) AT5G14270 | Symbols: ATBET9 | ATBET9 (Arabidopsis thaliana Bromodomain and Extraterminal Domain protein 9); DNA binding | chr5:4605173-4608517 FORWARDweakly similar to ( 137) loc_os07g32420 12007.m29189 protein DNA binding protein, putative, expressedBROMO Bromodomain PGSC0003DMT400018643
CUST_28022_PI426222305	1.99458	3849.47	4.99293	15254.5	2.50324	0.36984	497.751	0.229039	258.674	2.99183	12916.5	2.06341	6456.01	0.162345	167.727	0.304877	391.018	PGSC0003DMT400081907	GCTTTTGAAACAAGTGCTCGTGGTGGTGATGCTATTAAAGTCATGTTTAATCTGTAAAAA	Alcohol dehydrogenase	PGSC0003DMB000000172	chr01	Alcohol dehydrogenase	PGSC0003DMP400055323	PGSC0003DMG400032154	PGSC0003DMC400055323	PGSC0003DMT400081907
CUST_4618_PI426222305	1.04348	42.6659	2.57499	167.221	2.46769	0.6201	16.8677	0.436616	13.3471	3.87175	376.302	5.4381	328.619	0.34104	7.83051	0.957523	25.9494	PGSC0003DMT400020796	TGTGGAAGTTGCAGATAGTAGAAGCACCTTCTTCTGCAATGATAGAAGAAATCCAGAGGT	Conserved gene of unknown function	PGSC0003DMB000000017	chr11	Conserved gene of unknown function	PGSC0003DMP400014164	PGSC0003DMG400008051	PGSC0003DMC400014164	PGSC0003DMT400020796	35.2	not assigned.unknown	pgsc0003dmp400014164	PGSC0003DMT400020796
CUST_20051_PI426222305	0.390163	6.79111	0.959064	26.9839	2.45811	1.17835	12.6776	1.30023	15.5144	1.47268	58.9639	0.471012	14.2245	1.63605	18.3998	0.761836	10.1829	PGSC0003DMT400049236	CAAGGCCTAAACAATAACAACAACAACAACATTCCCATTGAAGTACATTTTCCCACAAGT	Bel1 homeotic protein	PGSC0003DMB000000106	chr10	Bel1 homeotic protein	PGSC0003DMP400033254	PGSC0003DMG400019142	PGSC0003DMC400033254	PGSC0003DMT400049236	35.2	not assigned.unknown	pgsc0003dmp400033254	PGSC0003DMT400049236
CUST_22394_PI426222305	0.352347	55.923	0.861658	217.291	2.44548	3.6123	366.67	1.25875	119.023	0.666258	258.106	0.387669	94.9915	1.0374	88.6434	1.79813	195.232	PGSC0003DMT400039423	GAAGGTTATGCAGATGTAGAATGAAGGAAGTGAACGCACAGCATATTATTACTTACAATT	Protein tyrosine phosphatase	PGSC0003DMB000000127	chr03	Protein tyrosine phosphatase	PGSC0003DMP400026742	PGSC0003DMG400015246	PGSC0003DMC400026742	PGSC0003DMT400039423	2.2.2.10	major CHO metabolism.degradation.starch.laforin like phosphoglucan phosphatase (SEX4)	pgsc0003dmp400026742	moderately similar to ( 462) AT3G52180 | Symbols: ATPTPKIS1, DSP4, SEX4 | SEX4 (STARCH-EXCESS 4); polysaccharide binding / protein tyrosine/serine/threonine phosphatase | chr3:19350574-19353459 REVERSEmoderately similar to ( 462) loc_os03g01750 12003.m101148 protein protein tyrosine phosphatase, putative, expressed PGSC0003DMT400039423
CUST_39744_PI426222305	0.587671	5.86299	1.43528	23.8946	2.44232	0.875008	5.50409	1.00031	5.96906	1.50958	47.0103	0.786475	13.8424	1.08384	5.85445	0.963256	6.69365	PGSC0003DMT400053056	AGTATTGTCAAGCTCAAATGTCTAGAGACCCTGATGGGAAACTGCCAAATTGTATGGTGA	Rpi-vnt1	PGSC0003DMB000000339	chr09	Rpi-vnt1	PGSC0003DMP400035772	PGSC0003DMG401020585	PGSC0003DMC400035772	PGSC0003DMT400053056	20.1	stress.biotic	pgsc0003dmp400035772	moderately similar to ( 243) AT3G46530 | Symbols: RPP13 | RPP13 (RECOGNITION OF PERONOSPORA PARASITICA 13); ATP binding | chr3:17130739-17133246 REVERSEmoderately similar to ( 250) loc_os08g28600 12008.m06866 protein resistance protein, putativeNB-ARC PGSC0003DMT400053056
CUST_2835_PI426222305	2.39934	1149.09	5.85837	4501.39	2.44166	0.523833	189.563	0.51839	144.677	1.03889	1014.06	2.73302	1961.28	0.27302	70.5898	0.279564	91.3046	PGSC0003DMT400000236	AATGTTGTACATATGTGTATAGTATATAGCATACCACGTGGTTGCTTTCGCTTCGAAGTG	Conserved gene of unknown function	PGSC0003DMB000000010	chr01	Conserved gene of unknown function	PGSC0003DMP400000176	PGSC0003DMG400000075	PGSC0003DMC400000176	PGSC0003DMT400000236	35.2	not assigned.unknown	pgsc0003dmp400000176	weakly similar to ( 154) AT2G46220 | Symbols: | unknown protein | chr2:18979655-18980557 FORWARDweakly similar to ( 162) loc_os01g12200 12001.m07835 protein expressed protein PGSC0003DMT400000236
CUST_28847_PI426222305	2.55493	71.6799	6.22946	279.659	2.43821	0.292396	4.61749	0.519451	9.59671	0.953837	66.1153	2.15723	90.5753	0.340626	4.63282	0.587811	14.4929	PGSC0003DMT400019770	CAGTTTGATCGTCGTCACATAAAAGCTATCCTCTTTGTATGTACTTTCATGTCATTCTTA	Cytochrome P450	PGSC0003DMB000000181	chr04	Cytochrome P450	PGSC0003DMP400013518	PGSC0003DMG400007639	PGSC0003DMC400013518	PGSC0003DMT400019770	26.1	misc.cytochrome P450	pgsc0003dmp400013518	moderately similar to ( 231) AT4G36220 | Symbols: FAH1, CYP84A1 | FAH1 (FERULIC ACID 5-HYDROXYLASE 1); ferulate 5-hydroxylase/ monooxygenase | chr4:17137584-17139619 REVERSEmoderately similar to ( 202) C98A1_SORBI Cytochrome P450 98A1 (EC 1.14.-.-) - Sorghum bicolor (Sorghum) (Sorghum vulgare)moderately similar to ( 206) loc_os09g26940 12009.m05846 protein flavonoid 3-monooxygenase, putative, exp…
CUST_24934_PI426222305	1.52694	60.0268	3.72067	233.642	2.43669	0.302149	7.90314	0.262169	6.04934	3.17251	285.028	1.21661	73.9155	0.411981	10.4707	0.997793	26.5062	PGSC0003DMT400045226	GATCGTTGTATGGACAGATAATTTCTGAGGTGAATTTACGATCATCTTCTTGACATTGTA	RNA recognition motif-containing protein	PGSC0003DMB000000144	chr08	RNA recognition motif-containing protein	PGSC0003DMP400030643	PGSC0003DMG400017545	PGSC0003DMC400030643	PGSC0003DMT400045226	27.4	RNA.RNA binding	pgsc0003dmp400030643	moderately similar to ( 291) AT5G46840 | Symbols: | RNA recognition motif (RRM)-containing protein | chr5:19006062-19007609 FORWARDmoderately similar to ( 263) loc_os03g63730 12003.m11241 protein RNA-binding protein 34, putative, expressed PGSC0003DMT400045226
CUST_24372_PI426222305	1.2311	39.6768	2.99696	153.763	2.43437	0.435111	10.3477	0.71335	14.5797	0.952043	70.1321	0.336898	16.0351	0.681168	12.6004	1.31732	28.241	PGSC0003DMT400022547	CCAAATCACATTTTTGTTTTCCTCAAACAAGAGCTAGACTTGTTTGTAGTGAAATAGTCG	Aconitase	PGSC0003DMB000000140	chr12	Aconitase	PGSC0003DMP400015374	PGSC0003DMG400008740	PGSC0003DMC400015374	PGSC0003DMT400022547	8.1.3	TCA / org. transformation.TCA.aconitase	pgsc0003dmp400015374	nearly identical (1693) AT2G05710 | Symbols: | aconitate hydratase, cytoplasmic, putative / citrate hydro-lyase/aconitase, putative | chr2:2141591-2146350 FORWARDnearly identical (1702) ACOC_CUCMA Aconitate hydratase, cytoplasmic (EC 4.2.1.3) (Citrate hydro-lyase) (Aconitase) - Cucurbita maxima (Pumpkin) (Winter squash)nearly identical (1694) loc_os08g09200 12008.m05055 protein aconitate hydratas…
CUST_8449_PI426222305	0.552855	123.592	1.34283	469.14	2.4289	1.31042	214.223	0.383686	53.3619	0.782988	397.475	1.25279	420.487	0.748187	116.986	2.82557	434.846	PGSC0003DMT400029479	CAGAGAATAACACTATGGAATCTGTCAGGAAATGGGTTGTCGAACACAAACTTCGAACAG	Hypoxia-responsive family protein	PGSC0003DMB000000035	chr01	Hypoxia-responsive family protein	PGSC0003DMP400020068	PGSC0003DMG400011336	PGSC0003DMC400020068	PGSC0003DMT400029479	35.2	not assigned.unknown	pgsc0003dmp400020068	very weakly similar to ( 100) AT3G05550 | Symbols: | hypoxia-responsive family protein | chr3:1612860-1613748 FORWARDvery weakly similar to (92.0) loc_os02g37930 12002.m08881 protein hypoxia induced protein conserved region containing protein, expressed PGSC0003DMT400029479
CUST_31372_PI426222305	1.26222	16.9302	3.0322	67.6116	2.40228	0.696364	5.89387	0.781824	6.28629	2.2404	73.7186	3.14055	65.395	0.860232	6.25815	0.625333	5.78282	PGSC0003DMT400034852	GGCATTCCCATTTACCCTAAGGTATGAGGATTGAACTTATATACACTGATAATGCAAAAA	Cellulose synthase	PGSC0003DMB000000214	chr03	Cellulose synthase	PGSC0003DMP400023708	PGSC0003DMG400013398	PGSC0003DMC400023708	PGSC0003DMT400034852	10.2.1	cell wall.cellulose synthesis.cellulose synthase	pgsc0003dmp400023708	moderately similar to ( 380) AT4G24000 | Symbols: ATCSLG2, CSLG2 | ATCSLG2; cellulose synthase/ transferase/ transferase, transferring glycosyl groups | chr4:12462142-12465471 FORWARDmoderately similar to ( 339) loc_os01g54620 12001.m11625 protein CESA4 - cellulose synthase, expressedCellulose_synt PGSC0003DMT400034852
CUST_13043_PI426222305	1.36881	24.8519	3.27776	95.6743	2.39461	0.477644	5.42748	0.558315	6.02449	1.57504	61.3982	1.85993	56.4046	0.652243	6.5166	0.748585	9.29336	PGSC0003DMT400063196	TAGTATTTCCCTTCTACTTCTATTCTGAGGTTGTACATATGTGTTGCCAAAAAGCGTTTA	Pyridoxamine 5-phosphate oxidase	PGSC0003DMB000000062	chr03	Pyridoxamine 5-phosphate oxidase	PGSC0003DMP400042544	PGSC0003DMG400024580	PGSC0003DMC400042544	PGSC0003DMT400063196	35.2	not assigned.unknown	pgsc0003dmp400042544	moderately similar to ( 223) AT5G49970 | Symbols: ATPPOX, PDX3 | ATPPOX (A. THALIANA PYRIDOXIN (PYRODOXAMINE) 5'-PHOSPHATE OXIDASE); pyridoxamine-phosphate oxidase | chr5:20329213-20332900 FORWARDmoderately similar to ( 218) loc_os10g23120 12010.m05317 protein pyridoxamine-phosphate oxidase, putative, expressedPRK05679 PdxH YjeF_N COG0062 Pyridox_oxidase PGSC0003DMT400063196
CUST_23190_PI426222305	1.179	182.845	2.81883	695.537	2.39088	0.30823	31.1072	0.26939	27.9732	2.24232	810.685	1.57152	367.116	0.235911	20.4832	0.844329	88.0508	PGSC0003DMT400026716	GTGAGAGACTACTATTGCATTGGCTCATTGAATCAAAGTTCTGTTATTGCATTTAACGAT	Pre-mRNA-splicing factor SLU7	PGSC0003DMB000000130	chr11	Pre-mRNA-splicing factor SLU7	PGSC0003DMP400018235	PGSC0003DMG400010324	PGSC0003DMC400018235	PGSC0003DMT400026716	27.1.1	RNA.processing.splicing	pgsc0003dmp400018235	highly similar to ( 696) AT1G65660 | Symbols: SMP1 | SMP1 (SWELLMAP 1); nucleic acid binding / single-stranded RNA binding | chr1:24418295-24421231 REVERSEhighly similar to ( 731) loc_os08g03390 12008.m080070 protein pre-mRNA-splicing factor SLU7, putative, expressed PGSC0003DMT400026716
CUST_28892_PI426222305	2.13562	71.043	5.10028	275.171	2.3882	0.384086	8.3025	0.494402	13.2241	0.817409	62.1991	1.28685	67.0495	0.356866	6.49742	1.11163	25.4632	PGSC0003DMT400019769	CCTAATTGAATACATGAACATAAGCAAAACAAGGACTTTGTGGACACCATGATGGACATA	Cytochrome P450	PGSC0003DMB000000181	chr04	Cytochrome P450	PGSC0003DMP400013517	PGSC0003DMG400007639	PGSC0003DMC400013517	PGSC0003DMT400019769	26.1	misc.cytochrome P450	pgsc0003dmp400013517	moderately similar to ( 243) AT4G36220 | Symbols: FAH1, CYP84A1 | FAH1 (FERULIC ACID 5-HYDROXYLASE 1); ferulate 5-hydroxylase/ monooxygenase | chr4:17137584-17139619 REVERSEmoderately similar to ( 213) C98A1_SORBI Cytochrome P450 98A1 (EC 1.14.-.-) - Sorghum bicolor (Sorghum) (Sorghum vulgare)moderately similar to ( 216) loc_os09g26940 12009.m05846 protein flavonoid 3-monooxygenase, putative, exp…
CUST_38961_PI426222305	0.900224	9.13578	2.13735	34.9655	2.37424	0.871471	5.40425	0.924136	5.46949	1.16785	23.6725	1.14069	17.3603	0.950653	5.02765	0.983502	6.93344	PGSC0003DMT400070347	ATGTTTCTCAATTTTTATTTGATAATTTGAGTGTTGGGCAGCTAATGCCCTGTATCTTCC	MRNA capping enzyme family protein	PGSC0003DMB000000324	chr11	MRNA cap guanine-N7 methyltransferase 2	PGSC0003DMP400047556	PGSC0003DMG400027352	PGSC0003DMC400047556	PGSC0003DMT400070347	27.1	RNA.processing	pgsc0003dmp400047556	moderately similar to ( 250) AT3G52210 | Symbols: | mRNA capping enzyme family protein | chr3:19367035-19369293 FORWARDmoderately similar to ( 209) MCES2_ORYSA mRNA cap guanine-N7 methyltransferase 2 (EC 2.1.1.56) (mRNA (guanine-N(7)-)-methyltransferase 2) (mRNA cap methyltransferase 2) - Oryza sativa (Rice)moderately similar to ( 209) loc_os02g54000 12002.m10429 protein S-adenosylmethionine-depe…
CUST_17347_PI426222305	0.916782	87.4552	2.16702	326.388	2.36373	0.813953	50.6607	0.711303	40.8827	1.67811	408.327	2.27325	319.652	0.373833	22.9896	0.999982	64.7277	PGSC0003DMT400013826	GGTAGAATGGCACCTAAGGCCACAAGTACCAAAAAACCCAGTTGTGTTTTTCGATGTAAC	Peptidyl-prolyl cis-trans isomerase	PGSC0003DMB000000092	chr01	Peptidyl-prolyl cis-trans isomerase	PGSC0003DMP400009568	PGSC0003DMG400005406	PGSC0003DMC400009568	PGSC0003DMT400013826	31.3.1	cell.cycle.peptidylprolyl isomerase	pgsc0003dmp400009568	moderately similar to ( 297) AT2G38730 | Symbols: | peptidyl-prolyl cis-trans isomerase, putative / cyclophilin, putative / rotamase, putative | chr2:16192579-16194038 REVERSEweakly similar to ( 179) CYPH_CATRO Peptidyl-prolyl cis-trans isomerase (EC 5.2.1.8) (PPIase) (Rotamase) (Cyclophilin) (Cyclosporin A-binding protein) - Catharanthus roseus (Rosy periwinkle) (Madagascar periwinkle)moderately…
CUST_49282_PI426222305	0.312319	5.62541	0.737739	21.8055	2.36214	11.1017	132.92	1.26631	16.9832	0.50411	29.3555	0.928764	28.2665	2.03204	27.773	8.81826	111.995	PGSC0003DMT400059095	CCTGCTTTTGTAATCTATAACTTAGAAGTGTCATCGTCCATAAAATGTACCAAATGTCTC	Pyruvate decarboxylase	PGSC0003DMB000000646	chr02	Pyruvate decarboxylase	PGSC0003DMP400039802	PGSC0003DMG400022953	PGSC0003DMC400039802	PGSC0003DMT400059095	5.2	fermentation.PDC	pgsc0003dmp400039802	highly similar to ( 936) AT4G33070 | Symbols: | pyruvate decarboxylase, putative | chr4:15952519-15954676 REVERSEnearly identical (1021) PDC1_PEA Pyruvate decarboxylase isozyme 1 (EC 4.1.1.1) (PDC) - Pisum sativum (Garden pea)highly similar to ( 944) loc_os05g39310 12005.m08110 protein pyruvate decarboxylase isozyme 1, putative, expressedCOG3961 TPP_PDC_IPDC IlvB TPP_enzyme_N PRK08611 PRK08266 PR…
CUST_48034_PI426222305	1.32099	47.9117	3.10412	176.937	2.34984	0.31123	7.65749	0.268233	5.71433	4.23504	501.712	2.76599	157.311	0.396868	8.68668	0.557069	14.2984	PGSC0003DMT400021772	GTTAGATATAATTACATGTGAGAAGCTTATGGACATCCCAGATAGTTGTGGAGATATTGC	NBS-LRR resistance protein	PGSC0003DMB000000580	chr05	NBS-LRR resistance protein	PGSC0003DMP400014828	PGSC0003DMG400008450	PGSC0003DMC400014828	PGSC0003DMT400021772	35.2	not assigned.unknown	pgsc0003dmp400014828	PGSC0003DMT400021772
CUST_10425_PI426222305	1.05034	13.1688	2.46743	49.1928	2.34918	0.644787	4.87122	0.728933	5.3759	1.54653	48.1987	2.62157	52.8321	0.749633	4.94444	1.09847	10.9137	PGSC0003DMT400029007	AACCATATTACATGTTGTCCAGAGCCATGTTTGCCGATGTAGCTACAGTTAGTAACGGAG	ATPase	PGSC0003DMB000000047	chr07	ATPase	PGSC0003DMP400019729	PGSC0003DMG400011163	PGSC0003DMC400019729	PGSC0003DMT400029007	35.2	not assigned.unknown	pgsc0003dmp400019729	highly similar to ( 505) AT4G30490 | Symbols: | AFG1-like ATPase family protein | chr4:14899226-14901883 REVERSEmoderately similar to ( 494) loc_os08g16480 12008.m05770 protein ATPase, putative, expressedCOG1485 AFG1_ATPase PGSC0003DMT400029007
CUST_14551_PI426222305	1.60658	133.801	3.76122	502.5	2.34113	0.290861	17.9494	0.295028	14.7445	2.67199	450.701	1.09044	133.972	0.177305	8.52816	0.834573	46.8242	PGSC0003DMT400066525	TTGCTTGGAATAGGCAAGGTTTGACCATAGTGGCTAGGTTTTTGATTAAGCTCTTAGTTA	Pentatricopeptide repeat-containing protein	PGSC0003DMB000000073	chr01	Pentatricopeptide repeat-containing protein	PGSC0003DMP400044847	PGSC0003DMG400025851	PGSC0003DMC400044847	PGSC0003DMT400066525	33.99	development.unspecified	pgsc0003dmp400044847	nearly identical (1097) AT5G02860 | Symbols: | pentatricopeptide (PPR) repeat-containing protein | chr5:654102-656561 FORWARDmoderately similar to ( 266) RF1_ORYSA Rf1 protein, mitochondrial precursor (PPR protein) (Fertility restorer) (Restorer for CMS) - Oryza sativa (Rice)highly similar to ( 786) loc_os07g40120 12007.m08254 protein expressed protein PGSC0003DMT400066525
CUST_19070_PI426222305	2.24739	497.142	5.25406	1864.3	2.33785	0.0372478	4.78725	0.041487	5.27618	4.3782	3079.69	3.73947	1300.67	0.0611972	7.95583	0.0339771	4.94714	PGSC0003DMT400052642	CAAGATTCTGCTGCTGCATCTGAGGAAATTGCTGATGATTTTTATGCTGTTTTGGGTTTG	DNAJ heat shock N-terminal domain-containing protein	PGSC0003DMB000000102	chr07	DNAJ heat shock N-terminal domain-containing protein	PGSC0003DMP400035494	PGSC0003DMG400020433	PGSC0003DMC400035494	PGSC0003DMT400052642	20.2.1	stress.abiotic.heat	pgsc0003dmp400035494	moderately similar to ( 427) AT2G42750 | Symbols: | DNAJ heat shock N-terminal domain-containing protein | chr2:17793404-17795419 FORWARDmoderately similar to ( 387) loc_os01g53020 12001.m11474 protein electron transporter/ heat shock protein binding protein, putative, expressed PGSC0003DMT400052642
CUST_49854_PI426222305	1.16673	64.238	2.72543	232.757	2.33596	0.244698	10.4259	0.248833	9.56094	1.76103	223.422	1.74942	151.39	0.336463	10.624	0.782301	30.0375	PGSC0003DMT400013118	GTTCTTTCACAGGAATGTGTAACTTGTTTTTAACATTTCCAAGTGGAATAACTGTTCGCA	CBS domain-containing protein	PGSC0003DMB000000682	chr01	CBS domain-containing protein	PGSC0003DMP400009099	PGSC0003DMG400005124	PGSC0003DMC400009099	PGSC0003DMT400013118	35.2	not assigned.unknown	pgsc0003dmp400009099	weakly similar to ( 164) AT2G14520 | Symbols: | CBS domain-containing protein | chr2:6182362-6184648 REVERSEweakly similar to ( 116) loc_os03g47120 12003.m09725 protein CBS domain containing protein, expressed PGSC0003DMT400013118
CUST_5159_PI426222305	1.09028	227.865	2.52725	845.681	2.31797	0.696392	97.0609	0.739106	97.2944	1.8237	964.889	2.69676	853.911	0.393979	44.5179	0.779276	110.508	PGSC0003DMT400003995	TTAAAAAAGTGAAAGTGAACGAATCGGCGGCAGATTCGACGGTGGAGGATTGGGTTTTCA	Conserved gene of unknown function	PGSC0003DMB000000020	chr02	Conserved gene of unknown function	PGSC0003DMP400002853	PGSC0003DMG400001574	PGSC0003DMC400002853	PGSC0003DMT400003995	16.4.1	secondary metabolism.N misc.alkaloid-like	pgsc0003dmp400002853	moderately similar to ( 411) AT3G51440 | Symbols: | strictosidine synthase family protein | chr3:19089114-19090537 FORWARDmoderately similar to ( 341) loc_os10g39710 12010.m21960 protein strictosidine synthase, putative, expressedStr_synth COG3386 PGSC0003DMT400003995
CUST_11369_PI426222305	0.802011	21.7073	1.85439	79.071	2.31218	0.765125	13.3532	0.89791	14.3545	1.46731	84.2538	2.54663	105.669	0.676389	10.5608	2.36785	43.6255	PGSC0003DMT400052959	GGCTATTTTCCTTGCTCCATCTTCATATAAAGTCTAGCATCAAACCAAATATATAGTCGT	Conserved gene of unknown function	PGSC0003DMB000000052	chr03	Conserved gene of unknown function	PGSC0003DMP400035711	PGSC0003DMG400020551	PGSC0003DMC400035711	PGSC0003DMT400052959	35.2	not assigned.unknown	pgsc0003dmp400035711	weakly similar to ( 163) AT4G38495 | Symbols: | FUNCTIONS IN: molecular_function unknown; INVOLVED IN: biological_process unknown; LOCATED IN: cellular_component unknown; CONTAINS InterPro DOMAIN/s: YL1 nuclear, C-terminal (InterPro:IPR013272); Has 189 Blast hits to 189 proteins in 98 species: Archae - 0; Bacteria - 0; Metazoa - 80; Fungi - 83; Plants - 17; Viruses - 0; Other Eukaryotes - 9 (sour…
CUST_30882_PI426222305	1.55209	989.567	3.5715	3684.63	2.30108	0.0804798	36.4827	0.0825195	33.7209	3.32773	4242.08	3.25808	3139.25	0.15438	119.044	0.386466	165.652	PGSC0003DMT400037920	CTTGTGTAGTGTGGATCACAATGTTATGTATGAAATAAAACACTATGAGCTATTCTGTCC	Universal stress protein family protein	PGSC0003DMB000000208	chr08	Universal stress protein family protein	PGSC0003DMP400025770	PGSC0003DMG400014628	PGSC0003DMC400025770	PGSC0003DMT400037920	20.2.99	stress.abiotic.unspecified	pgsc0003dmp400025770	moderately similar to ( 201) AT2G47710 | Symbols: | universal stress protein (USP) family protein | chr2:19555045-19555956 REVERSEweakly similar to ( 178) loc_os12g36640 12012.m07450 protein fiber protein Fb19, putative, expressed PGSC0003DMT400037920
CUST_7046_PI426222305	1.30402	12.968	2.99143	46.9952	2.29401	0.821413	4.59635	0.893873	5.00594	3.40899	123.054	4.43292	68.9831	0.956904	4.60244	0.751648	4.76789	PGSC0003DMT400043686	CTTGGTCTTCAAGCTAATAATCCTTCCATTGTTGATCTCTCTGTCCTTGATGCTTACAAG	Hydrolase, hydrolyzing O-glycosyl compounds	PGSC0003DMB000000027	chr05	Hydrolase, hydrolyzing O-glycosyl compounds	PGSC0003DMP400029640	PGSC0003DMG400016965	PGSC0003DMC400029640	PGSC0003DMT400043686	26.3.5	misc.gluco-, galacto- and mannosidases.glycosyl hydrolase family 5	pgsc0003dmp400029640	highly similar to ( 593) AT1G13130 | Symbols: | glycosyl hydrolase family 5 protein / cellulase family protein | chr1:4474726-4477820 FORWARDhighly similar to ( 557) loc_os04g40510 12004.m101557 protein hydrolase, hydrolyzing O-glycosyl compounds, putative, expressed PGSC0003DMT400043686
CUST_7435_PI426222305	0.750635	151.569	1.7197	554.847	2.29099	0.704617	97.1993	0.488127	60.5416	1.29062	638.442	2.36054	734.181	0.689745	89.1283	3.47094	480.426	PGSC0003DMT400025766	CTTCTCTGGAAAACTGATGTAGTTTTAAACTGGATTTAGGCGCGATGACAAAAATATTCT	Conserved gene of unknown function	PGSC0003DMB000000032	chr04	Conserved gene of unknown function	PGSC0003DMP400017565	PGSC0003DMG400009946	PGSC0003DMC400017565	PGSC0003DMT400025766	35.2	not assigned.unknown	pgsc0003dmp400017565	PGSC0003DMT400025766
CUST_49573_PI426222305	1.03033	114.851	2.35579	413.428	2.28644	0.430718	34.2134	0.581296	40.1368	2.4946	643.964	3.35674	557.624	0.418531	25.6543	1.03198	76.1696	PGSC0003DMT400013632	GGCAACTTAGTTTTGTGATATGCATGCTTTCAGGTTGTAGATTTTGATTTGTTACAATGC	WRKY transcription factor	PGSC0003DMB000000665	chr06	WRKY transcription factor	PGSC0003DMP400009437	PGSC0003DMG400005329	PGSC0003DMC400009437	PGSC0003DMT400013632	27.3.32	RNA.regulation of transcription.WRKY domain transcription factor family	pgsc0003dmp400009437	moderately similar to ( 311) AT2G30590 | Symbols: WRKY21 | WRKY21; calmodulin binding / transcription factor | chr2:13033891-13035303 FORWARDmoderately similar to ( 248) loc_os12g40570 12012.m07841 protein WRKY transcription factor 21, putative, expressedWRKY PGSC0003DMT400013632
CUST_7484_PI426222305	4.20463	743.009	9.5834	2747.4	2.27925	0.289631	32.5016	0.271108	29.4521	2.09406	805.278	1.88281	505.826	0.131854	14.101	0.174356	20.931	PGSC0003DMT400009601	CCATGTTAATCTTACATCAAGTGTGCCGTCCATATTGTTTCGTTTGCTTATTAAGTAGTA	Nicotiana tabacum wound inducive mRNA , complete cds	PGSC0003DMB000000032	chr04	Nicotiana tabacum wound inducive mRNA , complete cds	PGSC0003DMP400006686	PGSC0003DMG402003745	PGSC0003DMC400006686	PGSC0003DMT400009601	20.2.4	stress.abiotic.touch/wounding	pgsc0003dmp400006686	moderately similar to ( 434) AT1G19660 | Symbols: | wound-responsive family protein | chr1:6800361-6802240 REVERSEmoderately similar to ( 382) loc_os08g26870 12008.m080140 protein wound responsive protein, putative, expressed PGSC0003DMT400009601
CUST_35115_PI426222305	1.05126	1439.79	2.37932	5135.58	2.2633	0.559196	513.585	0.475089	383.764	2.45213	7884.23	3.45839	6958.78	0.420005	334.312	0.949099	894.419	PGSC0003DMT400049872	GAGTGCCTTTGTTAGTGAGAGAATACGAATATTCATGTGTTTTCAACAGCTTATTTTTGG	Mitochondrial carrier	PGSC0003DMB000000267	chr10	Mitochondrial carrier	PGSC0003DMP400033662	PGSC0003DMG400019378	PGSC0003DMC400033662	PGSC0003DMT400049872	34.9	transport.metabolite transporters at the mitochondrial membrane	pgsc0003dmp400033662	highly similar to ( 530) AT4G01100 | Symbols: ADNT1 | ADNT1 (ADENINE NUCLEOTIDE TRANSPORTER 1); ADP transmembrane transporter/ AMP transmembrane transporter/ ATP transmembrane transporter/ binding | chr4:477411-479590 FORWARDweakly similar to ( 143) BT1_MAIZE Protein brittle-1, chloroplast precursor - Zea mays (Maize)highly similar to ( 526) loc_os05g50840 12005.m083826 protein Grave disease carr…
CUST_31218_PI426222305	0.945127	237.624	2.12877	870.477	2.25236	0.526199	86.7713	0.364798	60.8149	2.52679	1521.03	2.13435	807.932	0.355256	47.6353	1.22515	209.398	PGSC0003DMT400063893	GCAGTCGAGCAAATTGAACGCTACTTCTATACCATACCAATGGATGAGGCCTCATCTTAG	Class S F-box protein	PGSC0003DMB000000213	chr04	Class S F-box protein	PGSC0003DMP400043044	PGSC0003DMG400024834	PGSC0003DMC400043044	PGSC0003DMT400063893	35.2	not assigned.unknown	pgsc0003dmp400043044	PGSC0003DMT400063893
CUST_18534_PI426222305	2.51901	228.149	5.64593	812.762	2.24133	0.177372	11.459	0.719551	38.9528	1.33113	261.022	0.881767	122.655	0.204621	11.9054	2.56504	156.396	PGSC0003DMT400050783	ATGCAATCTGGAGAAGCTGAATTCGAGTTTGATCGTAGACATGTCAAAGCTATTTTGTTG	Cytochrome P450 monooxygenase CYP736B	PGSC0003DMB000000181	chr04	Cytochrome P450 monooxygenase CYP736B	PGSC0003DMP400034279	PGSC0003DMG400019724	PGSC0003DMC400034279	PGSC0003DMT400050783	26.1	misc.cytochrome P450	pgsc0003dmp400034279	moderately similar to ( 361) AT5G57260 | Symbols: CYP71B10 | CYP71B10; electron carrier/ heme binding / iron ion binding / monooxygenase/ oxygen binding | chr5:23198694-23200273 REVERSEmoderately similar to ( 346) C71A2_SOLME Cytochrome P450 71A2 (EC 1.14.-.-) (CYPLXXIA2) (P-450EG4) - Solanum melongena (Eggplant) (Aubergine)moderately similar to ( 391) loc_os09g26960 12009.m05848 protein flavonoi…
CUST_27099_PI426222305	1.07794	509.203	2.40104	1810.12	2.22744	0.538902	185.289	0.264977	76.353	1.56676	1704.66	2.06065	1495.78	0.462539	122.58	0.90988	288.77	PGSC0003DMT400040852	GTACACTAAGATCTGGCCTTGGAAATTGTTGTATCAGTGAGAAGTTAATTATCATGAATC	Cis-prenyltransferase	PGSC0003DMB000000159	chr03	Cis-prenyltransferase	PGSC0003DMP400027712	PGSC0003DMG400015794	PGSC0003DMC400027712	PGSC0003DMT400040852	16.1.5	secondary metabolism.isoprenoids.terpenoids	pgsc0003dmp400027712	moderately similar to ( 344) AT2G17570 | Symbols: | undecaprenyl pyrophosphate synthetase family protein / UPP synthetase family protein | chr2:7645086-7645973 FORWARDmoderately similar to ( 293) loc_os06g07120 12006.m05436 protein dehydrodolichyl diphosphate synthase 6, putative, expressedCIS_IPPS UppS Prenyltransf PRK10240 PGSC0003DMT400040852
CUST_12590_PI426222305	1.68193	161.675	3.6836	549.94	2.19011	0.248665	18.8364	0.372961	21.6947	1.61234	347.891	2.27191	329.423	0.237045	14.5307	0.867206	55.4301	PGSC0003DMT400063438	CGACAGCTTATATCTGGATTTTGATGGCAAATTTGTTAATAAAGCATGTAATTGGCCAGA	Long-chain acyl-CoA synthetase	PGSC0003DMB000000060	chr01	Long-chain acyl-CoA synthetase	PGSC0003DMP400042714	PGSC0003DMG400024685	PGSC0003DMC400042714	PGSC0003DMT400063438	11.1.9	lipid metabolism.FA synthesis and FA elongation.long chain fatty acid CoA ligase	pgsc0003dmp400042714	weakly similar to ( 119) AT3G05970 | Symbols: LACS6, ATLACS6 | LACS6 (long-chain acyl-CoA synthetase 6); long-chain-fatty-acid-CoA ligase | chr3:1786510-1791746 REVERSEweakly similar to ( 113) loc_os12g04990 12012.m073908 protein AMP-binding protein, putative, expressed PGSC0003DMT400063438
CUST_14094_PI426222305	0.951298	37.441	2.06356	131.43	2.1692	0.568255	14.0656	0.350533	8.21202	2.06569	192.824	1.25458	75.2696	0.597903	12.5475	1.84321	49.2946	PGSC0003DMT400060440	CCTCTCCAATGCTTTGGTCTCATATTGGTTTCTTTTGTATGGTGATAGCTTTAAAATGTT	Conserved gene of unknown function	PGSC0003DMB000000072	chr05	Conserved gene of unknown function	PGSC0003DMP400040691	PGSC0003DMG400023507	PGSC0003DMC400040691	PGSC0003DMT400060440	27.1	RNA.processing	pgsc0003dmp400040691	highly similar to ( 589) AT1G28060 | Symbols: | small nuclear ribonucleoprotein family protein / snRNP family protein | chr1:9779167-9782486 FORWARDhighly similar to ( 538) loc_os09g07500 12009.m04019 protein PRP3 pre-mRNA processing factor 3, putative, expressedPRP3 PGSC0003DMT400060440
CUST_25605_PI426222305	1.22964	32.9407	2.64586	115.159	2.15175	0.657609	12.5487	0.426777	6.831	1.70391	116.853	1.17266	54.3901	0.822259	11.9942	0.966872	18.6266	PGSC0003DMT400022425	AGATATTGACCATCAAATAGTTGTAGTCTGATATGATATGGACTGTATGGTGGGTTCATC	WPP domain-interacting protein 1	PGSC0003DMB000000149	chr10	WPP domain-interacting protein 2	PGSC0003DMP400015284	PGSC0003DMG400008693	PGSC0003DMC400015284	PGSC0003DMT400022425	35.2	not assigned.unknown	pgsc0003dmp400015284	very weakly similar to (85.5) AT4G26455 | Symbols: WIP1 | WIP1 (WPP-DOMAIN INTERACTING PROTEIN 1); protein heterodimerization/ protein homodimerization | chr4:13365737-13367384 FORWARD PGSC0003DMT400022425
CUST_28009_PI426222305	0.837645	19.4592	1.79839	69.343	2.14696	0.540497	8.91731	0.441034	6.09768	2.59889	128.629	1.08608	38.4698	1.22471	27.9436	1.45041	23.0465	PGSC0003DMT400081876	AATCTTCCACTTTCGATGCGTTCGGTACGGAGGAAAACATTTTCTGTTTCCAATTTTTTC	Cysteine protease ATG4	PGSC0003DMB000000172	chr01	Cysteine protease ATG4B	PGSC0003DMP400055298	PGSC0003DMG400032144	PGSC0003DMC400055298	PGSC0003DMT400081876	29.5.2	protein.degradation.autophagy	pgsc0003dmp400055298	moderately similar to ( 340) AT3G59950 | Symbols: | autophagy 4b (APG4b) | chr3:22145559-22146629 REVERSEmoderately similar to ( 342) loc_os04g58560 12004.m79009 protein cysteine protease ATG4B, putative, expressedPeptidase_C54 PGSC0003DMT400081876
CUST_14272_PI426222305	1.31111	165.674	2.78062	544.122	2.12082	0.14075	12.3014	0.182733	17.2999	1.80009	569.463	3.36963	635.745	0.164778	11.1794	0.843955	74.2982	PGSC0003DMT400060013	CCCACATATTCGCATCAAGTAATAGGTCTTTCAACATTGGTTTTGGAATTCTTAGAAACT	Conserved gene of unknown function	PGSC0003DMB000000072	chr05	Conserved gene of unknown function	PGSC0003DMP400040371	PGSC0003DMG400023352	PGSC0003DMC400040371	PGSC0003DMT400060013	35.2	not assigned.unknown	pgsc0003dmp400040371	highly similar to ( 680) AT3G04350 | Symbols: | unknown protein | chr3:1153972-1156469 REVERSEhighly similar to ( 624) loc_os03g04930 12003.m35011 protein expressed proteinDUF946 PGSC0003DMT400060013
CUST_29126_PI426222305	1.03724	45.2003	2.19682	155.584	2.11795	0.448985	16.7265	0.25298	6.60225	1.59547	153.029	1.60686	105.698	0.326997	8.82088	0.668334	19.7188	PGSC0003DMT400020641	GACCGTTTCCATGTTACTAACGTATGCTGGTTCGTTCTCATGAACACTATGCTTATCGAG	Organellar single-stranded	PGSC0003DMB000000184	chr04	Organellar single-stranded	PGSC0003DMP400014060	PGSC0003DMG400007998	PGSC0003DMC400014060	PGSC0003DMT400020641	35.2	not assigned.unknown	pgsc0003dmp400014060	weakly similar to ( 159) AT1G47720 | Symbols: OSB1 | OSB1 (Organellar Single-stranded); single-stranded DNA binding | chr1:17561514-17562859 REVERSEweakly similar to ( 110) loc_os03g43420 12003.m09388 protein single-strand binding protein, expressed PGSC0003DMT400020641
CUST_28044_PI426222305	1.05596	112.758	2.23243	377.006	2.11412	0.40109	28.6809	0.266229	20.1178	1.66708	436.353	1.1471	192.902	0.380072	23.3807	1.54841	113.489	PGSC0003DMT400004353	CCTTGAGTTTTGATACCTGATGTTGTAATGTGTTTTTACGTTGAATGCAAAATGTGTGCT	Protein kinase Ck2 regulatory subunit 2	PGSC0003DMB000000173	chr01	Protein kinase Ck2 regulatory subunit 2	PGSC0003DMP400003102	PGSC0003DMG403001724	PGSC0003DMC400003102	PGSC0003DMT400004353	29.4	protein.postranslational modification	pgsc0003dmp400003102	moderately similar to ( 414) AT2G44680 | Symbols: CKB4 | CKB4 (CASEIN KINASE II BETA SUBUNIT 4); protein serine/threonine kinase | chr2:18426898-18428166 REVERSEmoderately similar to ( 393) loc_os10g41520 12010.m21974 protein casein kinase II subunit beta-4, putative, expressedCK_II_beta SKB2 PGSC0003DMT400004353
CUST_45057_PI426222305	1.73209	262.776	3.65958	873.506	2.11281	0.347734	36.1496	0.262367	24.8793	1.98043	667.633	1.54906	356.82	0.294246	28.3883	0.671912	67.9472	PGSC0003DMT400027356	ACTTGTCTAATTTCAAGTGGACTAATGTATCTCTCATGGATCAGTGGATGAACCATTAGG	Activator of basal transcription	PGSC0003DMB000000472	chr10	Activator of basal transcription	PGSC0003DMP400018655	PGSC0003DMG400010550	PGSC0003DMC400018655	PGSC0003DMT400027356	27.3.51	RNA.regulation of transcription.General Transcription, TBP-binding protein	pgsc0003dmp400018655	moderately similar to ( 221) AT3G56510 | Symbols: | TBP-binding protein, putative | chr3:20944348-20946235 REVERSEweakly similar to ( 196) loc_os07g46760 12007.m079775 protein activator of basal transcription 1, putative, expressed PGSC0003DMT400027356
CUST_3830_PI426222305	0.999373	279.989	2.11057	952.726	2.1119	0.760711	134.441	0.640742	113.051	1.81316	1096.57	1.25864	520.679	0.513034	90.9526	0.725736	141.338	PGSC0003DMT400045072	CTTTGTTCTGTAGTTTCGTTATGCTGAGTATTCTTGCTTTGCAAGTCAATTACTTACAAG	Heterogeneous nuclear ribonucleoprotein	PGSC0003DMB000000013	chr02	Heterogeneous nuclear ribonucleoprotein	PGSC0003DMP400030532	PGSC0003DMG400017477	PGSC0003DMC400030532	PGSC0003DMT400045072	27.4	RNA.RNA binding	pgsc0003dmp400030532	moderately similar to ( 283) AT5G66010 | Symbols: | RNA binding / nucleic acid binding / nucleotide binding | chr5:26399612-26400753 FORWARDmoderately similar to ( 314) loc_os11g03890 12011.m04584 protein RNA binding protein, putative, expressed PGSC0003DMT400045072
CUST_31631_PI426222305	1.17301	202.497	2.47708	692.925	2.11173	0.721074	77.3329	0.188809	25.0894	2.88417	1027.29	1.47617	380.15	0.263993	24.1163	0.92101	106.446	PGSC0003DMT400035097	GAGTTTATCTTCCTCCAGTACCAGCTACTGTTTCCATCTTTAATGTTGTCAATCTGATTT	Conserved gene of unknown function	PGSC0003DMB000000216	chr05	Conserved gene of unknown function	PGSC0003DMP400023864	PGSC0003DMG400013494	PGSC0003DMC400023864	PGSC0003DMT400035097	35.2	not assigned.unknown	pgsc0003dmp400023864	weakly similar to ( 154) AT1G55265 | Symbols: | unknown protein | chr1:20617326-20617853 FORWARDweakly similar to ( 125) loc_os03g48626 12003.m35577 protein expressed proteinDUF538 PGSC0003DMT400035097
CUST_37617_PI426222305	1.06821	605.471	2.25154	2058.27	2.10776	0.507051	179.505	0.410915	148.9	1.88646	2315.38	1.52288	1279.22	0.383255	118.608	0.90938	353.419	PGSC0003DMT400049556	TTTCCTCCACTTTTCTTATTGGGACTGAATTGCACATGAAATATTGGACAATCAACTATG	Conserved gene of unknown function	PGSC0003DMB000000302	chr07	Conserved gene of unknown function	PGSC0003DMP400033451	PGSC0003DMG400019250	PGSC0003DMC400033451	PGSC0003DMT400049556	35.2	not assigned.unknown	pgsc0003dmp400033451	very weakly similar to (84.7) loc_os03g38520 12003.m08945 protein expressed protein PGSC0003DMT400049556
CUST_25691_PI426222305	2.23142	684.139	4.69848	2232.79	2.1056	0.0276559	4.98167	0.0387984	7.08195	7.36362	5044.64	7.17368	3258.2	0.0318528	5.04758	0.0253015	5.10598	PGSC0003DMT400037294	AGACATTGTATCTTTCTACCAGTATAGTGATGCTATCAGTTTGTAATTTGACGTTTGTCG	Conserved gene of unknown function	PGSC0003DMB000000149	chr10	Conserved gene of unknown function	PGSC0003DMP400025339	PGSC0003DMG400014391	PGSC0003DMC400025339	PGSC0003DMT400037294	31.1	cell.organisation	pgsc0003dmp400025339	highly similar to ( 716) AT1G42550 | Symbols: PMI1 | PMI1 (PLASTID MOVEMENT IMPAIRED1) | chr1:15977131-15979734 FORWARDhighly similar to ( 697) loc_os09g38090 12009.m06756 protein expressed protein PGSC0003DMT400037294
CUST_30626_PI426222305	1.13663	10.7237	2.37733	34.529	2.09156	0.873704	4.58652	0.955037	5.06583	2.02657	74.2851	1.42158	21.4637	1.07949	5.08248	0.799499	4.77842	PGSC0003DMT400007928	TACTAGGCCCCAATGGGACATCTGTGAACATCATGTGTTCTTGTTCCATGACATGTACTG	D1 protease	PGSC0003DMB000000204	chr05	D1 protease	PGSC0003DMP400005510	PGSC0003DMG400003069	PGSC0003DMC400005510	PGSC0003DMT400007928	29.5	protein.degradation	pgsc0003dmp400005510	moderately similar to ( 409) AT5G46390 | Symbols: | peptidase S41 family protein | chr5:18816612-18819148 FORWARDmoderately similar to ( 405) loc_os01g47450 12001.m10940 protein carboxyl-terminal-processing protease precursor, putative, expressedPrc TSPc Peptidase_S41 PRK11186 PGSC0003DMT400007928
CUST_23460_PI426222305	1.39336	10800.6	2.88531	35236.5	2.07076	0.433123	2336.95	0.308216	1435.25	2.10136	35585.3	1.95572	22950.3	0.466139	1944.56	0.68633	3631.07	PGSC0003DMT400035650	CTGCCTGTGTAACTTATTGTGACGAATTGTTTGCTGTTATTGTTGTGGTTGATATACTAT	Chilling-responsive protein	PGSC0003DMB000000132	chr08	Chilling-responsive protein	PGSC0003DMP400024245	PGSC0003DMG400013715	PGSC0003DMC400024245	PGSC0003DMT400035650	33.2	development.late embryogenesis abundant	pgsc0003dmp400024245	moderately similar to ( 395) AT2G44060 | Symbols: | late embryogenesis abundant family protein / LEA family protein | chr2:18226922-18227988 FORWARDmoderately similar to ( 404) loc_os03g62620 12003.m101565 protein salt tolerance protein, putative, expressedLEA_2 PGSC0003DMT400035650
CUST_24921_PI426222305	2.08511	223.787	4.29564	730.468	2.06015	0.0755325	4.68682	0.228044	14.8705	3.4929	962.666	2.5655	420.205	0.15974	9.92314	0.306049	22.2195	PGSC0003DMT400024108	CACAGGAAGAGATGAAGCTGAATCATATTCGTCATCAAACAAAACAGAACAATGTTCAAT	Receptor protein kinase	PGSC0003DMB000000144	chr08	Receptor protein kinase	PGSC0003DMP400016452	PGSC0003DMG401009323	PGSC0003DMC400016452	PGSC0003DMT400024108	30.2.17	signalling.receptor kinases.DUF 26	pgsc0003dmp400016452	moderately similar to ( 466) AT1G11340 | Symbols: | S-locus lectin protein kinase family protein | chr1:3814116-3817420 REVERSEmoderately similar to ( 222) NORK_PEA Nodulation receptor kinase precursor (EC 2.7.11.1) - Pisum sativum (Garden pea)moderately similar to ( 450) loc_os01g57480 12001.m11899 protein serine/threonine-protein kinase receptor precursor, putative, expressedTyrKc Pkinase_Tyr P…
CUST_9405_PI426222305	0.731296	131.933	1.50371	422.13	2.05622	1.17296	131.716	0.740486	83.6912	0.857296	382.059	1.51232	406.137	0.515262	55.2807	1.42868	173.293	PGSC0003DMT400090843	TTGTAGGAATCACGGAGGGTATTGACAACATTCCCGGAAAATGTATTACGGAGAAGGGCA	Conserved gene of unknown function	PGSC0003DMB000000040	chr03	Conserved gene of unknown function	PGSC0003DMP400062518	PGSC0003DMG400040414	PGSC0003DMC400062518	PGSC0003DMT400090843	35.2	not assigned.unknown	pgsc0003dmp400062518	PGSC0003DMT400090843
CUST_8858_PI426222305	1.64302	1581.68	3.37622	5272.84	2.05488	0.0717653	61.5013	0.156361	122.263	2.94516	5957.26	2.31099	3398.06	0.0797831	44.5626	0.10442	68.3437	PGSC0003DMT400068537	GGAATCTCATGCATTCATTTACATCTTGCGAGCTTTGAAGATATCTGTAAATTCCAAATG	SKIP interacting protein 10	PGSC0003DMB000000038	chr12	SKIP interacting protein 10	PGSC0003DMP400046308	PGSC0003DMG401026661	PGSC0003DMC400046308	PGSC0003DMT400068537	35.2	not assigned.unknown	pgsc0003dmp400046308	moderately similar to ( 344) loc_os05g07860 12005.m05304 protein uvrB/uvrC motif family protein, expressedapaG ApaG DUF525 PGSC0003DMT400068537
CUST_39433_PI426222305	1.03578	251.031	2.12611	847.062	2.05266	0.457432	73.2826	0.445698	69.3949	1.59213	863.315	1.30822	500.414	0.361246	48.4036	1.25242	212.957	PGSC0003DMT400019867	CCCAGTAAAAATGGGTGATGCTTTTACAGTTTACCCACTCTGTTTTAATTTTTTGCATTG	40S ribosomal protein S3a	PGSC0003DMB000000334	chr09	40S ribosomal protein S3a	PGSC0003DMP400013580	PGSC0003DMG400007685	PGSC0003DMC400013580	PGSC0003DMT400019867	29.2.1.2.1.53	protein.synthesis.ribosomal protein.eukaryotic.40S subunit.S3A	pgsc0003dmp400013580	moderately similar to ( 390) AT3G04840 | Symbols: | 40S ribosomal protein S3A (RPS3aA) | chr3:1329751-1331418 FORWARDmoderately similar to ( 425) RS3A_CATRO 40S ribosomal protein S3a (CYC07 protein) - Catharanthus roseus (Rosy periwinkle) (Madagascar periwinkle)moderately similar to ( 388) loc_os03g10340 12003.m06487 protein 40S ribosomal protein S3a, putative, expressedRibosomal_S3Ae RPS1A PRK04…
CUST_45679_PI426222305	1.07408	528.25	2.19672	1730.78	2.0452	0.369605	129.518	0.388001	119.288	1.75392	1937.34	2.14804	1562.93	0.382605	108.286	0.934099	313.59	PGSC0003DMT400079314	AATGCAAAGGATTGGAACAGTTCTTGAGGCCAAGATGTCAAACAATTTAAGTTCTCATTG	Anamorsin homolog	PGSC0003DMB000000494	chr08	Anamorsin homolog	PGSC0003DMP400053775	PGSC0003DMG400030870	PGSC0003DMC400053775	PGSC0003DMT400079314	35.2	not assigned.unknown	pgsc0003dmp400053775	moderately similar to ( 228) AT5G18400 | Symbols: | unknown protein | chr5:6092955-6094876 REVERSEmoderately similar to ( 201) loc_os04g57810 12004.m35513 protein expressed proteinDUF689 COG5636 PGSC0003DMT400079314
CUST_8153_PI426222305	1.98428	75.5218	4.04835	250.226	2.04021	0.236775	5.49575	0.270879	5.97059	2.37273	194.807	1.35744	76.6895	0.28822	5.74533	0.477213	12.5109	PGSC0003DMT400075420	CATGTTCAAGCACAGTGTTCTCTGTTGTTTCCATCTTCAAGTGGATATTGATTTCTTTTT	Vacuolar protein sorting 35	PGSC0003DMB000000034	chr12	Vacuolar protein sorting 35	PGSC0003DMP400051077	PGSC0003DMG400029334	PGSC0003DMC400051077	PGSC0003DMT400075420	29.3.4.3	protein.targeting.secretory pathway.vacuole	pgsc0003dmp400051077	nearly identical (1295) AT1G75850 | Symbols: VPS35B | VPS35B (VPS35 HOMOLOG B) | chr1:28478053-28483874 REVERSEnearly identical (1321) loc_os03g58700 12003.m10774 protein vacuolar protein sorting 35, putative, expressedVps35 PGSC0003DMT400075420
CUST_42906_PI426222305	0.584473	10.3696	1.19007	34.6271	2.03614	0.891422	11.2433	0.693187	7.37669	1.79393	83.0954	2.0323	65.9555	0.799942	8.28487	1.71394	21.952	PGSC0003DMT400058450	AGTGAACATCATGACTCCGTCACCAATGAAGCCAGTTGCAATGATGTATCACAGATATAA	Resistance gene	PGSC0003DMB000000412	chr01	Resistance gene	PGSC0003DMP400039354	PGSC0003DMG400022699	PGSC0003DMC400039354	PGSC0003DMT400058450	20.1.7	stress.biotic.PR-proteins	pgsc0003dmp400039354	highly similar to ( 590) AT5G17680 | Symbols: | disease resistance protein (TIR-NBS-LRR class), putative | chr5:5822999-5827153 FORWARDweakly similar to ( 122) loc_os01g15580 12001.m08156 protein disease resistance protein RGA2, putative, expressedNB-ARC TIR TIR PGSC0003DMT400058450
CUST_28849_PI426222305	2.95413	258.844	5.99302	845.068	2.02869	0.182585	12.261	0.589762	35.5748	1.54501	306.917	0.954683	128.091	0.151634	7.846	2.97068	178.404	PGSC0003DMT400019779	ATGCAATCTGGAGAAGCTGAATTCGAGTTTGATCGTAGACATGTCAAAGCTATTTTGTTG	Cytochrome P450 monooxygenase CYP736B	PGSC0003DMB000000181	chr04	Cytochrome P450 monooxygenase CYP736B	PGSC0003DMP400013524	PGSC0003DMG400007644	PGSC0003DMC400013524	PGSC0003DMT400019779	26.1	misc.cytochrome P450	pgsc0003dmp400013524	moderately similar to ( 361) AT5G57260 | Symbols: CYP71B10 | CYP71B10; electron carrier/ heme binding / iron ion binding / monooxygenase/ oxygen binding | chr5:23198694-23200273 REVERSEmoderately similar to ( 346) C71A2_SOLME Cytochrome P450 71A2 (EC 1.14.-.-) (CYPLXXIA2) (P-450EG4) - Solanum melongena (Eggplant) (Aubergine)moderately similar to ( 391) loc_os09g26960 12009.m05848 protein flavonoi…
CUST_32648_PI426222305	0.624541	26.4637	1.26537	86.669	2.02609	0.590222	19.5842	0.405964	10.8884	1.37948	124.43	1.86212	121.993	0.344989	9.10096	1.80809	51.4691	PGSC0003DMT400024987	TCTAAGGCTTTTCCGGTGTCTGCGTTCGAAGAATAAGGGGATGATATTGGTTTTACTATT	Conserved gene of unknown function	PGSC0003DMB000000232	chr08	Conserved gene of unknown function	PGSC0003DMP400017049	PGSC0003DMG400009652	PGSC0003DMC400017049	PGSC0003DMT400024987	35.2	not assigned.unknown	pgsc0003dmp400017049	weakly similar to ( 134) AT5G46230 | Symbols: | unknown protein | chr5:18742593-18743024 REVERSEweakly similar to ( 132) loc_os01g11240 12001.m07743 protein expressed proteinDUF538 PGSC0003DMT400024987
CUST_47161_PI426222305	0.994744	137.541	2.00805	435.043	2.01866	0.680225	59.7396	0.204005	19.7861	1.96445	643.717	2.32127	480.422	0.387511	28.2685	1.05627	97.2117	PGSC0003DMT400030432	GTTGAGATGAGATCCCGAGATATGAACTATACAGAGCCACACTTGATTAAAATAAATGAA	U-box domain-containing protein 62	PGSC0003DMB000000543	chr05	U-box domain-containing protein 62	PGSC0003DMP400020665	PGSC0003DMG402011656	PGSC0003DMC400020665	PGSC0003DMT400030432	35.2	not assigned.unknown	pgsc0003dmp400020665	moderately similar to ( 266) AT5G05230 | Symbols: | ubiquitin-protein ligase | chr5:1551593-1553543 FORWARDweakly similar to ( 152) loc_os02g58280 12002.m10849 protein expressed protein PGSC0003DMT400030432
CUST_19491_PI426222305	1.09088	485.725	2.20209	1580.16	2.01864	0.510214	146.662	0.291667	83.3176	1.69721	1604.12	1.66228	1131.91	0.379096	91.1378	0.986262	294.327	PGSC0003DMT400013356	AAAGATTTATCGACTGCTAAACTGGAAGATCCTCCTGTTATAAGGATAACCAAAACTTGA	Pg4	PGSC0003DMB000000104	chr01	Pg4	PGSC0003DMP400009256	PGSC0003DMG400005209	PGSC0003DMC400009256	PGSC0003DMT400013356	35.2	not assigned.unknown	pgsc0003dmp400009256	very weakly similar to (83.2) AT1G61150 | Symbols: | FUNCTIONS IN: molecular_function unknown; INVOLVED IN: biological_process unknown; LOCATED IN: cellular_component unknown; EXPRESSED IN: 23 plant structures; EXPRESSED DURING: 13 growth stages; CONTAINS InterPro DOMAIN/s: CTLH, C-terminal to LisH motif (InterPro:IPR006595), CT11-RanBPM (InterPro:IPR013144); BEST Arabidopsis thaliana protein mat…
CUST_44255_PI426222305	0.436628	22.8871	0.879415	73.2414	2.01411	2.19499	76.5564	1.13996	35.581	0.420452	53.0868	0.697189	57.2197	1.81179	58.2638	2.27968	84.4633	PGSC0003DMT400006011	GTGGGTGAGTGAGTGATCAGTGGTAGGTAGATGATGTATGAAGTAGAATCATAAAACAGC	GATA transcription factor	PGSC0003DMB000000444	chr01	GATA transcription factor	PGSC0003DMP400004168	PGSC0003DMG400002337	PGSC0003DMC400004168	PGSC0003DMT400006011	27.3.9	RNA.regulation of transcription.C2C2(Zn) GATA transcription factor family	pgsc0003dmp400004168	PGSC0003DMT400006011
CUST_4693_PI426222305	1.17526	115.8	2.35464	364.864	2.0035	0.784035	48.6584	0.592061	35.4093	1.83066	425.278	1.28483	191.243	0.450101	23.2379	0.489328	33.7524	PGSC0003DMT400073904	TGAAGATGAAGAAGCTGGAATTGATGGTTTTGGGAGTATGGAGGGTTCCATTGGTTTTTC	Gene of unknown function	PGSC0003DMB000000018	chr04	Gene of unknown function	PGSC0003DMP400050028	PGSC0003DMG401028717	PGSC0003DMC400050028	PGSC0003DMT400073904	35.2	not assigned.unknown	pgsc0003dmp400050028	PGSC0003DMT400073904
CUST_1579_PI426222305	1.4564	12.6737	0.611451	9.0065	0.419838	1.24425	7.33963	1.27197	6.87018	1.46462	41.8767	0.450599	6.01519	1.06621	4.82165	0.834179	4.93468	PGSC0003DMT400043631	GCAGCTTTTGACAATCATTTCTTCTGGAAATCCAAAGGAAGAAACATTTCCTAGATCCAG	Conserved gene of unknown function	PGSC0003DMB000000005	chr06	Conserved gene of unknown function	PGSC0003DMP400029605	PGSC0003DMG400016941	PGSC0003DMC400029605	PGSC0003DMT400043631	20.2.1	stress.abiotic.heat	pgsc0003dmp400029605	moderately similar to ( 235) AT2G29970 | Symbols: | heat shock protein-related | chr2:12776601-12779784 FORWARDmoderately similar to ( 235) loc_os12g01360 12012.m04140 protein expressed protein PGSC0003DMT400043631
CUST_50338_PI426222305	14.977	4511.2	6.19933	3066.18	0.413924	0.0450195	8.91588	0.0593219	14.4847	13.4299	9656.51	2.17409	995.397	0.0326063	5.14672	0.025808	5.23075	PGSC0003DMT400045836	CACTCCACCATGAAAGTATTGGATTCAGATCATGGACATATATATCTCTCTCTGCAAAAT	Conserved gene of unknown function	PGSC0003DMB000000711	chr03	Conserved gene of unknown function	PGSC0003DMP400031064	PGSC0003DMG400017778	PGSC0003DMC400031064	PGSC0003DMT400045836	35.2	not assigned.unknown	pgsc0003dmp400031064	weakly similar to ( 181) AT3G50685 | Symbols: | unknown protein | chr3:18834272-18834748 REVERSEweakly similar to ( 122) loc_os10g15300 12010.m04723 protein expressed protein PGSC0003DMT400045836
CUST_35367_PI426222305	0.712105	8.79544	0.293365	5.59932	0.411968	4.97605	40.4585	3.10947	27.6089	0.448694	13.553	0.336994	6.17361	6.03209	40.3689	20.7195	170.437	PGSC0003DMT400079443	AGTTAAATCATGGGGGTCTATGAAGAAGGATGCTGGTGAATGGGGTCTCAAATTCTTTCT	Hemoglobin	PGSC0003DMB000000272	chr07	Hemoglobin	PGSC0003DMP400053876	PGSC0003DMG400030927	PGSC0003DMC400053876	PGSC0003DMT400079443	21.3	redox.heme	pgsc0003dmp400053876	moderately similar to ( 210) AT2G16060 | Symbols: GLB1, AHB1, ARATH GLB1, NSHB1, ATGLB1 | AHB1 (ARABIDOPSIS HEMOGLOBIN 1); oxygen binding / oxygen transporter | chr2:6982782-6983522 REVERSEmoderately similar to ( 223) HBL1_GOSHI Non-symbiotic hemoglobin 1 (Hb1) (GOShi GLB1) - Gossypium hirsutum (Upland cotton)moderately similar to ( 218) loc_os03g12510 12003.m06701 protein non-symbiotic hemoglobi…
CUST_14218_PI426222305	7.77738	82.636	2.92999	48.8524	0.376733	0.824131	5.24507	0.933643	5.71768	13.2321	281.702	0.58178	9.17544	0.982933	5.43941	0.768025	5.40625	PGSC0003DMT400060491	GCAAGGCATTAGCCATAGTTTATGTTAAGTTGTTGAATACTACAAGGCATTAGCCATAAT	Death-inducer obliterator 1	PGSC0003DMB000000072	chr05	Death-inducer obliterator 1	PGSC0003DMP400040736	PGSC0003DMG400023530	PGSC0003DMC400040736	PGSC0003DMT400060491	35.2	not assigned.unknown	pgsc0003dmp400040736	PGSC0003DMT400060491
CUST_39839_PI426222305	10.0923	97.4625	3.75085	57.7725	0.371656	0.860654	4.60227	0.945216	5.09258	9.15333	224.469	0.670859	9.91084	1.00262	4.63359	0.787557	4.79405	PGSC0003DMT400047618	GGGTCTTTTTGGCTTTGAGACTACATGAATAGATACAAAGAAAATTGTTTCTACAGTTGC	Jumonji domain protein	PGSC0003DMB000000341	chr08	Jumonji domain protein	PGSC0003DMP400032246	PGSC0003DMG400018506	PGSC0003DMC400032246	PGSC0003DMT400047618	27.3.57	RNA.regulation of transcription.JUMONJI family	pgsc0003dmp400032246	highly similar to ( 779) AT5G46910 | Symbols: | transcription factor jumonji (jmj) family protein | chr5:19047780-19050880 FORWARDhighly similar to ( 701) loc_os10g42690 12010.m07021 protein jmjC domain containing protein, expressedJmjC PGSC0003DMT400047618
CUST_25978_PI426222305	1.1116	11.1393	0.395963	6.58483	0.35621	2.35108	19.5235	1.15463	7.03623	1.0266	37.8381	0.355827	5.47472	2.74347	17.3428	1.2015	9.22696	PGSC0003DMT400051682	GGGTTGAAAAGAGGTCCATGGAGCAAAGAAGAAGATGATTTACTCATCAATTACATTAAA	MYB8	PGSC0003DMB000000150	chr06	MYB8	PGSC0003DMP400034798	PGSC0003DMG400020071	PGSC0003DMC400034798	PGSC0003DMT400051682	27.3.25	RNA.regulation of transcription.MYB domain transcription factor family	pgsc0003dmp400034798	moderately similar to ( 209) AT1G06180 | Symbols: ATMYB13, ATMYBLFGN | ATMYB13 (MYB DOMAIN PROTEIN 13); DNA binding / transcription factor | chr1:1889510-1891089 FORWARDmoderately similar to ( 205) MYB4_ORYSA Myb-related protein Myb4 (OsMyb4) (Transcription factor RLTR1) - Oryza sativa (Rice)moderately similar to ( 205) loc_os04g43680 12004.m09327 protein myb-related protein Myb4, putative, expre…
CUST_18619_PI426222305	0.997548	69.2251	0.350515	40.6903	0.351377	1.19165	56.4777	1.69377	71.6986	0.623547	108.967	0.277038	35.9581	1.76835	71.5076	1.89005	89.4442	PGSC0003DMT400042426	CTGTCTTGAATGAGTTTTTCTTGTGATTCTCCTGGCCTAATTAATGTTCATCAGTTACTT	Conserved gene of unknown function	PGSC0003DMB000000099	chr03	Conserved gene of unknown function	PGSC0003DMP400028778	PGSC0003DMG400016451	PGSC0003DMC400028778	PGSC0003DMT400042426	35.2	not assigned.unknown	pgsc0003dmp400028778	PGSC0003DMT400042426
CUST_47561_PI426222305	1.21809	13.6022	0.399287	7.23275	0.327798	1.04744	7.46729	0.918017	6.12933	0.527921	16.8745	0.936896	16.3215	1.19258	7.49453	2.36485	20.6309	PGSC0003DMT400027206	TGGAGGTCGTCATCCTTTTGGTTTCAACAGATGCATGAATGTTTACAATGATAATCAAAG	Nucleic acid binding protein	PGSC0003DMB000000559	chr01	Nucleic acid binding protein	PGSC0003DMP400018570	PGSC0003DMG400010493	PGSC0003DMC400018570	PGSC0003DMT400027206	27.3.99	RNA.regulation of transcription.unclassified	pgsc0003dmp400018570	moderately similar to ( 280) AT3G21100 | Symbols: | RNA binding / nucleic acid binding / nucleotide binding | chr3:7399162-7401870 FORWARDmoderately similar to ( 285) loc_os07g48410 12007.m29333 protein nucleic acid binding protein, putative, expressed PGSC0003DMT400027206
CUST_33957_PI426222305	1.17387	12.0279	0.368754	6.01819	0.314134	1.83265	15.1604	1.22215	7.51369	0.961398	32.6307	1.05693	23.9171	1.28171	7.85194	1.25455	8.97345	PGSC0003DMT400068178	CTTACTGTTACTATGTTTGTAATGCTCGGCAACATGATCACGAGGGATCACTTTTATCCA	Conserved gene of unknown function	PGSC0003DMB000000246	chr06	Conserved gene of unknown function	PGSC0003DMP400046064	PGSC0003DMG400026516	PGSC0003DMC400046064	PGSC0003DMT400068178	17.2.3	hormone metabolism.auxin.induced-regulated-responsive-activated	pgsc0003dmp400046064	highly similar to ( 520) AT1G51630 | Symbols: | unknown protein | chr1:19142141-19144082 REVERSEmoderately similar to ( 441) loc_os09g32320 12009.m06320 protein expressed proteinDUF246 PGSC0003DMT400068178
CUST_51389_PI426222305	0.957572	13.6047	0.251588	5.67971	0.262735	2.64168	24.7017	1.14284	10.3866	0.465267	15.8283	0.511742	13.3482	1.39738	13.7156	1.29526	12.907	PGSC0003DMT400089979	GCAGCAAAAGAGGGAAAACAAACGAAAGCACTAGCAATGCCATTAATAGAGGTCAATTGA	Gene of unknown function			Gene of unknown function	PGSC0003DMP400061654	PGSC0003DMG400039550	PGSC0003DMC400061654	PGSC0003DMT400089979	35.2	not assigned.unknown	pgsc0003dmp400061654	PGSC0003DMT400089979
CUST_32239_PI426222305	0.965414	14.6106	0.24324	5.8004	0.251954	2.97741	39.5464	0.75489	6.927	0.554333	23.1052	1.18113	60.1668	1.69008	15.3515	3.83564	40.2157	PGSC0003DMT400012667	GATGGTAGTGGTTATTACCCTATGGTACTAGTTCAGATCCCCATGTGTAATGAAAAAGAG	Transferase, transferring glycosyl groups	PGSC0003DMB000000226	chr04	Transferase, transferring glycosyl groups	PGSC0003DMP400008795	PGSC0003DMG400004943	PGSC0003DMC400008795	PGSC0003DMT400012667	10.2	cell wall.cellulose synthesis	pgsc0003dmp400008795	highly similar to ( 770) AT4G07960 | Symbols: ATCSLC12, CSLC12 | ATCSLC12 (CELLULOSE-SYNTHASE LIKE C12); cellulose synthase/ transferase, transferring glycosyl groups | chr4:4802628-4805114 REVERSEhighly similar to ( 598) loc_os05g43530 12005.m08480 protein CSLC7 - cellulose synthase-like family C, expressedCOG1215 bcsA PGSC0003DMT400012667
CUST_13394_PI426222305	0.918246	17.0734	0.228097	6.71867	0.248406	2.07156	24.2518	1.81583	20.239	0.184879	6.81872	0.212915	5.9128	1.10205	11.3232	2.13187	28.6622	PGSC0003DMT400093553	CAAAGTGAGTGTAATTTAGATGTCGCAAGTGGCGCGGGTGCTAATCAGAGTAGAAAAGGA	Gene of unknown function	PGSC0003DMB000000067	chr07	Gene of unknown function	PGSC0003DMP400065228	PGSC0003DMG400043124	PGSC0003DMC400065228	PGSC0003DMT400093553	35.2	not assigned.unknown	pgsc0003dmp400065228	PGSC0003DMT400093553
CUST_32425_PI426222305	2.21735	18.6631	0.490153	6.98185	0.221054	0.9416	4.56642	1.02336	5.0302	1.08359	24.3769	0.437182	5.65189	1.09692	4.57021	0.861628	4.77924	PGSC0003DMT400079087	TAATTTTTCTAGTTTATGGTCACAACTAGGCACTAGCCAATGTTGAGGATCAAATCATGA	Conserved gene of unknown function	PGSC0003DMB000000227	chr06	Conserved gene of unknown function	PGSC0003DMP400053606	PGSC0003DMG400030777	PGSC0003DMC400053606	PGSC0003DMT400079087	35.2	not assigned.unknown	pgsc0003dmp400053606	PGSC0003DMT400079087
CUST_40602_PI426222305	11.2185	485.575	2.34083	162.236	0.208658	1.14717	31.8032	0.497892	13.8087	1.95927	290.172	0.513806	34.3577	0.448997	9.89426	0.838384	24.2958	PGSC0003DMT400073916	CTATTGATGATCACCATGTCAACAAGCCAAATTGAATGTGCCCTGTCCATGTACAAGGTT	Major latex	PGSC0003DMB000000358	chr07	Major latex	PGSC0003DMP400050037	PGSC0003DMG400028725	PGSC0003DMC400050037	PGSC0003DMT400073916	35.2	not assigned.unknown	pgsc0003dmp400050037	Bet_v_I PGSC0003DMT400073916
CUST_22294_PI426222305	4.2631	40.3932	0.872774	14.3139	0.204727	0.892167	5.01588	1.02459	5.64901	2.39901	83.3993	0.998063	18.739	1.0485	5.12408	1.16445	7.77239	PGSC0003DMT400023394	TTTGTTGTTCTTCTGTCAGCTGAGATTATTGATAGCCCTTATTTGTCTTCCATAATCAAG	N-acetyl-glutamate synthase	PGSC0003DMB000000126	chr03	N-acetyl-glutamate synthase	PGSC0003DMP400015945	PGSC0003DMG400009061	PGSC0003DMC400015945	PGSC0003DMT400023394	26.24	misc.GCN5-related N-acetyltransferase	pgsc0003dmp400015945	moderately similar to ( 262) AT2G22910 | Symbols: | GCN5-related N-acetyltransferase (GNAT) family protein / amino acid kinase family protein | chr2:9749988-9752737 FORWARDmoderately similar to ( 257) loc_os07g39690 12007.m08211 protein N-acetyltransferase/ amino-acid N-acetyltransferase, putative, expressedAAK_NAGS-ABP PRK05279 ArgB PGSC0003DMT400023394
CUST_40627_PI426222305	15.2603	976.526	2.75952	271.819	0.18083	1.13118	49.7349	0.337218	13.9678	2.36114	526.403	0.515309	56.2583	0.284702	12.7806	0.126225	5.18762	PGSC0003DMT400031542	AAGTCTCCATGTTGATGAAGAAGGTGAAAAGGATTTAGTCAGTTGGACTATGGAATATGA	Major latex	PGSC0003DMB000000358	chr07	Major latex	PGSC0003DMP400021383	PGSC0003DMG400012100	PGSC0003DMC400021383	PGSC0003DMT400031542	20.2.99	stress.abiotic.unspecified	pgsc0003dmp400021383	weakly similar to ( 105) AT5G28010 | Symbols: | Bet v I allergen family protein | chr5:10024813-10025382 FORWARDBet_v_I PGSC0003DMT400031542
CUST_52431_PI426222305	15.0748	398.224	2.37472	104.081	0.157529	1.12527	19.0207	0.464144	7.29403	1.80743	212.182	0.442909	21.02	0.619089	10.0038	0.280597	4.69801	PGSC0003DMT400022721	GAAGTATACCCATGATGGGAAAGAGAAGTTTTCGAAGCAGATAATTGAAGCTATAGATGA	Major latex			Major latex	PGSC0003DMP400015477	PGSC0003DMG400008811	PGSC0003DMC400015477	PGSC0003DMT400022721	20.2.99	stress.abiotic.unspecified	pgsc0003dmp400015477	weakly similar to ( 102) AT5G28010 | Symbols: | Bet v I allergen family protein | chr5:10024813-10025382 FORWARDBet_v_I PGSC0003DMT400022721
CUST_7635_PI426222305	0.991063	36.4497	0.149571	8.81749	0.15092	2.91473	60.8947	0.915079	18.3161	1.37518	155.299	0.144647	7.27308	1.16688	32.9284	1.28989	29.0649	PGSC0003DMT400025701	AATAGACATCAAATGAGAGGTGCTTGATGTAATTTAGAGCGTGAACGTACTGCTAAAAAA	3-hydroxy-3-methylglutaryl coenzyme A reductase	PGSC0003DMB000000032	chr04	3-hydroxy-3-methylglutaryl coenzyme A reductase	PGSC0003DMP400017516	PGSC0003DMG400009924	PGSC0003DMC400017516	PGSC0003DMT400025701	16.1.2.3	secondary metabolism.isoprenoids.mevalonate pathway.HMG-CoA reductase	pgsc0003dmp400017516	highly similar to ( 804) AT1G76490 | Symbols: HMG1, HMGR1 | HMG1 (HYDROXY METHYLGLUTARYL COA REDUCTASE 1); hydroxymethylglutaryl-CoA reductase | chr1:28695801-28698206 FORWARDhighly similar to ( 849) HMDH1_HEVBR 3-hydroxy-3-methylglutaryl-coenzyme A reductase 1 (EC 1.1.1.34) (HMG-CoA reductase 1) - Hevea brasiliensis (Para rubber tree)highly similar to ( 713) loc_os08g40180 12008.m07998 protein 3…
CUST_32227_PI426222305	1.32479	27.1223	0.16127	5.06791	0.121733	2.82596	41.5073	0.884173	12.1911	0.499656	30.4315	0.180095	5.58855	1.21151	16.2369	3.21792	45.3094	PGSC0003DMT400012668	GATGGTAGTGGTTATTACCCTATGGTACTAGTTCAGATCCCCATGTGTAATGAAAAAGAG	Transferase, transferring glycosyl groups	PGSC0003DMB000000226	chr04	Transferase, transferring glycosyl groups	PGSC0003DMP400008796	PGSC0003DMG400004943	PGSC0003DMC400008796	PGSC0003DMT400012668	10.2	cell wall.cellulose synthesis	pgsc0003dmp400008796	highly similar to ( 995) AT4G07960 | Symbols: ATCSLC12, CSLC12 | ATCSLC12 (CELLULOSE-SYNTHASE LIKE C12); cellulose synthase/ transferase, transferring glycosyl groups | chr4:4802628-4805114 REVERSEhighly similar to ( 811) loc_os05g43530 12005.m08480 protein CSLC7 - cellulose synthase-like family C, expressedCOG1215 bcsA PGSC0003DMT400012668
CUST_47364_PI426222305	4.87063	49.4444	0.40969	5.87549	0.0841143	0.902612	4.9227	1.38017	8.01375	0.608316	11.8617	0.45193	6.22692	1.23717	6.0682	1.19262	7.41498	PGSC0003DMT400021391	TCAACAATAATTCAAACCCTCAAACACTTTACTTTTCTCTTCAGATATAACCATGGCAGC	Chlorophyll a/b binding protein	PGSC0003DMB000000552	chr02	Chlorophyll a/b binding protein	PGSC0003DMP400014557	PGSC0003DMG400008300	PGSC0003DMC400014557	PGSC0003DMT400021391	1.1.1.1	PS.lightreaction.photosystem II.LHC-II	pgsc0003dmp400014557	moderately similar to ( 437) AT1G29930 | Symbols: CAB1, AB140, CAB140, LHCB1.3 | CAB1 (CHLOROPHYLL A/B BINDING PROTEIN 1); chlorophyll binding | chr1:10478071-10478874 FORWARDmoderately similar to ( 478) CB22_TOBAC Chlorophyll a-b binding protein 21, chloroplast precursor (LHCII type I CAB-21) (LHCP) - Nicotiana tabacum (Common tobacco)moderately similar to ( 432) loc_os01g52240 12001.m11398 prot…
CUST_40187_PI426222305	4.53434	85.7942	0.272447	7.63433	0.0600852	20.1628	283.224	1.17837	15.4581	1.32265	99.1062	0.255313	6.83083	1.51897	24.1086	0.641525	8.10427	PGSC0003DMT400005398	GCATTGCAGTAAAGACCTGCAATCTTTTAAGTGTAATGTCGTTTCCTTTAAAAGCAACAT	Glycine-rich protein TomR2	PGSC0003DMB000000346	chr06	Glycine-rich protein TomR2	PGSC0003DMP400003780	PGSC0003DMG400002108	PGSC0003DMC400003780	PGSC0003DMT400005398	35.2	not assigned.unknown	pgsc0003dmp400003780	PGSC0003DMT400005398
CUST_35036_PI426222305	9.61745	96.6193	0.446407	6.58598	0.0464163	0.931961	5.4195	1.08259	5.97482	7.53166	442.199	0.477943	6.77381	1.13745	5.67677	0.897331	5.69866	PGSC0003DMT400053747	GAGAAATTGTGTGTGAAGATTTGTCAGTAGGACTGTGTGCCTACTCAGTTGCTTCGTCAG	NtEIG-E80 protein	PGSC0003DMB000000266	chr06	NtEIG-E80 protein	PGSC0003DMP400036235	PGSC0003DMG400020849	PGSC0003DMC400036235	PGSC0003DMT400053747	30.1.1	signalling.in sugar and nutrient physiology	pgsc0003dmp400036235	weakly similar to ( 158) AT5G52390 | Symbols: | photoassimilate-responsive protein, putative | chr5:21264281-21265173 REVERSEPAR1 PGSC0003DMT400053747
CUST_42546_PI426222305	32.0237	539.995	1.36606	36.1024	0.0426579	0.738574	7.36242	1.27755	12.6179	10.2034	987.543	0.35052	8.66433	0.683481	5.52312	0.477436	4.87975	PGSC0003DMT400048713	TTTATGTGGTTAATTTGTTTATATGTTTTGGGGAGGGAAGCATGTGGTGGGAGAAAAGTT	Proteinase inhibitor I4, serpin	PGSC0003DMB000000405	chr01	Proteinase inhibitor I4, serpin	PGSC0003DMP400032965	PGSC0003DMG400018930	PGSC0003DMC400032965	PGSC0003DMT400048713	35.2	not assigned.unknown	pgsc0003dmp400032965	moderately similar to ( 346) AT1G55230 | Symbols: | unknown protein | chr1:20602895-20603797 FORWARDmoderately similar to ( 308) loc_os09g27260 12009.m05878 protein TMV response-related gene product, putative, expressedDUF716 PGSC0003DMT400048713
CUST_1989_PI426222305	22.4461	226.185	0.584769	9.02508	0.0260522	0.957963	4.90981	1.10022	5.48905	0.859863	17.9821	0.482218	6.16346	1.12283	4.99103	0.885134	5.00888	PGSC0003DMT400072453	TTTGGATGCATGGTTGTTACCTATTGTAGTGTATTGAACTTTCATGTAGTTGTCAGTTGA	Calmodulin binding protein	PGSC0003DMB000000008	chr10	Calmodulin binding protein	PGSC0003DMP400048995	PGSC0003DMG400028188	PGSC0003DMC400048995	PGSC0003DMT400072453	17.2.3	hormone metabolism.auxin.induced-regulated-responsive-activated	pgsc0003dmp400048995	PGSC0003DMT400072453
CUST_35021_PI426222305	44.4676	413.235	0.438121	6.15591	0.00985258	0.930439	5.09912	1.07444	5.66022	24.2987	1844.18	0.479416	6.47228	1.11882	5.3274	0.869984	5.2738	PGSC0003DMT400053728	TGATTCCCTTCTTGAATCATCATTCACCTCTAAGCTTTGCTCTCAACAATGCTGCCAAAA	Photoassimilate-responsive protein PAR	PGSC0003DMB000000266	chr06	Photoassimilate-responsive protein PAR	PGSC0003DMP400036229	PGSC0003DMG400020843	PGSC0003DMC400036229	PGSC0003DMT400053728	30.1.1	signalling.in sugar and nutrient physiology	pgsc0003dmp400036229	weakly similar to ( 103) AT5G52390 | Symbols: | photoassimilate-responsive protein, putative | chr5:21264281-21265173 REVERSEPAR1 PGSC0003DMT400053728

## Sheet: vol WT v INF leaf late 0.005
vol WT v INF leaf late 0.005
CH_viroid_21-01-2015
Treatment ()*	WT		INF		WT		INF		WT		INF			WT		INF
Sampling ()*S	early		early		early		early		late		late			late		late
Tissue ()*S	leaf		leaf		tuber		tuber		leaf		leaf			tuber		tuber
Systematic	Normalized	Raw	Normalized	Raw	Normalized	Raw	Normalized	Raw	Normalized	Raw	Normalized	Raw	ratio INF/WT	Normalized	Raw	Normalized	Raw	PrimaryAccession	Sequence	UniRef based putative functional annotation	Superscaffold_AGP	Chromosome	putative function	peptide ID	gene ID	CDS ID	transcript ID	MpMan bin	MapMan name	MapMan pep	MapMan description
CUST_5855_PI426222305	0.406458	11.2773	25.1842	959.239	0.496134	8.37068	0.592511	10.1539	1.02362	53.2882	36.9399	1347.79	36.0876	0.737891	11.0468	2.59273	41.7405	PGSC0003DMT400023096	ACTTATTTCAATAACAAAGGGCTGGATGGCACTTCCACTCTGTTGCATTTTAGACTTTAA	Desacetoxyvindoline 4-hydroxylase	PGSC0003DMB000000021	chr09	Desacetoxyvindoline 4-hydroxylase	PGSC0003DMP400015738	PGSC0003DMG402008946	PGSC0003DMC400015738	PGSC0003DMT400023096	17.5.1	hormone metabolism.ethylene.synthesis-degradation	pgsc0003dmp400015738	moderately similar to ( 434) AT1G06620 | Symbols: | 2-oxoglutarate-dependent dioxygenase, putative | chr1:2025618-2027094 FORWARDmoderately similar to ( 390) DV4H_CATRO Desacetoxyvindoline 4-hydroxylase (EC 1.14.11.20) - Catharanthus roseus (Rosy periwinkle) (Madagascar periwinkle)moderately similar to ( 326) loc_os03g48430 12003.m09851 protein 1-aminocyclopropane-1-carboxylate oxidase, putative,…
CUST_4107_PI426222305	0.805788	7.51307	1.76072	27.6253	0.900593	4.96028	1.31206	7.39845	0.418366	7.76236	12.1105	173.095	28.9471	1.37928	7.27808	0.826026	5.11253	PGSC0003DMT400088064	GCTATTTCACTGTTACAAAAGGATGCTTATGATTGGTGGGTAAGTGTTCCGAATGCCAAG	Polyprotein	PGSC0003DMB000000015	chr01	Polyprotein	PGSC0003DMP400059739	PGSC0003DMG400037635	PGSC0003DMC400059739	PGSC0003DMT400088064	35.2	not assigned.unknown	pgsc0003dmp400059739	PGSC0003DMT400088064
CUST_7769_PI426222305	0.168057	6.57162	0.607788	41.4663	1.7551	47.2709	1.2923	32.2631	0.0929872	7.18412	2.62273	158.203	28.2053	1.13978	27.6049	2.45818	68.7375	PGSC0003DMT400025703	TAATAATTACTCATTCTCAGCTGAGTTGCTTGGATGGGGTGGAAATGCTGCAAATGAAAG	DNA binding protein	PGSC0003DMB000000032	chr04	DNA binding protein	PGSC0003DMP400017518	PGSC0003DMG400009926	PGSC0003DMC400017518	PGSC0003DMT400025703	27.3.67	RNA.regulation of transcription.putative transcription regulator	pgsc0003dmp400017518	weakly similar to ( 112) AT1G76500 | Symbols: SOB3, AHL29 | SOB3 (SUPPRESSOR OF PHYB-4#3); DNA binding | chr1:28705532-28706440 FORWARDweakly similar to ( 105) loc_os04g50030 12004.m09935 protein DNA-binding protein, putative, expressedDUF296 PGSC0003DMT400025703
CUST_302_PI426222305	1.44643	36.9545	1.16988	21.8341	0.866625	5.48306	1.3087	8.34076	0.32452	6.42573	8.69216	135.488	26.7847	1.07346	5.83279	1.6088	12.6732	PGSC0003DMT400093078	TATGCTATTTCACTATTACAAAAGGATGCTTATGATTGGTGGGTAAGTGTTTCGAATGCC	Retrotransposon protein, Ty3-gypsy subclass	PGSC0003DMB000000002	chr04	Retrotransposon protein, Ty3-gypsy subclass	PGSC0003DMP400064753	PGSC0003DMG400042649	PGSC0003DMC400064753	PGSC0003DMT400093078	35.2	not assigned.unknown	pgsc0003dmp400064753	PGSC0003DMT400093078
CUST_37983_PI426222305	0.658603	5.54345	7.20126	106.405	0.932895	4.68548	1.0301	5.15102	0.385529	6.61607	10.1526	137.239	26.3342	1.08678	4.71494	0.853854	4.92924	PGSC0003DMT400081447	TCAACATAAGTGATAGCATATTTTGTCAAGAGGCTTAGAGCTATAGCTCGGAGTACGAAT	CXE carboxylesterase	PGSC0003DMB000000309	chr09	CXE carboxylesterase	PGSC0003DMP400055124	PGSC0003DMG400031846	PGSC0003DMC400055124	PGSC0003DMT400081447	24	Biodegradation of Xenobiotics	pgsc0003dmp400055124	weakly similar to ( 104) AT1G19190 | Symbols: | hydrolase | chr1:6623876-6624832 FORWARDweakly similar to ( 114) loc_os09g28750 12009.m06026 protein gibberellin receptor GID1L2, putative, expressedAbhydrolase_3 PGSC0003DMT400081447
CUST_42531_PI426222305	0.637158	5.2397	0.944016	13.5093	1.10825	5.86383	1.01278	5.00753	0.338253	5.65733	8.51572	113.616	25.1756	1.08712	4.56972	0.91763	5.25222	PGSC0003DMT400079204	AAGTATCTATTGCCTGGGCTTTTTGATCCAAATAAATCAGCTTGTTCAACTATCGTCTAG	Conserved gene of unknown function	PGSC0003DMB000000404	chr04	Phi-1	PGSC0003DMP400053695	PGSC0003DMG400030825	PGSC0003DMC400053695	PGSC0003DMT400079204	30.1.1	signalling.in sugar and nutrient physiology	pgsc0003dmp400053695	moderately similar to ( 214) AT4G08950 | Symbols: EXO | EXO (EXORDIUM) | chr4:5740378-5741322 FORWARDmoderately similar to ( 213) loc_os02g52010 12002.m10232 protein phi-1-like phosphate-induced protein, putative, expressedPhi_1 PGSC0003DMT400079204
CUST_17736_PI426222305	0.556915	5.95273	0.984796	23.3043	1.13268	8.18839	1.62656	13.8974	0.328799	6.92963	8.00437	132.95	24.3442	1.41374	9.12421	1.69293	12.4838	PGSC0003DMT400066913	GAGAATTTCAACCCAAATGAAGGTGATCAAGAGTGATTCGTTATTTATGTTGGGGGACTG	Gene of unknown function	PGSC0003DMB000000095	chr01	Gene of unknown function	PGSC0003DMP400045122	PGSC0003DMG400026012	PGSC0003DMC400045122	PGSC0003DMT400066913	35.2	not assigned.unknown	pgsc0003dmp400045122	PGSC0003DMT400066913
CUST_26638_PI426222305	0.698318	6.1005	13.52	237.084	1.2324	7.07484	1.44912	8.36814	0.341954	5.79423	8.03176	107.096	23.4879	1.17379	5.42447	0.857906	5.06285	PGSC0003DMT400000738	AGTTTCACAAGGCAAGAGGGAAGTTCTCGAGACGGGTTGATAGTTCAAGGAAGTTCAGTT	Monooxygenase	PGSC0003DMB000000155	chr12	Monooxygenase	PGSC0003DMP400000544	PGSC0003DMG400000271	PGSC0003DMC400000544	PGSC0003DMT400000738	29.5.11.4.2	protein.degradation.ubiquitin.E3.RING	pgsc0003dmp400000544	very weakly similar to (84.0) loc_os02g15100 12002.m06753 protein zinc finger, C3HC4 type family protein, expressed PGSC0003DMT400000738
CUST_31085_PI426222305	0.609263	4.65112	1.03376	16.0045	0.964231	4.52278	1.27531	6.41606	0.384363	6.34913	7.31021	92.4807	19.019	1.67236	7.63365	2.05545	15.9211	PGSC0003DMT400086032	AAAGGCATTGTTGATCCCACATATGCTGAACAATGGCTTGATCGCATGGAGAGGGTATTT	Gene of unknown function	PGSC0003DMB000000211	chr11	Gene of unknown function	PGSC0003DMP400057707	PGSC0003DMG400035603	PGSC0003DMC400057707	PGSC0003DMT400086032	35.2	not assigned.unknown	pgsc0003dmp400057707	PGSC0003DMT400086032
CUST_48400_PI426222305	0.86643	9.2327	0.832894	14.4308	0.918084	5.27398	1.43086	8.40475	0.361969	6.53315	6.75203	95.1595	18.6536	1.09088	5.42461	1.66415	12.6727	PGSC0003DMT400005783	ACAGGTTATGATTGAGCTCCCGCACCTTTTTCTGCAGACGATCATATATGGTGTTATAGT	ATP-binding cassette transporter	PGSC0003DMB000000597	chr08	ATP-binding cassette transporter	PGSC0003DMP400004038	PGSC0003DMG401002262	PGSC0003DMC400004038	PGSC0003DMT400005783	34.16	transport.ABC transporters and multidrug resistance systems	pgsc0003dmp400004038	nearly identical (1817) AT1G15520 | Symbols: PDR12, ATPDR12 | PDR12 (PLEIOTROPIC DRUG RESISTANCE 12); ATPase, coupled to transmembrane movement of substances | chr1:5331993-5338175 REVERSEnearly identical (1890) PDR1_TOBAC Pleiotropic drug resistance protein 1 (NtPDR1) - Nicotiana tabacum (Common tobacco)nearly identical (1873) loc_os02g11760 12002.m06425 protein PDR5-like ABC transporter, putati…
CUST_44883_PI426222305	0.571993	7.76256	2.24162	52.4298	0.741972	5.75669	1.56686	16.3292	0.665516	20.8855	11.4378	218.49	17.1863	1.76192	14.7883	0.639954	5.39779	PGSC0003DMT400090976	TACGAAAAATTAGCTCAACGGAATCTCCTCTACAAAGGGTAAGAGAATTGGGTTCGAATT	Mitogen-activated protein kinase kinase kinase	PGSC0003DMB000000468	chr07	Mitogen-activated protein kinase kinase kinase	PGSC0003DMP400062651	PGSC0003DMG400040547	PGSC0003DMC400062651	PGSC0003DMT400090976	29.4	protein.postranslational modification	pgsc0003dmp400062651	moderately similar to ( 304) AT1G05100 | Symbols: MAPKKK18 | MAPKKK18; ATP binding / kinase/ protein kinase/ protein serine/threonine kinase | chr1:1469679-1470698 FORWARDweakly similar to ( 110) M2K1_ORYSA Mitogen-activated protein kinase kinase 1 (EC 2.7.12.2) (MAP kinase kinase 1) (MAPKK1) (OsMEK1) - Oryza sativa (Rice)moderately similar to ( 264) loc_os02g21700 12002.m07409 protein mitogen-ac…
CUST_42182_PI426222305	0.601756	5.29354	1.08144	15.2495	0.936954	5.15259	1.0725	5.6605	0.426763	7.66376	7.03854	96.8302	16.4928	1.11825	5.33443	1.16399	7.31647	PGSC0003DMT400093846	TCCTAATCCTAATAATGCTCCTTCCTTGAGAATTCAAGGCTCAGTTCATAGCCTTCTATT	Gene of unknown function	PGSC0003DMB000000393	chr11	Gene of unknown function	PGSC0003DMP400065521	PGSC0003DMG400043417	PGSC0003DMC400065521	PGSC0003DMT400093846	35.2	not assigned.unknown	pgsc0003dmp400065521	PGSC0003DMT400093846
CUST_4964_PI426222305	0.920335	26.4627	1.94983	46.375	1.46462	18.7014	1.08341	12.9889	0.755831	24.6704	11.4432	260.514	15.1398	1.13042	10.1114	0.673993	7.22133	PGSC0003DMT400009388	TAGCTGCAGGTGATGCGTGCAATAAATTAACTAGTTGATGTAACTTGTATGGTTGTTAAT	Farnesylated protein (ATFP6)	PGSC0003DMB000000020	chr02	Farnesylated protein (ATFP6)	PGSC0003DMP400006526	PGSC0003DMG400003649	PGSC0003DMC400006526	PGSC0003DMT400009388	15.2	metal handling.binding, chelation and storage	pgsc0003dmp400006526	weakly similar to ( 181) AT4G38580 | Symbols: ATFP6, HIPP26 | ATFP6 (FARNESYLATED PROTEIN 6); metal ion binding | chr4:18034596-18035693 FORWARDweakly similar to ( 165) loc_os04g17100 12004.m35260 protein farnesylated protein 1, putative, expressed PGSC0003DMT400009388
CUST_42481_PI426222305	0.680214	4.85581	0.559209	7.05127	1.07652	4.75583	1.19423	5.20328	0.39344	5.7201	5.54871	63.718	14.1031	1.25409	4.78318	0.985088	4.81663	PGSC0003DMT400079205	CTTGTTCAACTATCGTCTAGGACAATTCTATTGGTAGATTGAACACTCTACATTTGTACT	Phi-1	PGSC0003DMB000000404	chr04	Phi-1	PGSC0003DMP400053696	PGSC0003DMG400030825	PGSC0003DMC400053696	PGSC0003DMT400079205	30.1.1	signalling.in sugar and nutrient physiology	pgsc0003dmp400053696	moderately similar to ( 308) AT4G08950 | Symbols: EXO | EXO (EXORDIUM) | chr4:5740378-5741322 FORWARDmoderately similar to ( 350) loc_os02g52010 12002.m10232 protein phi-1-like phosphate-induced protein, putative, expressedPhi_1 PGSC0003DMT400079205
CUST_31490_PI426222305	0.380519	8.86458	0.571835	22.4266	1.04122	25.5817	1.60111	19.865	0.190256	7.91684	2.6336	83.9531	13.8424	1.2275	13.7608	2.15543	31.2641	PGSC0003DMT400073342	GAACGCGAACAAGAGTTGGAGAAACTTGGATCAGCTCTATCTTCTTGGGGATGTTTTCAG	Conserved gene of unknown function	PGSC0003DMB000000215	chr06	Conserved gene of unknown function	PGSC0003DMP400049617	PGSC0003DMG400028505	PGSC0003DMC400049617	PGSC0003DMT400073342	17.5.1	hormone metabolism.ethylene.synthesis-degradation	pgsc0003dmp400049617	moderately similar to ( 317) AT1G49390 | Symbols: | oxidoreductase, 2OG-Fe(II) oxygenase family protein | chr1:18279600-18280873 FORWARDweakly similar to ( 170) FLS_PETHY Flavonol synthase/flavanone 3-hydroxylase (EC 1.14.11.23) (EC 1.14.11.9) (FLS) - Petunia hybrida (Petunia)moderately similar to ( 260) loc_os06g08032 12006.m05526 protein flavonol synthase/flavanone 3-hydroxylase, putative, expr…
CUST_28379_PI426222305	0.676026	5.73201	0.471591	6.42578	1.24289	6.85656	1.18627	6.03122	0.375182	6.26854	5.09141	66.9053	13.5705	1.37855	6.44572	0.933112	5.46407	PGSC0003DMT400044175	GTTCTTCCTCTACATATAACAAGTATTAGGTGGTGAAAGAAGAAGAGGTGGAATTCATTA	Zinc finger	PGSC0003DMB000000174	chr09	Zinc finger	PGSC0003DMP400029951	PGSC0003DMG400017148	PGSC0003DMC400029951	PGSC0003DMT400044175	27.3.7	RNA.regulation of transcription.C2C2(Zn) CO-like, Constans-like zinc finger family	pgsc0003dmp400029951	weakly similar to ( 185) AT1G04500 | Symbols: | zinc finger CONSTANS-related | chr1:1221757-1224235 REVERSEweakly similar to ( 117) loc_os10g32900 12010.m065283 protein CCT motif family protein, expressed PGSC0003DMT400044175
CUST_43358_PI426222305	1.16801	14.774	1.7964	26.4494	0.866363	4.63007	1.04549	5.75279	0.801823	16.9801	10.837	153.585	13.5155	1.01056	4.79307	0.792781	4.81626	PGSC0003DMT400083946	GTGGGGGAATTTCATTTCTCCTGTTTTTCTTCCCAGGCTTCACTACATATTTTGATGATT	Gene of unknown function			Gene of unknown function	PGSC0003DMP400056181	PGSC0003DMG400033671	PGSC0003DMC400056181	PGSC0003DMT400083946	35.2	not assigned.unknown	pgsc0003dmp400056181	PGSC0003DMT400083946
CUST_31587_PI426222305	0.466812	9.45313	0.786743	22.7412	1.07139	18.898	1.73921	18.3628	0.210836	7.60958	2.76023	74.1065	13.0918	0.872251	8.76985	1.86918	22.496	PGSC0003DMT400073343	GCTTGTTCTCATGGGTGATCAAATGGAGGTACATAGAAGTAAATTTTAAAAGTGTCTAGA	Conserved gene of unknown function	PGSC0003DMB000000215	chr06	Conserved gene of unknown function	PGSC0003DMP400049618	PGSC0003DMG400028505	PGSC0003DMC400049618	PGSC0003DMT400073343	17.5.1	hormone metabolism.ethylene.synthesis-degradation	pgsc0003dmp400049618	weakly similar to ( 111) AT5G20400 | Symbols: | oxidoreductase, 2OG-Fe(II) oxygenase family protein | chr5:6894871-6896185 FORWARDvery weakly similar to (80.9) LDOX_MALDO Leucoanthocyanidin dioxygenase (EC 1.14.11.19) (LDOX) (Leucocyanidin oxygenase) (Leucoanthocyanidin hydroxylase) (Anthocyanidin synthase) - Malus domestica (Apple) (Malus sylvestris)very weakly similar to (98.2) loc_os06g08032 1…
CUST_44005_PI426222305	0.542376	4.98639	1.7915	72.5542	0.847208	4.80706	1.04294	5.86459	0.577344	12.9319	6.93335	100.871	12.0091	1.83846	10.0132	14.138	92.5972	PGSC0003DMT400096083	GCATAACTGTTCCAGAGAGACCAATATTTAGTTATCTAAGGTTGAATTACTTGAAAGCCT	Autoinhibited calcium ATPase	PGSC0003DMB000000439	chr09	Autoinhibited calcium ATPase	PGSC0003DMP400067758	PGSC0003DMG400045654	PGSC0003DMC400067758	PGSC0003DMT400096083	30.3	signalling.calcium	pgsc0003dmp400067758	highly similar to ( 506) AT3G22910 | Symbols: | calcium-transporting ATPase, plasma membrane-type, putative / Ca(2+)-ATPase, putative (ACA13) | chr3:8116335-8119388 REVERSEmoderately similar to ( 338) ACA5_ORYSA Probable calcium-transporting ATPase 5, plasma membrane-type (EC 3.6.3.8) (Ca(2+)-ATPase isoform 5) - Oryza sativa (Rice)moderately similar to ( 437) loc_os10g28240 12010.m05706 protein c…
CUST_14944_PI426222305	0.643463	7.83146	5.09119	91.9379	0.963654	7.05492	0.796821	5.08461	1.05873	24.8126	12.5404	212.614	11.8447	1.0743	6.40676	1.88644	14.6498	PGSC0003DMT400057027	GCTGAGAAATGTAAAACTATGTATCAACAAGCTGATCACTTTAGGTGTCACAAGTGAATA	Gene of unknown function	PGSC0003DMB000000076	chr07	Gene of unknown function	PGSC0003DMP400038331	PGSC0003DMG401022167	PGSC0003DMC400038331	PGSC0003DMT400057027	35.2	not assigned.unknown	pgsc0003dmp400038331	PGSC0003DMT400057027
CUST_27056_PI426222305	8.76154	283.914	20.784	775.013	0.420776	6.23787	0.381904	5.13977	1.86693	85.1659	21.8626	779.25	11.7105	0.40203	4.74529	0.315795	4.91925	PGSC0003DMT400026368	CAGCTGCTTATGTAAATATACACTCTGTATTTGCTATTTGGCCTTCTGCAATATCAACTT	Gene of unknown function	PGSC0003DMB000000159	chr03	Gene of unknown function	PGSC0003DMP400018008	PGSC0003DMG400010172	PGSC0003DMC400018008	PGSC0003DMT400026368	35.2	not assigned.unknown	pgsc0003dmp400018008	PGSC0003DMT400026368
CUST_27589_PI426222305	0.69815	5.34525	0.487083	5.98992	1.53913	8.7626	1.30401	6.00761	0.388485	5.86121	4.3616	52.1172	11.2272	1.26298	5.23232	0.982703	5.18356	PGSC0003DMT400089394	CAACTAAGAGTTTTGTGTCTCAATCTAGTGATCTGGTTAATGAGTACATGCAAGAAATTG	Transposon protein, CACTA, En/Spm sub-class	PGSC0003DMB000000165	chr10	Transposon protein, CACTA, En/Spm sub-class	PGSC0003DMP400061069	PGSC0003DMG400038965	PGSC0003DMC400061069	PGSC0003DMT400089394	35.2	not assigned.unknown	pgsc0003dmp400061069	weakly similar to ( 177) loc_os04g29620 12004.m08071 protein transposon protein, putative, CACTA, En/Spm sub-class PGSC0003DMT400089394
CUST_51112_PI426222305	0.761142	8.81836	3.27675	55.7533	0.817581	5.12909	0.943568	5.70943	0.893942	18.053	10.0174	155.507	11.2058	0.96882	5.2576	1.01129	7.34962	PGSC0003DMT400084313	AGTCCTGCTTCTATGTAGAAAAATTAGTTAACTACTCATGTAGTACTGGTTTTGCTCTTG	Gene of unknown function	PGSC0003DMB000000778	chr01	Gene of unknown function	PGSC0003DMP400056335	PGSC0003DMG400033931	PGSC0003DMC400056335	PGSC0003DMT400084313	35.2	not assigned.unknown	pgsc0003dmp400056335	PGSC0003DMT400084313
CUST_44032_PI426222305	0.654976	7.22451	3.47554	114.142	0.99133	6.71594	0.877747	5.35462	0.866843	21.037	9.70344	155.644	11.194	2.09959	13.7771	11.823	84.3278	PGSC0003DMT400097702	CCTTACTATACAAAGGAGAATCAATCTTTGGTGTCAATGAGAGTGTAAACGATACTTTGT	Autoinhibited calcium ATPase	PGSC0003DMB000000439	chr09	Autoinhibited calcium ATPase	PGSC0003DMP400069377	PGSC0003DMG400047273	PGSC0003DMC400069377	PGSC0003DMT400097702	30.3	signalling.calcium	pgsc0003dmp400069377	highly similar to ( 530) AT3G22910 | Symbols: | calcium-transporting ATPase, plasma membrane-type, putative / Ca(2+)-ATPase, putative (ACA13) | chr3:8116335-8119388 REVERSEmoderately similar to ( 369) ACA5_ORYSA Probable calcium-transporting ATPase 5, plasma membrane-type (EC 3.6.3.8) (Ca(2+)-ATPase isoform 5) - Oryza sativa (Rice)moderately similar to ( 467) loc_os10g28240 12010.m05706 protein c…
CUST_28746_PI426222305	0.600265	5.33091	1.26013	21.9036	0.99212	5.51175	1.06787	5.69902	0.392575	6.90125	4.14308	57.0628	10.5536	1.08478	5.22171	1.00175	6.25268	PGSC0003DMT400083082	GGTTATTCATGAATTTAGATTAGAAGGAAAATTGTCTCTTCACAATCTGCCAAAGACAGC	Nam 18	PGSC0003DMB000000180	chr06	Nam 18	PGSC0003DMP400055800	PGSC0003DMG400033047	PGSC0003DMC400055800	PGSC0003DMT400083082	33.99	development.unspecified	pgsc0003dmp400055800	moderately similar to ( 254) AT5G61430 | Symbols: ANAC100, ATNAC5 | ANAC100 (ARABIDOPSIS NAC DOMAIN CONTAINING PROTEIN 100); transcription factor | chr5:24701328-24702553 REVERSEweakly similar to ( 151) NAC77_ORYSA NAC domain-containing protein 77 (ONAC077) (ONAC300) - Oryza sativa (Rice)weakly similar to ( 193) loc_os04g38720 12004.m08861 protein NAC domain protein NAC5, putative, expressedNAM P…
CUST_28051_PI426222305	0.591575	73.941	2.84981	451.059	1.31855	90.1551	1.22248	84.4166	0.469822	90.0345	4.34948	648.372	9.25773	0.755922	62.3206	0.69226	47.2655	PGSC0003DMT400004307	TAGCCGCGTCTCTGTACGTATTAGGTAAGGAAATGAAGAATTATACGTATTGCTCAAAGA	Conserved gene of unknown function	PGSC0003DMB000000173	chr01	Conserved gene of unknown function	PGSC0003DMP400003069	PGSC0003DMG400001707	PGSC0003DMC400003069	PGSC0003DMT400004307	35.2	not assigned.unknown	pgsc0003dmp400003069	PGSC0003DMT400004307
CUST_11377_PI426222305	0.675547	122.257	2.10918	493.462	0.880095	109.196	0.9988	92.2577	0.660861	193.93	5.86885	1223.91	8.88061	1.06849	87.1501	0.689244	65.5236	PGSC0003DMT400053173	CTAACAGCTCATGATCTTAGGACCGTTGATGATCAAATTTGATTTAATCTAACGGTTGTT	Conserved gene of unknown function	PGSC0003DMB000000052	chr03	Conserved gene of unknown function	PGSC0003DMP400035857	PGSC0003DMG400020638	PGSC0003DMC400035857	PGSC0003DMT400053173	35.2	not assigned.unknown	pgsc0003dmp400035857	moderately similar to ( 231) AT3G07350 | Symbols: | unknown protein | chr3:2347674-2348570 FORWARDweakly similar to ( 135) loc_os11g25040 12011.m06428 protein plant-specific domain TIGR01615 family protein, expressedDUF506 PGSC0003DMT400053173
CUST_31590_PI426222305	0.747179	6.74845	1.35748	18.508	1.0264	5.49197	1.04482	5.31966	0.422372	7.64822	3.67069	48.608	8.69066	1.08757	4.88908	0.850671	4.89736	PGSC0003DMT400073463	AGTGGAATTCTCAAAGAGAGTGTGCATCGCATGGGATTCTCTTATTGATTAAGTATAAAA	Conserved gene of unknown function	PGSC0003DMB000000215	chr06	Conserved gene of unknown function	PGSC0003DMP400049706	PGSC0003DMG400028537	PGSC0003DMC400049706	PGSC0003DMT400073463	35.2	not assigned.unknown	pgsc0003dmp400049706	PGSC0003DMT400073463
CUST_50616_PI426222305	1.13049	17.5476	0.565663	9.73564	1.58642	14.1079	1.04862	6.20676	0.332488	6.46314	2.75666	42.0329	8.29102	2.07058	12.4974	1.49581	11.0529	PGSC0003DMT400065519	ATAATAGTTCTCCCCTTCATTCTCAAATCTCAACCTTGGAAGAGTAACAAGGGAGCTTAA	Syntaxin	PGSC0003DMB000000733	chr07	Syntaxin	PGSC0003DMP400044200	PGSC0003DMG400025493	PGSC0003DMC400044200	PGSC0003DMT400065519	31.4	cell.vesicle transport	pgsc0003dmp400044200	moderately similar to ( 245) AT3G03800 | Symbols: SYP131, ATSYP131 | SYP131 (SYNTAXIN OF PLANTS 131); SNAP receptor | chr3:969314-971460 FORWARDmoderately similar to ( 268) loc_os07g34510 12007.m07708 protein retrotransposon protein, putative, unclassifiedSynN PGSC0003DMT400065519
CUST_48638_PI426222305	0.622574	5.08968	0.433196	5.72666	0.981501	4.90524	1.1283	5.6027	0.385122	6.39987	3.05432	38.9154	7.93077	1.14262	5.00654	6.63859	38.7435	PGSC0003DMT400064988	CGCTAATTAACTCATGAGGTACTACTGTATCTTTGCATTTCTTCCTCCTTATATATATGG	Pentatricopeptide repeat-containing protein	PGSC0003DMB000000608	chr01	Pentatricopeptide repeat-containing protein	PGSC0003DMP400043818	PGSC0003DMG400025244	PGSC0003DMC400043818	PGSC0003DMT400064988	35.2	not assigned.unknown	pgsc0003dmp400043818	moderately similar to ( 384) AT3G26670 | Symbols: | FUNCTIONS IN: molecular_function unknown; INVOLVED IN: biological_process unknown; LOCATED IN: cellular_component unknown; EXPRESSED IN: 23 plant structures; EXPRESSED DURING: 15 growth stages; CONTAINS InterPro DOMAIN/s: Protein of unknown function DUF803 (InterPro:IPR008521); BEST Arabidopsis thaliana protein match is: permease-related (TAIR:A…
CUST_50811_PI426222305	0.21071	13.3136	2.66489	232.769	0.935768	44.5301	2.40805	75.4106	0.75571	82.0521	5.9698	457.514	7.89959	0.448439	12.2608	0.967143	34.6963	PGSC0003DMT400059654	GATGATCTATGGGCTAATGTGCCGTCTTTCATTTGGTCAATAAATGATGTTTAATTCTCT	Conserved gene of unknown function	PGSC0003DMB000000748	chr03	Conserved gene of unknown function	PGSC0003DMP400040141	PGSC0003DMG401023186	PGSC0003DMC400040141	PGSC0003DMT400059654	26.2	misc.UDP glucosyl and glucoronyl transferases	pgsc0003dmp400040141	moderately similar to ( 311) AT1G22360 | Symbols: AtUGT85A2 | AtUGT85A2 (UDP-glucosyl transferase 85A2); UDP-glycosyltransferase/ glucuronosyltransferase/ transferase, transferring glycosyl groups | chr1:7895068-7897527 REVERSEweakly similar to ( 173) IAAG_MAIZE Indole-3-acetate beta-glucosyltransferase (EC 2.4.1.121) (IAA-Glu synthetase) ((Uridine 5'-diphosphate-glucose:indol-3-ylacetyl)-beta-D-…
CUST_20871_PI426222305	0.610558	4.87842	1.19369	18.9232	0.963693	4.71744	1.07605	5.22404	0.405433	6.88548	2.81085	35.583	6.93296	1.12147	4.76856	0.880913	4.90104	PGSC0003DMT400011763	CATTCTAGTCCTCCTCAAGCTTGGATACATCCCTTAAAGGAATGTGCATTTTCATATAAG	Invertase inhibitor	PGSC0003DMB000000114	chr12	Invertase inhibitor	PGSC0003DMP400008171	PGSC0003DMG400004618	PGSC0003DMC400008171	PGSC0003DMT400011763	26.18	misc.invertase/pectin methylesterase inhibitor family protein	pgsc0003dmp400008171	very weakly similar to (99.8) AT1G47960 | Symbols: C/VIF1, ATC/VIF1 | C/VIF1 (CELL WALL / VACUOLAR INHIBITOR OF FRUCTOSIDASE 1); enzyme inhibitor/ pectinesterase/ pectinesterase inhibitor | chr1:17681954-17683516 REVERSE PGSC0003DMT400011763
CUST_17514_PI426222305	0.844191	339.131	2.03875	1224.97	1.36772	366.675	1.32695	289.458	0.126943	96.943	0.82856	453.005	6.52701	1.02765	220.991	1.33119	329.698	PGSC0003DMT400001572	CCACGACTAGTTCTAGGCCTATGTACAGACTTTTAACAGAGATTTTCTGGTTATTATTTT	Gene of unknown function	PGSC0003DMB000000093	chr03	Pseudo-response regulator 5	PGSC0003DMP400001174	PGSC0003DMG400000584	PGSC0003DMC400001174	PGSC0003DMT400001572	35.2	not assigned.unknown	pgsc0003dmp400001174	PGSC0003DMT400001572
CUST_21072_PI426222305	1.00232	188.001	3.98852	2536.35	0.298105	34.9278	0.655251	82.9939	0.950515	384.939	6.16173	1749	6.48252	0.304832	39.6681	1.28505	163.993	PGSC0003DMT400020229	TTTCTCAGCTAGGTTCGCTGTCCCTGTTATTGCTCAAAAACAGAGCAAAAATGGTTTGTG	Stress induced protein	PGSC0003DMB000000116	chr12	Stress induced protein	PGSC0003DMP400013787	PGSC0003DMG400007820	PGSC0003DMC400013787	PGSC0003DMT400020229	35.2	not assigned.unknown	pgsc0003dmp400013787	PGSC0003DMT400020229
CUST_33175_PI426222305	0.838834	185.387	0.578864	183.234	1.72349	235.893	1.08512	118.845	0.214717	79.3058	1.38727	382.095	6.46092	0.615398	110.645	1.04002	134.839	PGSC0003DMT400067677	TAACATTTCCCCTTTTCATAGTGGTGGCCTAGGGTTTTTCTCTCTCGCGTTCTTCACTAG	Arginine/serine-rich splicing factor	PGSC0003DMB000000240	chr08	Arginine/serine-rich splicing factor	PGSC0003DMP400045689	PGSC0003DMG400026319	PGSC0003DMC400045689	PGSC0003DMT400067677	27.1.1	RNA.processing.splicing	pgsc0003dmp400045689	weakly similar to ( 111) AT2G24590 | Symbols: | splicing factor, putative | chr2:10449837-10450860 FORWARDweakly similar to ( 103) loc_os02g39720 12002.m33763 protein splicing factor, arginine/serine-rich 7, putative, expressed PGSC0003DMT400067677
CUST_10222_PI426222305	0.942051	66.5831	4.98739	462.816	0.274763	12.8523	0.948224	32.4281	0.740917	80.4234	4.77844	388.038	6.44936	1.26935	41.2495	0.998495	36.3328	PGSC0003DMT400070613	CTATGTTGCCAGAGGATAAAGTGGACAAAGCCCCAAGTGCAGAAGTCATCTCAATTCTGA	Trehalose-6-phosphate synthase	PGSC0003DMB000000047	chr07	Trehalose-6-phosphate synthase	PGSC0003DMP400047742	PGSC0003DMG400027449	PGSC0003DMC400047742	PGSC0003DMT400070613	3.2.1	minor CHO metabolism.trehalose.TPS	pgsc0003dmp400047742	nearly identical (1154) AT2G18700 | Symbols: ATTPS11, TPS11, ATTPSB | ATTPS11; transferase, transferring glycosyl groups | chr2:8109043-8111799 FORWARDnearly identical (1041) loc_os02g54820 12002.m33906 protein trehalose-6-phosphate synthase, putative, expressedGlyco_transf_20 OtsA Trehalose_PPase PRK10117 OtsB PGSC0003DMT400070613
CUST_31565_PI426222305	0.787703	6.93305	0.989299	16.0157	0.9416	4.52641	1.01223	4.92929	0.566211	10.0968	3.54805	46.1716	6.26629	1.12378	4.79515	0.861628	4.6456	PGSC0003DMT400042535	TCAAACAACAGATTTTTGTTCCTTCTGCTCAAAGCTTATAGTCTCTGCTGAATGAACTTG	Conserved gene of unknown function	PGSC0003DMB000000215	chr06	Conserved gene of unknown function	PGSC0003DMP400028853	PGSC0003DMG400016500	PGSC0003DMC400028853	PGSC0003DMT400042535	35.2	not assigned.unknown	pgsc0003dmp400028853	weakly similar to ( 160) AT3G11560 | Symbols: | LOCATED IN: chloroplast; EXPRESSED IN: 22 plant structures; EXPRESSED DURING: 13 growth stages; CONTAINS InterPro DOMAIN/s: LETM1-like (InterPro:IPR011685); BEST Arabidopsis thaliana protein match is: unknown protein (TAIR:AT5G06220.1); Has 320 Blast hits to 313 proteins in 106 species: Archae - 0; Bacteria - 8; Metazoa - 121; Fungi - 108; Plants - …
CUST_27485_PI426222305	0.684421	5.30174	0.491315	6.10947	1.05738	5.17465	1.45603	6.91855	0.487043	7.61599	3.02848	36.0995	6.2181	1.25403	5.27118	0.973385	5.20893	PGSC0003DMT400070831	GCGCAGCAGTTGCTGAGGGCATCCTGTTGAAACTTCCATTTACAACAATTTTCGAGTATT	Cornichon	PGSC0003DMB000000164	chr04	Cornichon	PGSC0003DMP400047894	PGSC0003DMG400027542	PGSC0003DMC400047894	PGSC0003DMT400070831	35.2	not assigned.unknown	pgsc0003dmp400047894	moderately similar to ( 236) AT1G12350 | Symbols: ATCOAB | ATCOAB (4-phospho-panto-thenoylcysteine synthetase); catalytic/ phosphopantothenate--cysteine ligase | chr1:4198870-4200633 FORWARDmoderately similar to ( 229) loc_os02g36550 12002.m08742 protein phosphopantothenate--cysteine ligase, putative, expressedDFP PGSC0003DMT400070831
CUST_10407_PI426222305	0.784703	67.9969	3.76875	439.349	0.298204	13.4633	0.773055	34.3881	0.64153	88.1613	3.89809	410.442	6.07625	0.900382	41.4884	0.973279	47.5682	PGSC0003DMT400070614	CTATGTTGCCAGAGGATAAAGTGGACAAAGCCCCAAGTGCAGAAGTCATCTCAATTCTGA	Trehalose-6-phosphate synthase	PGSC0003DMB000000047	chr07	Trehalose-6-phosphate synthase	PGSC0003DMP400047743	PGSC0003DMG400027449	PGSC0003DMC400047743	PGSC0003DMT400070614	3.2.1	minor CHO metabolism.trehalose.TPS	pgsc0003dmp400047743	nearly identical (1051) AT2G18700 | Symbols: ATTPS11, TPS11, ATTPSB | ATTPS11; transferase, transferring glycosyl groups | chr2:8109043-8111799 FORWARDhighly similar to ( 923) loc_os01g53000 12001.m43173 protein trehalose synthase, putative, expressedGlyco_transf_20 OtsA PRK10117 Trehalose_PPase OtsB PGSC0003DMT400070614
CUST_11228_PI426222305	0.963966	21.8106	3.99445	144.367	0.934319	17.0038	0.743797	11.8252	0.947741	44.2981	5.31488	183.12	5.60794	0.586949	7.60543	1.51755	26.0669	PGSC0003DMT400007439	TAGAAAATACAAGTACAGATCAGTATCCTCTTAAGTATAAGAGAAGTACTGGCAGCGCGG	Gene of unknown function	PGSC0003DMB000000051	chr04	Nitrate transporter	PGSC0003DMP400005174	PGSC0003DMG400002865	PGSC0003DMC400005174	PGSC0003DMT400007439	34.13	transport.peptides and oligopeptides	pgsc0003dmp400005174	moderately similar to ( 351) AT1G69850 | Symbols: ATNRT1:2, NTL1 | ATNRT1:2 (ARABIDOPSIS THALIANA NITRATE TRANSPORTER 1:2); calcium ion binding / transporter | chr1:26296945-26300407 REVERSEmoderately similar to ( 313) loc_os06g38294 12006.m08364 protein peptide transporter PTR2, putative, expressedPTR2 PGSC0003DMT400007439
CUST_6328_PI426222305	1.69233	21.0416	1.47593	29.7123	0.742894	5.455	1.26754	10.0827	0.465772	12.1011	2.5797	46.0357	5.53854	1.17789	8.34023	1.48912	12.9061	PGSC0003DMT400014488	GCTAGAGGACTTTTGGAATTAAGGCATACCTTGGAAAAGTTGATATGTCATAATTCTACA	Leucine-rich repeat family protein	PGSC0003DMB000000026	chr03	Leucine-rich repeat family protein	PGSC0003DMP400010009	PGSC0003DMG400005676	PGSC0003DMC400010009	PGSC0003DMT400014488	35.2	not assigned.unknown	pgsc0003dmp400010009	highly similar to ( 620) AT1G48540 | Symbols: | leucine-rich repeat family protein | chr1:17945540-17950405 FORWARDmoderately similar to ( 379) loc_os03g12160 12003.m06666 protein protein binding protein, putative, expressed PGSC0003DMT400014488
CUST_45039_PI426222305	0.98944	9.63194	1.13144	17.876	0.928322	4.56447	1.01087	5.03708	0.641249	12.6215	3.55124	46.7957	5.53801	1.08145	4.64438	1.75277	10.3192	PGSC0003DMT400027331	AAGGTCTTGTTCCTCCAATTTTTGTTACTATCTGTTGTCCCATGTAATTTGTTCATCGAA	Vegetative storage protein	PGSC0003DMB000000472	chr10	Vegetative storage protein	PGSC0003DMP400018637	PGSC0003DMG400010540	PGSC0003DMC400018637	PGSC0003DMT400027331
CUST_11282_PI426222305	0.561672	15.4873	3.72343	156.127	0.562802	12.4302	0.969857	15.3606	1.03204	54.5277	5.21291	207.682	5.05108	0.540035	7.85638	1.25255	22.5586	PGSC0003DMT400007440	TAGAAAATACAAGTACAGATCAGTATCCTCTTAAGTATAAGAGAAGTACTGGCAGCGCGG	Gene of unknown function	PGSC0003DMB000000051	chr05	Nitrate transporter	PGSC0003DMP400005175	PGSC0003DMG400002865	PGSC0003DMC400005175	PGSC0003DMT400007440	34.13	transport.peptides and oligopeptides	pgsc0003dmp400005175	highly similar to ( 566) AT1G69850 | Symbols: ATNRT1:2, NTL1 | ATNRT1:2 (ARABIDOPSIS THALIANA NITRATE TRANSPORTER 1:2); calcium ion binding / transporter | chr1:26296945-26300407 REVERSEhighly similar to ( 514) loc_os06g38294 12006.m08364 protein peptide transporter PTR2, putative, expressedPTR2 PTR2 PGSC0003DMT400007440
CUST_6341_PI426222305	0.214021	4.83447	0.222217	10.9287	8.47386	150.518	5.44644	86.3891	0.223774	11.6776	0.999492	35.9323	4.46653	2.12446	44.0537	3.47501	60.4503	PGSC0003DMT400014630	AATGGATACAATCTCCAGAAGCTCAATCCAACGCCACTCTTTTCCTCGCTAAGTTTTATG	Conserved gene of unknown function	PGSC0003DMB000000026	chr03	Conserved gene of unknown function	PGSC0003DMP400010124	PGSC0003DMG400005719	PGSC0003DMC400010124	PGSC0003DMT400014630	27.3.37	RNA.regulation of transcription.AS2,Lateral Organ Boundaries Gene Family	pgsc0003dmp400010124	moderately similar to ( 222) AT3G02550 | Symbols: LBD41 | LBD41 (LOB DOMAIN-CONTAINING PROTEIN 41) | chr3:536747-537650 REVERSEmoderately similar to ( 211) loc_os01g32770 12001.m09596 protein seed specific protein Bn15D17A, putative, expressedDUF260 PGSC0003DMT400014630
CUST_41639_PI426222305	0.753889	6.9467	1.91966	35.0239	0.923452	4.98988	2.0456	15.7078	0.461558	8.03069	2.05851	27.4273	4.45992	1.08994	5.10071	0.868223	5.10059	PGSC0003DMT400055393	AATCGAAGACCTGATTTGTTTAAATCGCTGTTGTTTGAAGCGTGTGGGAGGACGATGAAT	LOB domain-containing protein	PGSC0003DMB000000381	chr03	LOB domain-containing protein	PGSC0003DMP400037283	PGSC0003DMG400021509	PGSC0003DMC400037283	PGSC0003DMT400055393	27.3.37	RNA.regulation of transcription.AS2,Lateral Organ Boundaries Gene Family	pgsc0003dmp400037283	weakly similar to ( 170) AT3G49940 | Symbols: LBD38 | LBD38 (LOB DOMAIN-CONTAINING PROTEIN 38) | chr3:18514465-18515302 FORWARDweakly similar to ( 155) loc_os03g33090 12003.m08552 protein seed specific protein Bn15D17A, putative, expressedDUF260 PGSC0003DMT400055393
CUST_7447_PI426222305	3.3589	3132.39	7.41531	9816.71	0.0520794	37.9771	0.106549	73.8146	3.5162	5389.39	15.0745	17394.8	4.28717	0.0814607	35.3431	0.0721198	40.9032	PGSC0003DMT400025543	GCTCTCCTAATTGAGCGGGACTTAATTTCTGATCGTAACTCAAATCTGAAATTTCGAATT	DNAJ	PGSC0003DMB000000032	chr04	DNAJ	PGSC0003DMP400017395	PGSC0003DMG400009869	PGSC0003DMC400017395	PGSC0003DMT400025543	20.2.1	stress.abiotic.heat	pgsc0003dmp400017395	very weakly similar to (92.0) AT4G36040 | Symbols: | DNAJ heat shock N-terminal domain-containing protein (J11) | chr4:17049708-17050193 REVERSEvery weakly similar to (80.9) loc_os08g43490 12008.m08323 protein chaperone protein dnaJ 11, chloroplast precursor, putative, expressedDnaJ PGSC0003DMT400025543
CUST_41628_PI426222305	0.974933	232.248	1.92618	604.225	0.842494	120.355	1.11988	136.651	1.02524	403.085	4.01253	1189.07	3.91375	0.325837	38.8709	0.247806	33.2513	PGSC0003DMT400055405	ATTGGAAAGTTGGGGAAAATCAGTGTAAAATAGTCATCGGAATTACAGTTTAGGCATGTA	Small hydrophobic protein	PGSC0003DMB000000381	chr03	Small hydrophobic protein	PGSC0003DMP400037289	PGSC0003DMG400021511	PGSC0003DMC400037289	PGSC0003DMT400055405	35.2	not assigned.unknown	pgsc0003dmp400037289	weakly similar to ( 127) AT1G75810 | Symbols: | unknown protein | chr1:28461747-28462124 FORWARD PGSC0003DMT400055405
CUST_5168_PI426222305	0.796644	45.9912	0.396669	33.3389	1.38245	42.7209	1.41305	46.2973	0.215448	22.9934	0.828628	61.8231	3.84607	1.60962	44.7641	2.1448	73.2652	PGSC0003DMT400003768	TTTGGCCGGAGAATTCAAGTAGTGATTCATCTACGTCAAATCCGATTCATGTACCGCTGC	Nucleotide binding protein	PGSC0003DMB000000020	chr02	Nucleotide binding protein	PGSC0003DMP400002687	PGSC0003DMG401001493	PGSC0003DMC400002687	PGSC0003DMT400003768	33.99	development.unspecified	pgsc0003dmp400002687	highly similar to ( 717) AT1G04140 | Symbols: | transducin family protein / WD-40 repeat family protein | chr1:1075992-1080321 REVERSEhighly similar to ( 691) loc_os02g18820 12002.m33647 protein nucleotide binding protein, putative, expressedWD40 PGSC0003DMT400003768
CUST_19747_PI426222305	0.973944	12942.8	2.66273	45559.2	0.784522	5505.06	0.670906	4422.52	1.46853	34400.7	5.56775	91517.9	3.79137	0.550726	3224.38	1.20908	9225.99	PGSC0003DMT400064041	GCTTCATCTTTAAGAAAGGAAAAGGGTTCTGTTTCTTTTCTTTTGACTTTGCAGTGTTTG	Yth domain-containing protein	PGSC0003DMB000000105	chr01	Yth domain-containing protein	PGSC0003DMP400043152	PGSC0003DMG400024891	PGSC0003DMC400043152	PGSC0003DMT400064041	30.3	signalling.calcium	pgsc0003dmp400043152	moderately similar to ( 288) AT1G09810 | Symbols: ECT11 | ECT11 (evolutionarily conserved C-terminal region 11) | chr1:3181138-3183354 REVERSEmoderately similar to ( 301) loc_os01g48790 12001.m42694 protein YT521-B-like family protein, expressedYTH PGSC0003DMT400064041
CUST_39746_PI426222305	1.02397	9.51018	1.02309	15.9721	0.942332	4.84495	1.33113	7.07609	0.597252	10.2519	2.24148	29.044	3.75299	1.28363	5.70537	1.45116	9.24874	PGSC0003DMT400067922	GTACATCTCCGTGCTCTAATCGCAAAATAAGTCACTTTAGCTCATTTCACGCCCATTAAA	Unknow protein	PGSC0003DMB000000339	chr09	Unknow protein	PGSC0003DMP400045868	PGSC0003DMG401026419	PGSC0003DMC400045868	PGSC0003DMT400067922	35.2	not assigned.unknown	pgsc0003dmp400045868	PGSC0003DMT400067922
CUST_17485_PI426222305	0.319856	121.95	1.16554	658.499	0.585172	128.121	0.905665	223.021	1.46378	972.37	5.47269	2617.52	3.73873	0.688301	126.983	2.55769	553.766	PGSC0003DMT400008345	TTTGCACCGGAATTGGATGGGGTCTACTGTTTTGAAACAATTCCTCCGTATTGATTTTTT	Avr9/Cf-9 rapidly elicited protein 65	PGSC0003DMB000000093	chr03	Avr9/Cf-9 rapidly elicited protein 65	PGSC0003DMP400005807	PGSC0003DMG400003216	PGSC0003DMC400005807	PGSC0003DMT400008345	35.2	not assigned.unknown	pgsc0003dmp400005807	PGSC0003DMT400008345
CUST_28327_PI426222305	0.893414	49.0346	1.2646	105.027	0.546925	21.4386	0.631383	22.3173	0.86452	95.2255	3.15886	244.682	3.65388	0.448043	13.2314	1.38152	47.9264	PGSC0003DMT400044316	CTGTACTTTGTTCAGACTAAGTTTTGACTTGTTTAATGTAATGTAATGTGTCCAAGGTGG	Translation initiation factor 2B beta subunit	PGSC0003DMB000000174	chr09	Translation initiation factor 2B beta subunit	PGSC0003DMP400030061	PGSC0003DMG400017207	PGSC0003DMC400030061	PGSC0003DMT400044316	29.2.3	protein.synthesis.initiation	pgsc0003dmp400030061	highly similar to ( 523) AT3G07300 | Symbols: | eukaryotic translation initiation factor 2B family protein / eIF-2B family protein | chr3:2324967-2327380 REVERSEhighly similar to ( 501) loc_os10g25320 12010.m21873 protein translation initiation factor eIF-2B beta subunit, putative, expressedGCD2 IF-2B PRK08535 COG0182 PRK08335 mtnA PGSC0003DMT400044316
CUST_29996_PI426222305	0.600302	82.0645	1.30295	255.76	0.530573	41.4883	1.46793	162.264	1.23787	297.8	4.38086	793.387	3.53901	0.512755	34.7798	1.03797	86.2437	PGSC0003DMT400035926	TGACTCCGTCGGTACTAGATGGGCTATTTTGCTTGCCGGATCAAACGGTTATTGGAATTA	Vacoular processing enzyme 2	PGSC0003DMB000000198	chr08	Vacoular processing enzyme 1	PGSC0003DMP400024417	PGSC0003DMG400013828	PGSC0003DMC400024417	PGSC0003DMT400035926	29.3.4.3	protein.targeting.secretory pathway.vacuole	pgsc0003dmp400024417	highly similar to ( 632) AT4G32940 | Symbols: GAMMA-VPE, GAMMAVPE | GAMMA-VPE (GAMMA VACUOLAR PROCESSING ENZYME); cysteine-type endopeptidase | chr4:15900557-15903161 REVERSEhighly similar to ( 654) VPE_CITSI Vacuolar-processing enzyme precursor (EC 3.4.22.-) (VPE) - Citrus sinensis (Sweet orange)highly similar to ( 602) loc_os01g37910 12001.m42664 protein vacuolar processing enzyme precursor, pu…
CUST_44104_PI426222305	2.49527	84.4777	4.4165	220.987	0.601808	12.3506	0.604149	11.7382	1.33584	86.1446	4.53253	208.243	3.39303	0.380822	6.15112	0.407608	9.01135	PGSC0003DMT400055219	TGCCTGTAATTTTTCTGTCTCCTGGCAACGGTTCTTTTGCTTTTCTTCATTCAGTTGAGG	Protein PHLOEM PROTEIN 2-LIKE A10	PGSC0003DMB000000441	chr02	Protein PHLOEM PROTEIN 2-LIKE A10	PGSC0003DMP400037148	PGSC0003DMG400021435	PGSC0003DMC400037148	PGSC0003DMT400055219	35.2	not assigned.unknown	pgsc0003dmp400037148	moderately similar to ( 365) AT1G10150 | Symbols: | carbohydrate binding | chr1:3326160-3327404 FORWARDmoderately similar to ( 212) loc_os10g01290 12010.m03553 protein CF9, putative, expressed PGSC0003DMT400055219
CUST_36372_PI426222305	0.349885	16.0066	0.600472	37.7925	2.01473	53.4786	1.98182	46.6566	0.31041	24.2264	0.922372	54.9732	2.97146	1.47056	33.29	2.10938	56.4995	PGSC0003DMT400079916	ATGTGACATAGGCTTTCACAATCAGTCTCCTTCCTTCCTGCACACCCTGTAAATTTATGT	Gene of unknown function	PGSC0003DMB000000284	chr01	Gene of unknown function	PGSC0003DMP400054215	PGSC0003DMG402031123	PGSC0003DMC400054215	PGSC0003DMT400079916	35.2	not assigned.unknown	pgsc0003dmp400054215	PGSC0003DMT400079916
CUST_26859_PI426222305	0.604606	19.6726	2.23034	103.49	0.902521	15.9103	0.800817	16.0048	0.764177	44.1038	2.08686	89.4676	2.73086	0.866888	13.1878	2.45362	47.7377	PGSC0003DMT400031243	TGGTGGGGGAATATTTGAAAGATGAAGACTCTCATATTAAATTCGAAGTGCCAGACGTTT	Glucosyltransferase homolog	PGSC0003DMB000000157	chr07	Glucosyltransferase homolog	PGSC0003DMP400021194	PGSC0003DMG400011973	PGSC0003DMC400021194	PGSC0003DMT400031243	26.2	misc.UDP glucosyl and glucoronyl transferases	pgsc0003dmp400021194	moderately similar to ( 366) AT3G21790 | Symbols: | UDP-glucoronosyl/UDP-glucosyl transferase family protein | chr3:7676927-7678414 REVERSEweakly similar to ( 149) ZOX_PHAVU Zeatin O-xylosyltransferase (EC 2.4.2.40) (Zeatin O-beta-D-xylosyltransferase) - Phaseolus vulgaris (Kidney bean) (French bean)moderately similar to ( 291) loc_os07g32620 12007.m07525 protein anthocyanidin 5,3-O-glucosyltrans…
CUST_30633_PI426222305	0.589463	4.70446	0.771948	11.7593	1.59978	11.5114	1.01778	5.04291	0.652321	11.2293	1.73271	22.6121	2.65622	1.08678	4.58695	5.42402	31.7702	PGSC0003DMT400018720	GTACTTCCAAGTAGTTGCTAATATTGTGCAGACTACTAATAGCTTGTGTACACTTTTCTT	Serine-threonine protein kinase, plant-type	PGSC0003DMB000000204	chr02	Serine-threonine protein kinase, plant-type	PGSC0003DMP400012864	PGSC0003DMG400007253	PGSC0003DMC400012864	PGSC0003DMT400018720	35.2	not assigned.unknown	pgsc0003dmp400012864	PGSC0003DMT400018720
CUST_47061_PI426222305	1.38016	207.592	2.5251	496.531	0.420477	43.2784	0.654289	49.5983	3.0089	768.993	7.74682	1445.49	2.57464	0.524828	35.4565	0.417831	35.0395	PGSC0003DMT400079593	ATTGCACCGTTAGAACGGCGTTGGTCACATATATGTAGGTGTGTTTGGTATGTGGTGGAA	Metal-dependent phosphohydrolase HD domain-containing protein	PGSC0003DMB000000540	chr05	Metal-dependent phosphohydrolase HD domain-containing protein	PGSC0003DMP400053980	PGSC0003DMG400030991	PGSC0003DMC400053980	PGSC0003DMT400079593	35.2	not assigned.unknown	pgsc0003dmp400053980	moderately similar to ( 421) AT5G40270 | Symbols: | metal-dependent phosphohydrolase HD domain-containing protein | chr5:16093394-16097093 REVERSEmoderately similar to ( 394) loc_os01g01920 12001.m06834 protein HD domain containing protein, expressed PGSC0003DMT400079593
CUST_31953_PI426222305	1.92953	476.587	0.748985	297.285	1.56083	245.378	1.39657	204.709	0.243147	124.3	0.589701	219.993	2.42529	0.589368	81.9318	1.01277	181.916	PGSC0003DMT400034339	GAATTTCAAATCATTCACTTGCTTTAACTACTCATGCTATGGATGTAGGGCTTCGAATTT	NADH-ubiquinone oxidoreductase 49 kDa subunit	PGSC0003DMB000000221	chr01	NADH-ubiquinone oxidoreductase 49 kDa subunit	PGSC0003DMP400023349	PGSC0003DMG400013204	PGSC0003DMC400023349	PGSC0003DMT400034339	1.1.40	PS.lightreaction.cyclic electron flow-chlororespiration	pgsc0003dmp400023349	moderately similar to ( 212) ATMG00510 | Symbols: NAD7 | NADH dehydrogenase subunit 7 | chrM:132071-138153 FORWARDmoderately similar to ( 225) NDUS2_NICSY NADH-ubiquinone oxidoreductase 49 kDa subunit (EC 1.6.5.3) (EC 1.6.99.3) (NADH dehydrogenase subunit 7) - Nicotiana sylvestris (Wood tobacco)moderately similar to ( 202) loc_osm1g00230 11706.m00017 protein NADH dehydrogenase subunit 7PRK06075 N…
CUST_35381_PI426222305	0.861181	69.0754	1.21357	134.288	0.527616	23.8797	0.788502	38.557	0.923131	135.155	2.14165	226.965	2.31998	0.985076	42.1377	2.46502	124.262	PGSC0003DMT400094657	ACTTTAGCTAGCAAGCTCCAGGGAGATTACAAGACCGGGAAAAGAATTAACATGAAGAAG	Midasin	PGSC0003DMB000000272	chr07	Midasin	PGSC0003DMP400066332	PGSC0003DMG400044228	PGSC0003DMC400066332	PGSC0003DMT400094657	35.2	not assigned.unknown	pgsc0003dmp400066332	weakly similar to ( 189) AT1G67120 | Symbols: | ATP binding / ATPase/ nucleoside-triphosphatase/ nucleotide binding / transcription factor binding | chr1:25069727-25095526 REVERSEweakly similar to ( 122) loc_os10g31856 12010.m65455 protein ATP binding protein, putative, expressedMDN1 PGSC0003DMT400094657
CUST_33675_PI426222305	0.623895	308.819	0.878271	623.594	1.12653	378.875	1.25982	345.895	0.910389	851.882	1.98924	1331.74	2.18505	1.12589	312.067	1.59553	496.038	PGSC0003DMT400067888	GACTTGACCATACATTAGTTTGTTACATATGTTATCTGAAGCTTGGTTGTGTGCTACTTT	Conserved gene of unknown function	PGSC0003DMB000000244	chr02	Conserved gene of unknown function	PGSC0003DMP400045839	PGSC0003DMG400026405	PGSC0003DMC400045839	PGSC0003DMT400067888	35.2	not assigned.unknown	pgsc0003dmp400045839	moderately similar to ( 353) AT2G18410 | Symbols: | unknown protein | chr2:7990768-7992203 FORWARDmoderately similar to ( 287) loc_os03g10460 12003.m06499 protein expressed protein PGSC0003DMT400067888
CUST_11258_PI426222305	0.631625	191.786	2.05152	801.052	0.742562	143.371	0.446326	72.1025	1.80711	932.484	3.86542	1452.35	2.139	0.576389	95.9098	0.56025	101.506	PGSC0003DMT400078399	GGATTTACTTGCTTGGTTCTCGTTAAACTGAGTGTTAATGGTCGACGATGAAAATTAAAC	E3 ubiquitin-protein ligase RHA2A	PGSC0003DMB000000051	chr04	E3 ubiquitin-protein ligase RHA2A	PGSC0003DMP400053111	PGSC0003DMG400030521	PGSC0003DMC400053111	PGSC0003DMT400078399	29.5.11.4.2	protein.degradation.ubiquitin.E3.RING	pgsc0003dmp400053111	weakly similar to ( 129) AT1G15100 | Symbols: RHA2A | RHA2A; protein binding / ubiquitin-protein ligase/ zinc ion binding | chr1:5193703-5194170 REVERSE PGSC0003DMT400078399
CUST_1292_PI426222305	0.978101	39.9776	1.06413	73.4116	0.477969	16.8022	0.822127	21.5853	0.876719	73.3487	1.81032	113.69	2.06488	0.693595	18.1395	0.904063	27.192	PGSC0003DMT400052225	AAGTACAGGGAAAAACAAATTGTGTATTGCGCCGTCTGTCAACATCAAAATATTCTGAAA	Pentatricopeptide repeat protein PPR986-12	PGSC0003DMB000000004	chr02	Pentatricopeptide repeat protein PPR986-12	PGSC0003DMP400035206	PGSC0003DMG400020256	PGSC0003DMC400035206	PGSC0003DMT400052225
CUST_15010_PI426222305	5.32151	85343.1	3.56451	97058.3	0.0178252	241.607	0.0494968	721.584	4.2385	140983	1.93157	46829.6	0.45572	0.0138029	101.168	0.01	27.7148	PGSC0003DMT400057281	TATTATATCCTTGCTACTTCTAGCAATGGATATGATCCCAGTTTCTTTGGCTGAACCAAA	Chloroplast photosystem I reaction center V	PGSC0003DMB000000076	chr07	Chloroplast photosystem I reaction center V	PGSC0003DMP400038531	PGSC0003DMG400022249	PGSC0003DMC400038531	PGSC0003DMT400057281	1.1.2.2	PS.lightreaction.photosystem I.PSI polypeptide subunits	pgsc0003dmp400038531	weakly similar to ( 184) AT1G55670 | Symbols: PSAG | PSAG (PHOTOSYSTEM I SUBUNIT G) | chr1:20802874-20803356 REVERSEweakly similar to ( 187) PSAG_SPIOL Photosystem I reaction center subunit V, chloroplast precursor (PSI-G) (Photosystem I 9 kDa protein) - Spinacia oleracea (Spinach)weakly similar to ( 168) loc_os09g30340 12009.m06185 protein photosystem I reaction center subunit V, chloroplast pre…
CUST_31249_PI426222305	4.30926	10929	3.81204	16029.2	0.0715726	169.6	0.117738	255.848	4.11584	21289.1	1.8157	7041.88	0.44115	0.0560775	99.0068	0.0386315	68.1516	PGSC0003DMT400086140	CATATTAGAGTCATACCAGAAGAAGAGCTTTTGTCTCTGCAACTCGCAACTGCCGATGAT	Ferredoxin-1	PGSC0003DMB000000214	chr03	Ferredoxin-1	PGSC0003DMP400057815	PGSC0003DMG400035711	PGSC0003DMC400057815	PGSC0003DMT400086140
CUST_38926_PI426222305	1.21425	1336.32	2.26485	4050.71	0.746849	547.486	0.47259	299.899	2.42493	5359.12	1.06118	1673.56	0.437614	0.394443	231.927	0.766029	563.778	PGSC0003DMT400046146	CCTTACCCGTATCGGCACATTCGTAACAAGGAGTTTCCATGGGGTAATTCTGATACCTAA	Cytochrome-c oxidase	PGSC0003DMB000000323	chr05	Cytochrome-c oxidase	PGSC0003DMP400031250	PGSC0003DMG400017913	PGSC0003DMC400031250	PGSC0003DMT400046146	9.7	mitochondrial electron transport / ATP synthesis.cytochrome c oxidase	pgsc0003dmp400031250	very weakly similar to (80.5) AT4G37830 | Symbols: | cytochrome c oxidase-related | chr4:17787672-17788762 REVERSE PGSC0003DMT400046146
CUST_28009_PI426222305	0.837645	19.4592	1.79839	69.343	0.540497	8.91731	0.441034	6.09768	2.59889	128.629	1.08608	38.4698	0.4179	1.22471	27.9436	1.45041	23.0465	PGSC0003DMT400081876	AATCTTCCACTTTCGATGCGTTCGGTACGGAGGAAAACATTTTCTGTTTCCAATTTTTTC	Cysteine protease ATG4	PGSC0003DMB000000172	chr01	Cysteine protease ATG4B	PGSC0003DMP400055298	PGSC0003DMG400032144	PGSC0003DMC400055298	PGSC0003DMT400081876	29.5.2	protein.degradation.autophagy	pgsc0003dmp400055298	moderately similar to ( 340) AT3G59950 | Symbols: | autophagy 4b (APG4b) | chr3:22145559-22146629 REVERSEmoderately similar to ( 342) loc_os04g58560 12004.m79009 protein cysteine protease ATG4B, putative, expressedPeptidase_C54 PGSC0003DMT400081876
CUST_44540_PI426222305	2.23663	512.7	3.40179	1232.48	0.223315	31.8627	0.179	25.8399	3.98619	1842.07	1.64767	570.159	0.413344	0.244501	30.8848	0.38568	59.9338	PGSC0003DMT400043059	GGTGTTGAGTCATACACTCCAACCTTGTCTTGCTGTTACATTTTATAAGTCATGTTATTA	Eukaryotic translation initiation factor	PGSC0003DMB000000453	chr03	Eukaryotic translation initiation factor	PGSC0003DMP400029207	PGSC0003DMG400016697	PGSC0003DMC400029207	PGSC0003DMT400043059	29.2.3	protein.synthesis.initiation	pgsc0003dmp400029207	moderately similar to ( 434) AT1G77840 | Symbols: | eukaryotic translation initiation factor 5, putative / eIF-5, putative | chr1:29269087-29270400 FORWARDmoderately similar to ( 461) IF5_PHAVU Eukaryotic translation initiation factor 5 (eIF-5) - Phaseolus vulgaris (Kidney bean) (French bean)moderately similar to ( 448) loc_os06g48350 12006.m09361 protein eukaryotic translation initiation factor …
CUST_20366_PI426222305	2.26339	108.159	4.30294	333.017	0.37527	11.0088	0.348992	10.3684	2.93157	282.053	1.14885	81.0433	0.391887	0.408819	12.2374	0.437304	14.1095	PGSC0003DMT400049720	CGCAGTGACGGAGCTGGGATTGTTAAAACCTTTTAACTTGATTATATTGTAGCAGTAGTG	5-methyltetrahydrofolate:homocysteine methyltransferase	PGSC0003DMB000000110	chr09	Homocysteine s-methyltransferase	PGSC0003DMP400033561	PGSC0003DMG400019316	PGSC0003DMC400033561	PGSC0003DMT400049720	13.1.3.4	amino acid metabolism.synthesis.aspartate family.methionine	pgsc0003dmp400033561	PGSC0003DMT400049720
CUST_37631_PI426222305	1.34846	655.583	0.718056	601.518	1.33989	424.568	1.09488	359.441	0.813959	799.045	0.309631	230.164	0.380402	1.26492	361.011	1.83455	614.158	PGSC0003DMT400049612	ACTCTAAATGAGATTTGGGGGTGCGGCTGTAAAGATTTTGGGTTTATCAAATACTATCTT	Conserved gene of unknown function	PGSC0003DMB000000302	chr07	Conserved gene of unknown function	PGSC0003DMP400033487	PGSC0003DMG400019273	PGSC0003DMC400033487	PGSC0003DMT400049612	35.2	not assigned.unknown	pgsc0003dmp400033487	weakly similar to ( 184) AT5G54530 | Symbols: | unknown protein | chr5:22152781-22154201 FORWARDweakly similar to ( 159) loc_os07g36410 12007.m07892 protein expressed proteinDUF538 PGSC0003DMT400049612
CUST_51783_PI426222305	22.2587	9018.85	10.7852	8371.99	0.0227024	4.85305	0.0256411	5.32169	5.49032	4124.32	2.04329	1096.4	0.372162	0.026444	4.9329	0.0468674	11.2818	PGSC0003DMT400069116	TGACAAGCTGCAATGAGAACTATTGCATTGGTGGCAATATTGCTTTAGAGAAAGCTTAAA	Gene of unknown function	PGSC0003DMB000000891	chr10	Gene of unknown function	PGSC0003DMP400046673	PGSC0003DMG400026883	PGSC0003DMC400046673	PGSC0003DMT400069116	35.2	not assigned.unknown	pgsc0003dmp400046673	PGSC0003DMT400069116
CUST_35731_PI426222305	1.66853	195.323	3.09966	566.197	0.603554	47.813	0.226404	16.522	2.77483	662.66	1.02517	172.261	0.369453	0.327193	19.647	0.336806	25.8402	PGSC0003DMT400047088	CTCAGTTGCAGTAGTAATCTCTTGCTCCCACTACAAGTAAAGATGCAAAATACTTATTTC	Aspartic protease	PGSC0003DMB000000277	chr01	Aspartic protease	PGSC0003DMP400031856	PGSC0003DMG400018283	PGSC0003DMC400031856	PGSC0003DMT400047088	29.5.4	protein.degradation.aspartate protease	pgsc0003dmp400031856	highly similar to ( 657) AT1G11910 | Symbols: | aspartyl protease family protein | chr1:4017119-4019874 REVERSEhighly similar to ( 653) ASPR1_ORYSA Aspartic proteinase oryzasin-1 precursor (EC 3.4.23.-) - Oryza sativa (Rice)highly similar to ( 653) loc_os05g49200 12005.m27639 protein aspartic proteinase oryzasin-1 precursor, putative, expressedAsp PGSC0003DMT400047088
CUST_21510_PI426222305	1.62008	20.4877	2.87223	59.1671	0.765307	5.26131	0.749048	4.9517	3.64107	90.0081	1.3157	23.0457	0.361349	0.809861	4.51579	0.636146	4.6772	PGSC0003DMT400050831	CATGTGGTGCTTTTTGTTGTATGATATGATCAGCAAATACAGTATTTACTAGGAGCTATC	Nuclear inhibitor of protein phosphatase-1	PGSC0003DMB000000118	chr04	Nuclear inhibitor of protein phosphatase-1	PGSC0003DMP400034314	PGSC0003DMG400019743	PGSC0003DMC400034314	PGSC0003DMT400050831	31.4	cell.vesicle transport	pgsc0003dmp400034314	moderately similar to ( 416) AT5G47790 | Symbols: | forkhead-associated domain-containing protein / FHA domain-containing protein | chr5:19351396-19352579 FORWARDmoderately similar to ( 461) loc_os08g23680 12008.m080129 protein FHA domain containing protein, expressedFHA PGSC0003DMT400050831
CUST_18136_PI426222305	0.764701	14.1057	1.35707	39.3261	0.472892	5.00654	0.740066	8.25055	1.45821	56.8339	0.509054	13.8846	0.349096	0.97543	10.3149	1.30974	16.0483	PGSC0003DMT400048462	TATTGACGGCTTGATTAAGGTAGAAGGTTGGTGGGTAGTCGAAAATTGTCGAGTTTTTCC	Polypyrimidine tract binding protein	PGSC0003DMB000000097	chr12	RBP50	PGSC0003DMP400032821	PGSC0003DMG400018824	PGSC0003DMC400032821	PGSC0003DMT400048462	27.1	RNA.processing	pgsc0003dmp400032821	weakly similar to ( 197) AT1G43190 | Symbols: | polypyrimidine tract-binding protein, putative / heterogeneous nuclear ribonucleoprotein, putative | chr1:16275432-16278185 REVERSEweakly similar to ( 186) loc_os05g36120 12005.m27844 protein retrotransposon protein, putative, unclassified, expressed PGSC0003DMT400048462
CUST_24837_PI426222305	2.19428	20.4819	1.48249	22.7104	0.868573	4.81465	0.984154	5.37846	1.23815	23.4245	0.429583	6.01927	0.346956	1.42005	7.85754	0.795151	4.95209	PGSC0003DMT400038338	AATCCATGCCTTCATTGCAGCAATCTTCCTACTGCTTCCACAAATAACACTCAGTATGAG	ATP binding protein	PGSC0003DMB000000144	chr08	ATP binding protein	PGSC0003DMP400026034	PGSC0003DMG400014792	PGSC0003DMC400026034	PGSC0003DMT400038338	13.1.6.1.5	amino acid metabolism.synthesis.aromatic aa.chorismate.shikimate kinase	pgsc0003dmp400026034	moderately similar to ( 421) AT2G35500 | Symbols: | shikimate kinase-related | chr2:14914038-14915909 FORWARDmoderately similar to ( 378) loc_os10g42700 12010.m07022 protein ATP binding protein, putative, expressed PGSC0003DMT400038338
CUST_51089_PI426222305	5.51497	2694.61	6.41962	5034.61	0.0170245	4.83392	0.0278729	8.16346	5.83371	5852.21	1.9682	1410.3	0.337383	0.0197851	4.84716	0.0156432	4.9996	PGSC0003DMT400031198	CATCTTTAGTTGGTTGTGGCAGAGCCAAAATTTTTGTTAAGGGATGTCAATGATTGTAAT	Chloroplast ferredoxin I			Chloroplast ferredoxin I	PGSC0003DMP400021165	PGSC0003DMG400011950	PGSC0003DMC400021165	PGSC0003DMT400031198	1.1.5.2	PS.lightreaction.other electron carrier (ox/red).ferredoxin	pgsc0003dmp400021165	weakly similar to ( 183) AT1G60950 | Symbols: FED A, ATFD2 | FED A; 2 iron, 2 sulfur cluster binding / electron carrier/ iron-sulfur cluster binding | chr1:22444565-22445011 FORWARDmoderately similar to ( 220) FER_CAPAN Ferredoxin, chloroplast precursor (PFLP) - Capsicum annuum (Bell pepper)weakly similar to ( 151) loc_os08g01380 12008.m080056 protein ferredoxin-1, chloroplast precursor, putative…
CUST_50609_PI426222305	0.79268	7.75351	2.70188	46.2844	0.876118	5.075	1.20062	6.815	2.2493	45.3078	0.756377	10.8237	0.336272	1.0271	5.17113	0.952198	6.16059	PGSC0003DMT400065541	TTCCCCCGGAGTTCCTTACATATTCTCTCTGTTTCAATTTATGTAGCACAGTTTGACGGG	Glutamate receptor 3 plant	PGSC0003DMB000000733	chr07	Glutamate receptor 3 plant	PGSC0003DMP400044219	PGSC0003DMG400025500	PGSC0003DMC400044219	PGSC0003DMT400065541	30.1.1	signalling.in sugar and nutrient physiology	pgsc0003dmp400044219	highly similar to ( 543) AT2G32400 | Symbols: GLR5, GLR3.7, ATGLR3.7 | GLR5 (GLUTAMATE RECEPTOR 5); intracellular ligand-gated ion channel | chr2:13752665-13756233 REVERSEmoderately similar to ( 449) GLR31_ORYSA Glutamate receptor 3.1 precursor (Ligand-gated ion channel 3.1) - Oryza sativa (Rice)highly similar to ( 520) loc_os06g46670 12006.m32152 protein glutamate receptor 3.4 precursor, putativ…
CUST_50140_PI426222305	1.50457	23.2185	1.89321	49.6546	0.914135	8.46582	0.860464	7.31937	2.68351	80.6047	0.868559	18.7846	0.323665	0.933282	7.46205	0.579368	5.62587	PGSC0003DMT400065170	GTACTTTCCCCCTTCAATTTCTTCACTTCATATAATACTACTAGTACGACAATAAGCTCT	Plasma membrane ATPase 1	PGSC0003DMB000000695	chr03	Plasma membrane ATPase 1	PGSC0003DMP400043940	PGSC0003DMG400025328	PGSC0003DMC400043940	PGSC0003DMT400065170	34.1	transport.p- and v-ATPases	pgsc0003dmp400043940	nearly identical (1544) AT5G62670 | Symbols: AHA11 | AHA11 (Arabidopsis H(+)-ATPase 11); ATPase | chr5:25159495-25164957 FORWARDnearly identical (1618) PMA3_NICPL Plasma membrane ATPase 3 (EC 3.6.3.6) (Proton pump 3) - Nicotiana plumbaginifolia (Leadwort-leaved tobacco)nearly identical (1528) loc_os12g44150 12012.m073901 protein plasma membrane ATPase 1, putative, expressedMgtA PRK10517 ZntA E1-E…
CUST_40253_PI426222305	0.494928	85.769	1.23478	315.299	0.649849	67.6195	0.121119	14.5429	5.78905	1967.94	1.87226	441.492	0.323414	0.668867	63.2839	2.50288	265.535	PGSC0003DMT400035801	GCCGACATTTCAGGGCCATATTTATGACATTTTGAGAAAAATATTAGGGTCTCACAAAAA	NADPH-cytochrome P450 oxidoreductase	PGSC0003DMB000000348	chr07	NADPH-cytochrome P450 oxidoreductase	PGSC0003DMP400024334	PGSC0003DMG400013779	PGSC0003DMC400024334	PGSC0003DMT400035801	16.2	secondary metabolism.phenylpropanoids	pgsc0003dmp400024334	highly similar to ( 959) AT4G30210 | Symbols: ATR2, AR2 | ATR2 (ARABIDOPSIS P450 REDUCTASE 2); NADPH-hemoprotein reductase | chr4:14796900-14800578 FORWARDnearly identical (1016) NCPR_CATRO NADPH--cytochrome P450 reductase (EC 1.6.2.4) (CPR) (P450R) - Catharanthus roseus (Rosy periwinkle) (Madagascar periwinkle)highly similar to ( 918) loc_os09g38620 12009.m06803 protein NADPH--cytochrome P450 re…
CUST_13780_PI426222305	2.69365	89.9556	7.33684	378.582	0.252346	5.11768	0.290838	5.60215	5.42734	380.476	1.75495	86.7124	0.323354	0.310322	5.41357	0.233709	5.17968	PGSC0003DMT400018023	GAGGACATAAAAATGTTGTGTTGTTTGGCTGGTATTTTTTCATGTAAGGTTCGTCTTTTG	1-O-acylceramide synthase	PGSC0003DMB000000069	chr05	1-O-acylceramide synthase	PGSC0003DMP400012406	PGSC0003DMG400007000	PGSC0003DMC400012406	PGSC0003DMT400018023	11.8.10	lipid metabolism.'exotics' (steroids, squalene etc).phosphatidylcholinesterol O-acyltransferase	pgsc0003dmp400012406	highly similar to ( 520) AT1G27480 | Symbols: | lecithin:cholesterol acyltransferase family protein / LACT family protein | chr1:9544607-9546168 FORWARDmoderately similar to ( 436) loc_os03g52010 12003.m10180 protein phosphatidylcholine-sterol acyltransferase precursor, putative, expressedLACT PGSC0003DMT400018023
CUST_33870_PI426222305	1.51611	18.3092	2.58532	47.095	0.758031	5.02118	0.877553	5.57989	3.31227	74.9858	1.06385	17.3297	0.321184	0.898031	5.09957	0.713927	5.21203	PGSC0003DMT400012342	AATAGTAGAGGATTCTTAGTGTCCAATTTGGACTGATATGGGCTGACATTTTTGAGAATT	Developmental protein	PGSC0003DMB000000246	chr06	Developmental protein	PGSC0003DMP400008576	PGSC0003DMG400004839	PGSC0003DMC400008576	PGSC0003DMT400012342	27.3.71	RNA.regulation of transcription.SNF7	pgsc0003dmp400008576	moderately similar to ( 264) AT1G17730 | Symbols: VPS46.1 | VPS46.1 (VACUOLAR PROTEIN SORTING 46.1) | chr1:6099210-6100153 FORWARDmoderately similar to ( 234) loc_os06g43590 12006.m091745 protein charged multivesicular body protein 1b, putative, expressed PGSC0003DMT400012342
CUST_21274_PI426222305	2.15551	361.868	3.25934	983.536	0.387198	41.4538	0.193262	23.0705	4.7165	1658.15	1.45856	364.648	0.309247	0.147417	15.8998	0.469374	54.0703	PGSC0003DMT400022074	GCAGTTACCAAATTCACTAGCTCTTAGAGATGTGGTAGTTTTGTATTGATTTTTCTGTTG	Histone H2B	PGSC0003DMB000000116	chr12	Histone H2B	PGSC0003DMP400015037	PGSC0003DMG401008565	PGSC0003DMC400015037	PGSC0003DMT400022074	28.1.3	DNA.synthesis/chromatin structure.histone	pgsc0003dmp400015037	weakly similar to ( 159) AT5G22880 | Symbols: H2B, HTB2 | HTB2; DNA binding | chr5:7652130-7652567 REVERSEweakly similar to ( 162) H2B_GOSHI Histone H2B - Gossypium hirsutum (Upland cotton)weakly similar to ( 171) loc_os01g05970 12001.m07228 protein core histone H2A/H2B/H3/H4 family protein, expressedH2B PGSC0003DMT400022074
CUST_24798_PI426222305	2.34345	87.654	2.38112	146.95	0.469235	14.2776	0.493868	12.001	3.29796	254.286	0.999632	56.7176	0.303107	0.319048	6.7316	0.760299	19.9809	PGSC0003DMT400045156	CTTTTGCCTTTTGCTTTTGCCTTTTGCCTTTTGGGGTTTATGTGTTTGACAATGGATTAA	Abscisic acid receptor PYL1	PGSC0003DMB000000144	chr08	Abscisic acid receptor PYL1	PGSC0003DMP400030588	PGSC0003DMG400017514	PGSC0003DMC400030588	PGSC0003DMT400045156	20.2.99	stress.abiotic.unspecified	pgsc0003dmp400030588	moderately similar to ( 281) AT4G17870 | Symbols: | FUNCTIONS IN: molecular_function unknown; INVOLVED IN: biological_process unknown; LOCATED IN: cellular_component unknown; EXPRESSED IN: 25 plant structures; EXPRESSED DURING: 15 growth stages; CONTAINS InterPro DOMAIN/s: Streptomyces cyclase/dehydrase (InterPro:IPR005031); BEST Arabidopsis thaliana protein match is: unknown protein (TAIR:AT5G46…
CUST_27094_PI426222305	3.57633	104.072	1.35611	73.5576	0.509705	8.87275	0.509827	9.97079	2.71064	157.724	0.810204	34.2779	0.298897	0.662132	10.7674	1.86921	36.1769	PGSC0003DMT400026375	GTAAAGTCGAATCTCTCATTTACATTCTCTTTGACTCCTGAATTTTCTTTAGACACCATC	Peroxisomal membrane 22 kDa family protein	PGSC0003DMB000000159	chr03	Peroxisomal membrane 22 kDa family protein	PGSC0003DMP400018011	PGSC0003DMG400010174	PGSC0003DMC400018011	PGSC0003DMT400026375	29.3.5	protein.targeting.peroxisomes	pgsc0003dmp400018011	moderately similar to ( 232) AT5G19750 | Symbols: | peroxisomal membrane 22 kDa family protein | chr5:6677124-6679127 FORWARDmoderately similar to ( 207) loc_os11g03670 12011.m04563 protein peroxisomal membrane protein 2, putative, expressed PGSC0003DMT400026375
CUST_268_PI426222305	2.21012	70.6532	2.20547	134.719	0.407103	8.21518	0.510979	10.6619	3.43562	232.085	1.02516	48.8082	0.298393	0.413844	7.25038	0.430387	9.22877	PGSC0003DMT400024187	AAATTTGCTAATATGACCCTTTTGTGCTAAACGACTGCTTCAACCCCCCTCCAAATTACA	AP-4 complex subunit mu-1	PGSC0003DMB000000002	chr05	Clathrin coat assembly	PGSC0003DMP400016519	PGSC0003DMG400009348	PGSC0003DMC400016519	PGSC0003DMT400024187	29.3.4.99	protein.targeting.secretory pathway.unspecified	pgsc0003dmp400016519	moderately similar to ( 500) AT4G24550 | Symbols: | clathrin adaptor complexes medium subunit family protein | chr4:12675873-12678903 FORWARDhighly similar to ( 504) loc_os07g42810 12007.m29006 protein AP-4 complex subunit mu-1, putative, expressedAdap_comp_sub PGSC0003DMT400024187
CUST_3536_PI426222305	0.444114	5.61959	1.03107	25.7583	1.03801	8.70944	0.730932	5.53154	2.30877	64.9367	0.685745	13.3468	0.297017	1.729	11.8486	1.18902	10.3487	PGSC0003DMT400064211	TTATGCTGGTCCCATTGGATGTTTAATTTGTCTTGTTTGGGAATCTTTTGCTTGACGTGC	Sigma factor sigb regulation protein rsbq	PGSC0003DMB000000012	chr10	Sigma factor sigb regulation protein rsbq	PGSC0003DMP400043282	PGSC0003DMG400024946	PGSC0003DMC400043282	PGSC0003DMT400064211	35.2	not assigned.unknown	pgsc0003dmp400043282	moderately similar to ( 431) AT4G37470 | Symbols: | hydrolase, alpha/beta fold family protein | chr4:17617045-17618363 REVERSEmoderately similar to ( 423) loc_os03g32270 12003.m08471 protein sigma factor sigB regulation protein rsbQ, putative, expressedMhpC PGSC0003DMT400064211
CUST_22471_PI426222305	3.18739	235.597	3.15005	414.242	0.480175	23.6809	0.312753	15.6428	4.23804	685.912	1.21184	133.345	0.285943	0.35562	18.2432	0.371254	20.7496	PGSC0003DMT400039449	TACTATCCTGTCATGCTTAGCCAATAGGCCCCAAGTATAAGATGCAATTCAGGTGCCCAT	Glyceraldehyde-3-phosphate dehydrogenase	PGSC0003DMB000000127	chr03	Glyceraldehyde-3-phosphate dehydrogenase	PGSC0003DMP400026753	PGSC0003DMG400015253	PGSC0003DMC400026753	PGSC0003DMT400039449	4.1.8	glycolysis.cytosolic branch.glyceraldehyde 3-phosphate dehydrogenase (GAP-DH)	pgsc0003dmp400026753	highly similar to ( 577) AT3G04120 | Symbols: GAPC, GAPC-1, GAPC1 | GAPC1 (GLYCERALDEHYDE-3-PHOSPHATE DEHYDROGENASE C SUBUNIT 1); glyceraldehyde-3-phosphate dehydrogenase (phosphorylating)/ glyceraldehyde-3-phosphate dehydrogenase | chr3:1081077-1083131 FORWARDhighly similar to ( 588) G3PC_PETHY Glyceraldehyde-3-phosphate dehydrogenase, cytosolic (EC 1.2.1.12) - Petunia hybrida (Petunia)highly si…
CUST_47932_PI426222305	1.22681	234.186	4.34049	1314.22	0.663145	75.5803	0.349452	39.4852	6.26998	2467.46	1.78119	487.95	0.284082	0.412351	41.1596	0.935581	118.439	PGSC0003DMT400071318	CACTTATGGAATCACACGGGATATGTTGTGTTTCACTCCAGTTTATCATTGAAAGAAAAA	2-oxoglutarate dehydrogenase	PGSC0003DMB000000577	chr04	2-oxoglutarate dehydrogenase	PGSC0003DMP400048236	PGSC0003DMG400027739	PGSC0003DMC400048236	PGSC0003DMT400071318	8.1.5	TCA / org. transformation.TCA.2-oxoglutarate dehydrogenase	pgsc0003dmp400048236	nearly identical (1892) AT3G55410 | Symbols: | 2-oxoglutarate dehydrogenase E1 component, putative / oxoglutarate decarboxylase, putative / alpha-ketoglutaric dehydrogenase, putative | chr3:20541897-20545728 FORWARDnearly identical (1791) loc_os07g49520 12007.m09160 protein 2-oxoglutarate dehydrogenase E1 component, mitochondrial precursor, putative, expressedkgd SucA kgd TPP_E1_OGDC_like E1_dh T…
CUST_45994_PI426222305	0.999664	24.76	2.33439	69.3653	0.550772	6.44517	0.604317	6.73344	3.29706	132.55	0.932784	25.8323	0.282914	0.668379	6.82457	0.970079	12.049	PGSC0003DMT400038108	TTTCCCTCCTTGACAAAGGCTCTTCCAGTATTCAGGTTTAAACCAACAGGAGACTTGGCT	Ulp1 protease family, C-terminal catalytic domain containing protein	PGSC0003DMB000000504	chr06	Ulp1 protease family, C-terminal catalytic domain containing protein	PGSC0003DMP400025893	PGSC0003DMG400014694	PGSC0003DMC400025893	PGSC0003DMT400038108	35.2	not assigned.unknown	pgsc0003dmp400025893	PGSC0003DMT400038108
CUST_26993_PI426222305	5.01106	109.376	4.76147	184.929	0.396221	5.21132	0.64694	8.92263	2.87689	131.876	0.795426	25.4855	0.276488	0.87108	12.7501	0.765707	11.1465	PGSC0003DMT400067081	TGTGATGGTGAATAATTTAGGCAAGAAATGTCAACAAAGCAGCAATGAACTTTGCATCTC	Pit2 protein	PGSC0003DMB000000158	chr06	Pit2 protein	PGSC0003DMP400045246	PGSC0003DMG400026076	PGSC0003DMC400045246	PGSC0003DMT400067081	29.5.1	protein.degradation.subtilases	pgsc0003dmp400045246	weakly similar to ( 115) AT1G71950 | Symbols: | identical protein binding / serine-type endopeptidase | chr1:27080453-27081573 REVERSEvery weakly similar to ( 100) loc_os05g35740 12005.m27840 protein Pi starvation-induced protein, putative, expressed PGSC0003DMT400067081
CUST_31348_PI426222305	1.7864	353.612	2.2053	689.231	0.962521	117.719	0.330332	38.0405	3.21665	1388.17	0.887621	262.587	0.275945	0.192521	21.2312	0.707043	101.802	PGSC0003DMT400034809	GTGTTCTGCAAAGTTTGGCTGTAAAAGCTATACATTGCGCTTCAATAGTACTTTGTATAT	Adenylate kinase family	PGSC0003DMB000000214	chr03	Adenylate kinase family	PGSC0003DMP400023677	PGSC0003DMG400013379	PGSC0003DMC400023677	PGSC0003DMT400034809	23.4.1	nucleotide metabolism.phosphotransfer and pyrophosphatases.adenylate kinase	pgsc0003dmp400023677	moderately similar to ( 240) AT3G01820 | Symbols: | adenylate kinase family protein | chr3:293981-295357 REVERSEweakly similar to ( 156) KADC_SOLTU Adenylate kinase, chloroplast precursor (EC 2.7.4.3) (ATP-AMP transphosphorylase) - Solanum tuberosum (Potato)moderately similar to ( 230) loc_os08g02540 12008.m04398 protein adenylate kinase, chloroplast precursor, putative, expressedADK adk ADK adk …
CUST_1141_PI426222305	1.94944	39.9355	1.55934	51.2057	0.419049	4.86224	0.629195	8.52958	2.66257	118.07	0.70861	21.5948	0.266137	0.532506	5.51912	1.11916	16.0564	PGSC0003DMT400003527	TAAAATTACGTGTGAGGACATATGTAGGTTGAATATGAAGAGGACTCATGAGTTGTTAGA	CFM2	PGSC0003DMB000000004	chr02	CFM2	PGSC0003DMP400002517	PGSC0003DMG400001391	PGSC0003DMC400002517	PGSC0003DMT400003527	27.1.1	RNA.processing.splicing	pgsc0003dmp400002517	highly similar to ( 868) AT3G01370 | Symbols: ATCFM2, CFM2 | ATCFM2 (CRM FAMILY MEMBER 2); RNA binding | chr3:139033-143477 FORWARDhighly similar to ( 576) loc_os04g39060 12004.m08895 protein CRS1 / YhbY domain containing protein, expressedCRS1_YhbY PGSC0003DMT400003527
CUST_33875_PI426222305	2.50463	58.3949	4.3493	176.478	0.68658	10.1057	0.653692	9.65185	3.84271	191.146	1.01471	35.9926	0.264061	0.668375	8.78663	0.581242	9.68098	PGSC0003DMT400012430	TGTTTCGAGAATTTTGATGCAACTTCTCTAGCAGGCAACGCTTTCGGGTACAGTATAAAC	Oligouridylate binding protein	PGSC0003DMB000000246	chr06	Oligouridylate binding protein	PGSC0003DMP400008634	PGSC0003DMG400004865	PGSC0003DMC400008634	PGSC0003DMT400012430	27.4	RNA.RNA binding	pgsc0003dmp400008634	highly similar to ( 615) AT1G17370 | Symbols: UBP1B | UBP1B (oligouridylate binding protein 1B); mRNA 3'-UTR binding | chr1:5951842-5954825 REVERSEvery weakly similar to (82.0) ROC3_NICSY 28 kDa ribonucleoprotein, chloroplast precursor (28RNP) - Nicotiana sylvestris (Wood tobacco)highly similar to ( 505) loc_os11g40510 12011.m28685 protein nucleolysin TIAR, putative, expressedCOG0724 PGSC0003DMT4…
CUST_7838_PI426222305	3.15265	124.396	6.46087	415.087	0.211273	4.56321	0.745072	34.9888	3.81194	300.256	0.999355	57.6073	0.262165	0.246123	4.57112	0.251026	6.54545	PGSC0003DMT400025791	CATTATGGAATTTGTTTGGATAAGTGCCTGTGCTTATTGATGTTTGCGTATACGTTTGTG	Conserved gene of unknown function	PGSC0003DMB000000032	chr04	Conserved gene of unknown function	PGSC0003DMP400017583	PGSC0003DMG400009958	PGSC0003DMC400017583	PGSC0003DMT400025791	27.3.99	RNA.regulation of transcription.unclassified	pgsc0003dmp400017583	moderately similar to ( 204) AT5G27280 | Symbols: | zinc finger (DNL type) family protein | chr5:9617548-9618369 FORWARDmoderately similar to ( 224) loc_os06g50870 12006.m09611 protein DNL zinc finger family protein, expressedzf-DNL PGSC0003DMT400025791
CUST_3267_PI426222305	0.760718	8.8898	1.6912	29.1806	0.931738	6.12894	0.959108	5.84898	1.6058	37.0897	0.415609	6.50984	0.258817	1.01261	5.58824	0.780689	5.47877	PGSC0003DMT400000230	CTGATCGAGATAAGTAAGAAATCAGCATGTGATAAAGACACCCAAGCAGGTTATATTTTG	24 kDa seed maturation protein	PGSC0003DMB000000010	chr01	24 kDa seed maturation protein	PGSC0003DMP400000170	PGSC0003DMG400000072	PGSC0003DMC400000170	PGSC0003DMT400000230
CUST_14401_PI426222305	2.56619	22.4337	0.536422	8.11064	0.914358	4.59323	1.0492	5.45057	1.68304	29.6238	0.421104	5.60482	0.250204	1.06518	4.60202	0.885784	5.19084	PGSC0003DMT400066550	ACAGATCTTTGTGGAAAACCACTCAAGAAACTCTGTACAATCCCTTCAACGCCTTCATCT	Interleukin-1 receptor-associated kinase	PGSC0003DMB000000073	chr01	Interleukin-1 receptor-associated kinase	PGSC0003DMP400044866	PGSC0003DMG400025864	PGSC0003DMC400044866	PGSC0003DMT400066550	30.2.11	signalling.receptor kinases.leucine rich repeat XI	pgsc0003dmp400044866	moderately similar to ( 303) AT4G34220 | Symbols: | leucine-rich repeat transmembrane protein kinase, putative | chr4:16381653-16384054 REVERSEvery weakly similar to ( 100) PSKR_DAUCA Phytosulfokine receptor precursor (EC 2.7.11.1) (Phytosulfokine LRR receptor kinase) - Daucus carota (Carrot)moderately similar to ( 261) loc_os09g02250 12009.m059931 protein transposon protein, putative, unclassifi…
CUST_2820_PI426222305	0.993518	11.7586	1.16377	27.552	0.848678	5.43216	1.0528	6.394	1.76209	37.8133	0.436791	6.79632	0.247882	1.11124	6.16068	0.893069	6.27231	PGSC0003DMT400000687	CCTTAAACCTCTGTACAAAAAGTTATGTATATTTTCAAGTCGAATGGCACGATCAAAGAG	Cysteine-type endopeptidase/ ubiquitin thiolesterase	PGSC0003DMB000000010	chr01	Cysteine-type endopeptidase/ ubiquitin thiolesterase	PGSC0003DMP400000515	PGSC0003DMG400000245	PGSC0003DMC400000515	PGSC0003DMT400000687	29.5.11	protein.degradation.ubiquitin	pgsc0003dmp400000515	weakly similar to ( 176) AT1G16860 | Symbols: | merozoite surface protein-related | chr1:5768280-5770183 FORWARDweakly similar to ( 187) loc_os04g45821 12004.m101863 protein cysteine-type endopeptidase/ ubiquitin thiolesterase, putative, expressed PGSC0003DMT400000687
CUST_42105_PI426222305	1.98708	143.793	3.42962	420.683	0.735846	31.4985	0.31053	18.5776	2.15229	321.916	0.532233	54.0995	0.247287	0.326116	16.1904	1.05051	49.4885	PGSC0003DMT400050520	GGTTGTTCTTGCTTTTAATAGTCCATAGCATAACGAATGAAGTGGACATGAATGTAAACT	Conserved gene of unknown function	PGSC0003DMB000000392	chr11	Conserved gene of unknown function	PGSC0003DMP400034109	PGSC0003DMG400019632	PGSC0003DMC400034109	PGSC0003DMT400050520	33.2	development.late embryogenesis abundant	pgsc0003dmp400034109	Hin1 PGSC0003DMT400050520
CUST_12775_PI426222305	2.42701	352.705	3.18945	811.599	0.405896	37.5029	0.314145	31.6022	5.92864	1875.64	1.44809	309.833	0.244253	0.184087	15.2895	0.277095	26.6219	PGSC0003DMT400062879	CAGCAACCTTTGCTGCATTACTTATTTTGTGCATGTGCATATTTCCAATTTTATCTTGTG	Calmodulin-binding protein	PGSC0003DMB000000062	chr03	Calmodulin binding protein	PGSC0003DMP400042324	PGSC0003DMG400024475	PGSC0003DMC400042324	PGSC0003DMT400062879	30.3	signalling.calcium	pgsc0003dmp400042324	moderately similar to ( 331) AT5G62570 | Symbols: | calmodulin-binding protein | chr5:25114988-25116967 FORWARDmoderately similar to ( 326) loc_os03g32160 12003.m35288 protein calmodulin binding protein, putative, expressedCalmodulin_bind PGSC0003DMT400062879
CUST_33400_PI426222305	0.913852	8.18368	0.807308	15.2806	1.11964	6.39325	1.04611	5.47881	1.9572	37.0616	0.469606	6.30482	0.239938	1.08516	5.12555	1.012	6.20426	PGSC0003DMT400017967	GCAAATCCTTTTCTGTCAGAGATTGGTCCAGTGACATTGATAACAATGACGACAATGACA	Nodulin	PGSC0003DMB000000241	chr02	Nodulin	PGSC0003DMP400012368	PGSC0003DMG400006978	PGSC0003DMC400012368	PGSC0003DMT400017967	33.99	development.unspecified	pgsc0003dmp400012368	highly similar to ( 588) AT3G01930 | Symbols: | nodulin family protein | chr3:319289-321488 REVERSEhighly similar to ( 602) loc_os08g42010 12008.m08179 protein nodulin-like protein, putative, expressedNodulin-like PGSC0003DMT400017967
CUST_52449_PI426222305	1.14856	12.1735	3.89061	60.575	0.862381	5.16774	0.993794	5.6554	2.06243	40.2202	0.492381	7.20617	0.238738	1.03057	5.30154	0.801726	5.24994	PGSC0003DMT400041557	GAAATGAGTCTTGCAATGCGTGGTCTATCATATTCATCTGCAATGTTATTAGAGTACTAT	Gene of unknown function			Binding protein	PGSC0003DMP400028134	PGSC0003DMG400016110	PGSC0003DMC400028134	PGSC0003DMT400041557	35.2	not assigned.unknown	pgsc0003dmp400028134	PGSC0003DMT400041557
CUST_19223_PI426222305	1.25908	28.2575	3.1508	78.6338	0.558491	5.22319	0.720387	6.44582	5.65713	181.978	1.23779	28.1767	0.218803	0.668109	5.3641	1.12386	12.6024	PGSC0003DMT400072742	GCTGTGGCCTTTACATCTCGAAGATTAATGACATAATGCTAGTGTTTTTTCGAGATAATA	60S ribosomal protein L7a	PGSC0003DMB000000103	chr05	60S ribosomal protein L7a	PGSC0003DMP400049208	PGSC0003DMG400028306	PGSC0003DMC400049208	PGSC0003DMT400072742	29.5.11.4.2	protein.degradation.ubiquitin.E3.RING	pgsc0003dmp400049208	weakly similar to ( 121) AT5G15790 | Symbols: | zinc finger (C3HC4-type RING finger) family protein | chr5:5149800-5150964 FORWARDweakly similar to ( 110) loc_os01g70160 12001.m13064 protein protein binding protein, putative, expressed PGSC0003DMT400072742
CUST_49592_PI426222305	1.17457	11.5862	1.04816	18.1288	0.901185	4.87514	1.02621	5.44021	2.08541	40.5087	0.449232	6.10715	0.215416	1.04958	4.94016	0.82314	4.97262	PGSC0003DMT400013634	TTCAAGCCATGCTTTTGTCGTTCAAGATGCACTTTTCGTCAATTAACCAGGATTGAGGCG	Protein AFR	PGSC0003DMB000000665	chr06	Protein AFR	PGSC0003DMP400009438	PGSC0003DMG400005330	PGSC0003DMC400009438	PGSC0003DMT400013634	29.5.11.4.3.2	protein.degradation.ubiquitin.E3.SCF.FBOX	pgsc0003dmp400009438	moderately similar to ( 499) AT3G63220 | Symbols: | kelch repeat-containing F-box family protein | chr3:23357540-23358598 REVERSEmoderately similar to ( 448) loc_os10g24900 12010.m05443 protein kelch-like protein 14, putative, expressed PGSC0003DMT400013634
CUST_41318_PI426222305	1.21112	27.2818	1.66263	58.7883	0.556062	8.30384	0.893978	13.7748	2.21639	100.244	0.463014	14.679	0.208905	0.501941	5.65235	2.17066	32.1479	PGSC0003DMT400008100	CATTCCAACTTGCGATCTGTCTCTGAAAAGAATCCATTGCAAGCTAGCTATTGTCTCTAA	Heat shock 70 kDa protein, mitochondrial	PGSC0003DMB000000377	chr01	Heat shock 70 kDa protein, mitochondrial	PGSC0003DMP400005637	PGSC0003DMG400003122	PGSC0003DMC400005637	PGSC0003DMT400008100	20.2.1	stress.abiotic.heat	pgsc0003dmp400005637	moderately similar to ( 406) AT5G09590 | Symbols: MTHSC70-2, HSC70-5 | MTHSC70-2 (MITOCHONDRIAL HSP70 2); ATP binding | chr5:2975721-2978508 FORWARDmoderately similar to ( 432) HSP7M_PHAVU Heat shock 70 kDa protein, mitochondrial precursor - Phaseolus vulgaris (Kidney bean) (French bean)moderately similar to ( 421) loc_os02g53420 12002.m10371 protein heat shock 70 kDa protein, mitochondrial precu…
CUST_33512_PI426222305	0.657934	5.16263	0.631822	9.05925	0.964231	4.50077	1.03404	4.91768	2.07804	35.5707	0.43393	5.47676	0.208816	1.12328	4.5017	1.3776	8.40936	PGSC0003DMT400045416	TTTGAAGAGTCTGAGCAATATAGGCTACGGTCCACGTATATGGCTGAATTTGGAAGAGAA	Nitrate transporter	PGSC0003DMB000000243	chr05	Nitrate transporter	PGSC0003DMP400030772	PGSC0003DMG400017621	PGSC0003DMC400030772	PGSC0003DMT400045416	34.13	transport.peptides and oligopeptides	pgsc0003dmp400030772	highly similar to ( 582) AT1G69850 | Symbols: ATNRT1:2, NTL1 | ATNRT1:2 (ARABIDOPSIS THALIANA NITRATE TRANSPORTER 1:2); calcium ion binding / transporter | chr1:26296945-26300407 REVERSEhighly similar to ( 540) loc_os06g38294 12006.m08364 protein peptide transporter PTR2, putative, expressedPTR2 PTR2 PGSC0003DMT400045416
CUST_27137_PI426222305	1.17182	12.8409	1.77949	36.3361	0.848501	5.05599	1.23267	7.22032	1.85939	36.5041	0.387055	5.66715	0.208162	1.02306	5.0703	0.833537	5.36796	PGSC0003DMT400026328	GGTCATCATCCTCTAAGAGGAAAATGGTAAGATGTACCTCTAACAGTTGAACTCCTGGGA	HCF106	PGSC0003DMB000000159	chr03	HCF106	PGSC0003DMP400017979	PGSC0003DMG400010161	PGSC0003DMC400017979	PGSC0003DMT400026328	29.3.3	protein.targeting.chloroplast	pgsc0003dmp400017979	weakly similar to ( 130) AT5G52440 | Symbols: HCF106 | HCF106; proton motive force dependent protein transmembrane transporter | chr5:21286896-21288613 FORWARDweakly similar to ( 125) loc_os11g37130 12011.m07561 protein HCF106C precursor protein, putative, expressed PGSC0003DMT400026328
CUST_11748_PI426222305	1.66192	22.8824	2.21392	74.4187	0.849186	7.93514	0.800316	6.44109	4.55071	130.549	0.925294	19.0163	0.20333	0.690628	4.80939	0.894429	9.2756	PGSC0003DMT400046647	ATATGATAGTAAAATACTACTCCCTCGTCCGTCCCTATGTGATGTAGCTTGACTCGGCAC	ATFRO8/FRO8	PGSC0003DMB000000055	chr03	ATFRO8/FRO8	PGSC0003DMP400031559	PGSC0003DMG400018114	PGSC0003DMC400031559	PGSC0003DMT400046647	15.1	metal handling.acquisition	pgsc0003dmp400031559	highly similar to ( 578) AT5G50160 | Symbols: ATFRO8, FRO8 | FRO8 (FERRIC REDUCTION OXIDASE 8); ferric-chelate reductase/ oxidoreductase | chr5:20415832-20418582 FORWARDmoderately similar to ( 259) loc_os04g48930 12004.m101632 protein ferric-chelate reductase, putative, expressedFerric_reduct FAD_binding_8 PGSC0003DMT400046647
CUST_24623_PI426222305	1.92802	159.188	2.79345	386.299	0.616583	31.9926	0.233834	14.2413	3.0031	513.989	0.598625	72.1646	0.199336	0.30259	16.7521	1.48705	81.4021	PGSC0003DMT400054616	GGCACCTGCAGACTTTTCTTGGATTTGTCTCCAATTAATATGAATATGATATGGTTTTCT	Charged multivesicular body protein 2b-B	PGSC0003DMB000000141	chr07	Charged multivesicular body protein 2b-B	PGSC0003DMP400036746	PGSC0003DMG400021196	PGSC0003DMC400036746	PGSC0003DMT400054616	27.3.99	RNA.regulation of transcription.unclassified	pgsc0003dmp400036746	weakly similar to ( 154) AT1G32540 | Symbols: LOL1 | LOL1 (LSD ONE LIKE 1); DNA binding | chr1:11768043-11769591 FORWARDweakly similar to ( 155) loc_os03g43840 12003.m09425 protein zinc finger protein LSD2, putative, expressed PGSC0003DMT400054616
CUST_6339_PI426222305	2.49169	43.0522	1.03919	52.7632	0.515724	5.36309	0.743756	7.604	6.43988	234.635	1.25271	31.8577	0.194524	0.618935	5.52158	0.898839	11.8459	PGSC0003DMT400036899	GGTATTAACCCAATTGTTAATCTCTACTGCACCCAGGATGACAATTGAACATTTTAACAA	Inositol polyphosphate multikinase	PGSC0003DMB000000026	chr03	Inositol polyphosphate multikinase	PGSC0003DMP400025041	PGSC0003DMG400014228	PGSC0003DMC400025041	PGSC0003DMT400036899	3.4.2	minor CHO metabolism.myo-inositol.InsP-Kinases	pgsc0003dmp400025041	moderately similar to ( 375) AT5G61760 | Symbols: ATIPK2BETA, IPK2B, IPK2BETA | ATIPK2BETA; inositol or phosphatidylinositol kinase/ inositol trisphosphate 6-kinase | chr5:24813916-24814818 REVERSEmoderately similar to ( 282) loc_os02g32370 12002.m08330 protein inositol hexaphosphate kinase, putative, expressedIPK PGSC0003DMT400036899
CUST_17768_PI426222305	0.85423	9.23248	1.41791	40.4377	3.5814	27.9565	1.33945	9.16869	1.93995	39.6462	0.37439	5.5351	0.192989	0.958941	4.47504	0.753249	4.6673	PGSC0003DMT400066947	TTCCGGCAGGTTGGCAACCTGGAAAAACTTATCGATCAGTTATTAATTTTAAAGTCTAAG	Beta expansin 1	PGSC0003DMB000000095	chr01	Beta expansin 1	PGSC0003DMP400045146	PGSC0003DMG400026022	PGSC0003DMC400045146	PGSC0003DMT400066947	10.7	cell wall.modification	pgsc0003dmp400045146	moderately similar to ( 305) AT1G65680 | Symbols: ATEXPB2, EXPB2, ATHEXP BETA 1.4 | ATEXPB2 (ARABIDOPSIS THALIANA EXPANSIN B2) | chr1:24427266-24428399 FORWARDmoderately similar to ( 297) EXB15_ORYSA Expansin-B15 precursor (OsEXPB15) (Beta-expansin-15) (OsaEXPb1.16) - Oryza sativa (Rice)moderately similar to ( 297) loc_os04g46630 12004.m09611 protein beta-expansin 2 precursor, putative, expressed…
CUST_44802_PI426222305	8.26526	293.981	6.01597	525.168	0.239731	4.55129	0.282582	5.4878	8.92892	618.941	1.71758	87.255	0.192361	0.295709	5.00335	0.21937	4.65961	PGSC0003DMT400040664	TGTCCTTCCTCCAACCACTACAAATTAAGCTTAGCTCGATTCAGTATGTAATTTAACTTG	Gene of unknown function	PGSC0003DMB000000465	chr08	Gene of unknown function	PGSC0003DMP400027572	PGSC0003DMG400015721	PGSC0003DMC400027572	PGSC0003DMT400040664	35.2	not assigned.unknown	pgsc0003dmp400027572	PGSC0003DMT400040664
CUST_33735_PI426222305	1.82118	73.3983	2.10273	163.25	0.853429	22.2349	0.424467	11.5471	3.36323	298.254	0.633285	38.4945	0.188297	0.433743	10.672	0.871577	24.2001	PGSC0003DMT400078752	CTGTCACACAGATGCAGTGCAACGATTACTTTTATGAAGCATTTATCTCTGTCCCCAGCA	Auxin:hydrogen symporter	PGSC0003DMB000000244	chr02	Auxin:hydrogen symporter	PGSC0003DMP400053375	PGSC0003DMG400030639	PGSC0003DMC400053375	PGSC0003DMT400078752	34.99	transport.misc	pgsc0003dmp400053375	highly similar to ( 533) AT1G71090 | Symbols: | auxin efflux carrier family protein | chr1:26812551-26813924 FORWARDhighly similar to ( 553) loc_os08g09190 12008.m05054 protein auxin Efflux Carrier family protein, expressedMem_trans PGSC0003DMT400078752
CUST_789_PI426222305	2.37015	44.9989	1.61284	51.9222	0.681597	8.81895	0.703278	7.88427	2.75406	118.304	0.515834	14.5716	0.187299	0.64525	6.5545	1.12082	14.9879	PGSC0003DMT400003525	TAAAATTACGTGTGAGGACATATGTAGGTTGAATATGAAGAGGACTCATGAGTTGTTAGA	Conserved gene of unknown function	PGSC0003DMB000000004	chr02	CFM2	PGSC0003DMP400002515	PGSC0003DMG400001391	PGSC0003DMC400002515	PGSC0003DMT400003525	27.1.1	RNA.processing.splicing	pgsc0003dmp400002515	highly similar to ( 789) AT3G01370 | Symbols: ATCFM2, CFM2 | ATCFM2 (CRM FAMILY MEMBER 2); RNA binding | chr3:139033-143477 FORWARDhighly similar to ( 582) loc_os04g39060 12004.m08895 protein CRS1 / YhbY domain containing protein, expressedCRS1_YhbY PGSC0003DMT400003525
CUST_848_PI426222305	3.90089	304.62	3.90158	540.152	0.288659	16.5357	0.447326	20.7353	8.06741	1362.81	1.49915	176.329	0.185828	0.583289	24.2339	0.406061	21.9954	PGSC0003DMT400001331	GGCAATAAATACCACGAGAAAAGGAAATACTGAGCTTTAGAGGCATGTATGTTTGAATAA	High-affinity potassium transporter protein 1	PGSC0003DMB000000004	chr02	High-affinity potassium transporter protein 1	PGSC0003DMP400000978	PGSC0003DMG400000501	PGSC0003DMC400000978	PGSC0003DMT400001331	34.15	transport.potassium	pgsc0003dmp400000978	moderately similar to ( 483) AT5G14880 | Symbols: | potassium transporter, putative | chr5:4814244-4817667 FORWARDmoderately similar to ( 465) HAK10_ORYSA Potassium transporter 10 (OsHAK10) - Oryza sativa (Rice)moderately similar to ( 465) loc_os06g42030 12006.m08735 protein potassium transporter 10, putative, expressedK_trans Kup PGSC0003DMT400001331
CUST_22203_PI426222305	1.55277	40.0882	2.21571	96.8203	0.788959	11.9619	0.822214	18.7369	3.58683	179.649	0.649121	21.983	0.180973	0.565567	6.78489	0.564645	9.81134	PGSC0003DMT400047627	AAGTGCAAAGCAAAGCTTAGTAGGTGTTGTCCTCCTTTGTCAGCAATAAAACAAGTGATA	6-phosphogluconolactonase	PGSC0003DMB000000126	chr03	6-phosphogluconolactonase	PGSC0003DMP400032251	PGSC0003DMG400018511	PGSC0003DMC400032251	PGSC0003DMT400047627	7.1.2	OPP.oxidative PP.6-phosphogluconolactonase	pgsc0003dmp400032251	moderately similar to ( 361) AT5G24400 | Symbols: emb2024 | emb2024 (embryo defective 2024); 6-phosphogluconolactonase/ catalytic | chr5:8330532-8331784 REVERSEmoderately similar to ( 366) loc_os09g35970 12009.m06548 protein 6-phosphogluconolactonase, putative, expressed6PGL NagB GlcN6P_deaminase nagB PGSC0003DMT400047627
CUST_17571_PI426222305	1.53632	114.44	6.45037	954.241	0.133443	5.74701	0.394771	20.0891	14.0589	1931.4	2.53836	266.385	0.180552	0.268977	13.1783	0.236536	11.8832	PGSC0003DMT400001476	GGTGTGTGTATTGACTTTCTCTCCTTTCTTTTTGGAGATGTAATGGGAAATTTGTGTGTA	UP-9A	PGSC0003DMB000000093	chr03	UP-9A	PGSC0003DMP400001099	PGSC0003DMG400000547	PGSC0003DMC400001099	PGSC0003DMT400001476	35.2	not assigned.unknown	pgsc0003dmp400001099	PGSC0003DMT400001476
CUST_25912_PI426222305	2.6055	59.2957	6.98999	253.998	0.57679	8.07831	0.466404	6.06556	4.76142	214.279	0.835562	27.9065	0.175486	0.532763	6.35716	1.17637	17.5523	PGSC0003DMT400051608	GTGTAATGAAGATAGTGCTACGTACTCCATCATCCTCTGTATATCAGATTATCTGAATAA	ER auxin binding protein 1	PGSC0003DMB000000150	chr06	ER auxin binding protein 1	PGSC0003DMP400034751	PGSC0003DMG401020044	PGSC0003DMC400034751	PGSC0003DMT400051608	17.2.2	hormone metabolism.auxin.signal transduction	pgsc0003dmp400034751	moderately similar to ( 275) AT4G02980 | Symbols: ABP1, ABP | ABP1 (ENDOPLASMIC RETICULUM AUXIN BINDING PROTEIN 1); auxin binding | chr4:1319902-1321449 REVERSEmoderately similar to ( 353) ABP2_TOBAC Auxin-binding protein T92 precursor (ABP) - Nicotiana tabacum (Common tobacco)moderately similar to ( 246) loc_os12g34460 12012.m073846 protein auxin-binding protein 4 precursor, putative, expressedA…
CUST_2241_PI426222305	0.636624	21.286	3.87663	220.27	0.743963	11.6536	0.579854	8.18637	2.64697	129.656	0.462927	15.9531	0.174889	0.951738	12.4893	2.34016	36.2642	PGSC0003DMT400021616	GGTGTTTCTCAAGCACTTTGTGTTGTATGTGAAATCATAAAGTTTCTCCATCTGATGTTA	ATELC	PGSC0003DMB000000008	chr10	ATELC	PGSC0003DMP400014719	PGSC0003DMG400008386	PGSC0003DMC400014719	PGSC0003DMT400021616	35.2	not assigned.unknown	pgsc0003dmp400014719	moderately similar to ( 390) AT3G12400 | Symbols: ELC, ATELC | ELC; ubiquitin binding | chr3:3944600-3945796 REVERSEweakly similar to ( 199) loc_os02g58640 12002.m10884 protein tumor susceptibility gene 101, putative, expressedUEV Vps23_core PGSC0003DMT400021616
CUST_8146_PI426222305	4.63241	2110.73	11.7815	7873.05	0.0212684	5.33931	0.0242059	5.81119	13.129	12084.5	2.23523	1384.1	0.170252	0.0257604	5.59223	0.0199612	5.50943	PGSC0003DMT400075608	TTCATATATACTGGTTTCACCACTAACCAGGATGCATTTCAACAAGGAATTCTGTTTTCC	Glyceraldehyde-3-phosphate dehydrogenase B subunit	PGSC0003DMB000000034	chr12	Glyceraldehyde-3-phosphate dehydrogenase B subunit	PGSC0003DMP400051213	PGSC0003DMG400029406	PGSC0003DMC400051213	PGSC0003DMT400075608	1.3.4	PS.calvin cycle.GAP	pgsc0003dmp400051213	highly similar to ( 729) AT1G42970 | Symbols: GAPB | GAPB (GLYCERALDEHYDE-3-PHOSPHATE DEHYDROGENASE B SUBUNIT); glyceraldehyde-3-phosphate dehydrogenase (NADP+)/ glyceraldehyde-3-phosphate dehydrogenase | chr1:16127552-16129584 FORWARDhighly similar to ( 720) G3PB_PEA Glyceraldehyde-3-phosphate dehydrogenase B, chloroplast precursor (EC 1.2.1.13) (NADP-dependent glyceraldehydephosphate dehydrogen…
CUST_9222_PI426222305	10.8419	1159.09	7.05718	1221.53	0.274437	17.699	0.141032	10.6924	9.9169	2251.24	1.67066	261.323	0.168466	0.240251	13.4369	0.151396	10.6331	PGSC0003DMT400006532	GTTGCTGATTTTATCCTCTTTATCTGTGAACCCCGAATTTCAACTTCATTAGACCTGACC	30S ribosomal protein S17	PGSC0003DMB000000040	chr03	30S ribosomal protein S17	PGSC0003DMP400004525	PGSC0003DMG400002547	PGSC0003DMC400004525	PGSC0003DMT400006532	29.2.1.1.1.1.17	protein.synthesis.ribosomal protein.prokaryotic.chloroplast.30S subunit.S17	pgsc0003dmp400004525	weakly similar to ( 113) AT1G79850 | Symbols: RPS17, CS17, PRPS17 | RPS17 (RIBOSOMAL PROTEIN S17); structural constituent of ribosome | chr1:30041473-30041922 REVERSEvery weakly similar to (97.4) RR17_PEA 30S ribosomal protein S17, chloroplast precursor (CS17) (Fragment) - Pisum sativum (Garden pea)very weakly similar to (97.4) loc_os04g59494 12004.m35538 protein transportin-2, putative, expresse…
CUST_704_PI426222305	4.87352	553.626	3.31519	594.399	0.176666	13.3525	0.112623	7.92668	10.9317	2772.81	1.72245	285.422	0.157564	0.19796	13.3432	0.341391	26.7982	PGSC0003DMT400055121	CCACAAACATACCCTTACTTTTTATCCTTTCTTTCCTGGGTCGATTTGAGTCGGTTATTA	Conserved gene of unknown function	PGSC0003DMB000000003	chr05	Conserved gene of unknown function	PGSC0003DMP400037078	PGSC0003DMG400021389	PGSC0003DMC400037078	PGSC0003DMT400055121	35.2	not assigned.unknown	pgsc0003dmp400037078	PGSC0003DMT400055121
CUST_12634_PI426222305	2.22696	60.9928	3.06344	133.277	0.411943	5.65297	0.554222	7.44009	14.7102	730.711	2.31539	77.7886	0.1574	0.493181	5.80308	0.6053	10.0207	PGSC0003DMT400011214	GTTTGATAGGAAATTTTTTATGGTGGTTGAGTCATACCATGTCATACTTGTGTGAGAGAT	Multidrug resistance protein ABC transporter family	PGSC0003DMB000000061	chr10	Multidrug resistance protein ABC transporter family	PGSC0003DMP400007794	PGSC0003DMG401004392	PGSC0003DMC400007794	PGSC0003DMT400011214	34.16	transport.ABC transporters and multidrug resistance systems	pgsc0003dmp400007794	moderately similar to ( 248) AT3G60970 | Symbols: ATMRP15 | ATMRP15; ATPase, coupled to transmembrane movement of substances | chr3:22557535-22561575 FORWARDmoderately similar to ( 230) loc_os04g49890 12004.m09922 protein ABC transporter family protein, expressedABCC_MRP_domain2 ABCC_SUR2 ABCC_NFT1 MdlB ABCC_Glucan_exporter_like CydD ABCC_ATM1_transporter ABCC_CFTR2 SunT PRK10790 ABC_MTABC3_MDL1_…
CUST_8257_PI426222305	1.48718	368.385	1.55746	652.735	0.86271	128.834	0.388089	54.571	6.26394	3304.86	0.955528	339.25	0.152544	0.446225	63.4965	0.926188	156.736	PGSC0003DMT400075458	CGTATGAGTTGGTGTTAGTTTGTGTTTTTACCATTTCTAAAGTTCAAGATGCACACTTGA	Resveratrol/hydroxycinnamic acid O-glucosyltransferase	PGSC0003DMB000000034	chr12	Resveratrol/hydroxycinnamic acid O-glucosyltransferase	PGSC0003DMP400051104	PGSC0003DMG400029347	PGSC0003DMC400051104	PGSC0003DMT400075458	26.2	misc.UDP glucosyl and glucoronyl transferases	pgsc0003dmp400051104	moderately similar to ( 499) AT4G15480 | Symbols: UGT84A1 | UGT84A1; UDP-glycosyltransferase/ sinapate 1-glucosyltransferase/ transferase, transferring glycosyl groups | chr4:8849000-8850472 REVERSEmoderately similar to ( 224) IAAG_MAIZE Indole-3-acetate beta-glucosyltransferase (EC 2.4.1.121) (IAA-Glu synthetase) ((Uridine 5'-diphosphate-glucose:indol-3-ylacetyl)-beta-D-glucosyl transferase) - Z…
CUST_2923_PI426222305	0.787113	9.00702	1.79891	33.1727	0.838371	5.4075	0.998898	6.13059	6.05425	139.898	0.919369	14.4747	0.151855	1.19945	6.90252	0.760835	5.3651	PGSC0003DMT400000505	TTTCTGTGGCGGAGGCAGAATTTCACCAAGGGATTATCATTTAATGTAACACCCCGTATA	Ubiquitin carrier protein	PGSC0003DMB000000010	chr01	Ubiquitin carrier protein	PGSC0003DMP400000382	PGSC0003DMG400000177	PGSC0003DMC400000382	PGSC0003DMT400000505	29.5.11.3	protein.degradation.ubiquitin.E2	pgsc0003dmp400000382	moderately similar to ( 280) AT1G63800 | Symbols: UBC5 | UBC5 (ubiquitin-conjugating enzyme 5); ubiquitin-protein ligase | chr1:23667888-23669003 REVERSEmoderately similar to ( 273) UBC4_WHEAT Ubiquitin-conjugating enzyme E2-23 kDa (EC 6.3.2.19) (Ubiquitin-protein ligase) (Ubiquitin carrier protein) - Triticum aestivum (Wheat)moderately similar to ( 280) loc_os10g31000 12010.m21788 protein ubiqui…
CUST_47818_PI426222305	1.29759	182.665	2.42817	556.885	0.789879	67.3641	0.563173	52.1293	2.84315	843.24	0.412011	83.4552	0.144914	0.319123	27.9699	1.03564	94.2963	PGSC0003DMT400068294	GTTGATGGAGTGTTTAGTTATATGTTAGAGGTATGTTGGCTGGTCAGATAAAAATGGTAA	Amino acid transporter	PGSC0003DMB000000574	chr02	Amino acid transporter	PGSC0003DMP400046137	PGSC0003DMG400026549	PGSC0003DMC400046137	PGSC0003DMT400068294	34.3	transport.amino acids	pgsc0003dmp400046137	highly similar to ( 600) AT3G30390 | Symbols: | amino acid transporter family protein | chr3:11977112-11978827 REVERSEhighly similar to ( 555) loc_os06g42720 12006.m08803 protein amino acid transporter-like protein, putative, expressedAa_trans SdaC PGSC0003DMT400068294
CUST_13140_PI426222305	3.10558	117.127	7.30704	451.709	0.598678	16.9525	0.459843	10.8986	5.94643	452.095	0.860877	48.1334	0.144772	0.318565	6.42793	1.15708	31.1185	PGSC0003DMT400007541	CTTATCTATGTTCTATATGCAGAACACAAATCCCTTGCATTATGGAGTTGATTATCTTGG	HAT-like transposase	PGSC0003DMB000000063	chr12	HAT-like transposase	PGSC0003DMP400005242	PGSC0003DMG400002911	PGSC0003DMC400005242	PGSC0003DMT400007541	28.1.1.4	DNA.synthesis/chromatin structure.retrotransposon/transposase.hat-like transposase	pgsc0003dmp400005242	highly similar to ( 823) AT3G42170 | Symbols: | DNA binding | chr3:14321838-14323928 FORWARDmoderately similar to ( 274) TRA1_MAIZE Putative AC transposase (ORFA) - Zea mays (Maize)highly similar to ( 703) loc_os03g52310 12003.m10208 protein transposon protein, putative, unclassified, expressedhATC PGSC0003DMT400007541
CUST_23954_PI426222305	12.0896	3523.44	19.5513	9150.68	0.0437685	7.7068	0.0540506	9.39397	14.8059	8755.45	1.9773	780.405	0.133548	0.0487595	7.14638	0.031019	5.49332	PGSC0003DMT400032791	CAGTTTATGATCTTACTAACAGTTGTAACAATGCAGAGGCGGAGATATGGTAGTTAAAAC	Chlorophyll a-b binding protein CP24 10A, chloroplastic	PGSC0003DMB000000136	chr01	Chlorophyll a-b binding protein CP24 10A, chloroplastic	PGSC0003DMP400022301	PGSC0003DMG400012591	PGSC0003DMC400022301	PGSC0003DMT400032791	1.1.1.1	PS.lightreaction.photosystem II.LHC-II	pgsc0003dmp400022301	moderately similar to ( 369) AT1G15820 | Symbols: LHCB6, CP24 | LHCB6 (LIGHT HARVESTING COMPLEX PSII SUBUNIT 6); chlorophyll binding | chr1:5446685-5447676 REVERSEmoderately similar to ( 367) CB4_SPIOL Chlorophyll a-b binding protein CP24, chloroplast precursor - Spinacia oleracea (Spinach)moderately similar to ( 346) loc_os04g38410 12004.m08831 protein chlorophyll a-b binding protein CP24, chlor…
CUST_13795_PI426222305	3.80772	100.61	7.94899	341.247	0.458305	8.02853	0.349226	5.08827	6.78425	368.464	0.896503	34.4874	0.132145	0.57921	8.67765	0.751032	13.0831	PGSC0003DMT400017986	GATGCTGTATCATGGAAACAATTAAACCGGTTTTTGCTCGTGCTCCAAAAATTCTTAAAT	Cytoplasmic ribosomal protein S13	PGSC0003DMB000000069	chr05	Cytoplasmic ribosomal protein S13	PGSC0003DMP400012382	PGSC0003DMG400006991	PGSC0003DMC400012382	PGSC0003DMT400017986	29.2.1.2.1.13	protein.synthesis.ribosomal protein.eukaryotic.40S subunit.S13	pgsc0003dmp400012382	moderately similar to ( 258) AT4G00100 | Symbols: ATRPS13A, RPS13, PFL2 | ATRPS13A (ARABIDOPSIS THALIANA RIBOSOMAL PROTEIN S13A); structural constituent of ribosome | chr4:37172-38123 FORWARDmoderately similar to ( 265) RS13_SOYBN 40S ribosomal protein S13 - Glycine max (Soybean)moderately similar to ( 242) loc_os08g02410 12008.m04385 protein 40S ribosomal protein S13, putative, expressedrps15p R…
CUST_626_PI426222305	2.32961	26.8658	3.93064	77.0696	0.785715	5.21476	0.904589	5.70254	4.85551	122.412	0.595561	9.70527	0.122657	0.936091	5.33367	1.05476	8.21445	PGSC0003DMT400070599	CTGCAGGGTCTGGGTTTGTGGTATCATCATTAGCTGTAAAATTAACAAAGTTAATAAGTA	Conserved gene of unknown function	PGSC0003DMB000000003	chr05	Conserved gene of unknown function	PGSC0003DMP400047733	PGSC0003DMG400027440	PGSC0003DMC400047733	PGSC0003DMT400070599	35.2	not assigned.unknown	pgsc0003dmp400047733	PGSC0003DMT400070599
CUST_45218_PI426222305	1.92862	367.9	1.17593	381.871	0.61818	86.9827	0.567055	64.9641	2.80258	1287	0.340554	100.409	0.121515	0.760225	108.43	0.890903	118.2	PGSC0003DMT400010881	CGAAATTGCCGATAAATTATGAATTGCTTATTGATAGGGTTTTTGGTGGGGTTGATGATT	F-box family protein	PGSC0003DMB000000477	chr12	F-box family protein	PGSC0003DMP400007578	PGSC0003DMG400004257	PGSC0003DMC400007578	PGSC0003DMT400010881	31.1	cell.organisation	pgsc0003dmp400007578	moderately similar to ( 365) AT3G61060 | Symbols: AtPP2-A13 | AtPP2-A13 (Arabidopsis thaliana phloem protein 2-A13); carbohydrate binding | chr3:22603166-22604336 FORWARDmoderately similar to ( 350) loc_os03g02550 12003.m05796 protein ATPP2-A13, putative, expressed PGSC0003DMT400010881
CUST_51206_PI426222305	0.281106	7.51158	1.74143	99.2176	10.0746	159.908	1.0859	27.0655	1.54804	77.7445	0.186409	7.13	0.120416	0.624095	8.59244	1.20966	20.8596	PGSC0003DMT400059722	TATGCCTGAATTACCAACTTTGCCTGAGATACCTGTTATTCCTAAGCCTGAATTACCAAC	Gamma-gliadin			Gamma-gliadin	PGSC0003DMP400040180	PGSC0003DMG400023220	PGSC0003DMC400040180	PGSC0003DMT400059722	35.2	not assigned.unknown	pgsc0003dmp400040180	PGSC0003DMT400059722
CUST_4698_PI426222305	2.30639	33.2104	0.565688	12.8554	1.05764	7.82577	0.971816	6.45464	3.52146	80.9002	0.414811	7.07025	0.117795	1.01343	6.08962	0.746713	5.71292	PGSC0003DMT400010618	GCTCATTCACCAGTTATAGGCCTTCTATAAGTACCAAAACCTTATTTTTCCACTTCAATA	Receptor protein kinase CLAVATA1	PGSC0003DMB000000018	chr04	Receptor protein kinase CLAVATA1	PGSC0003DMP400007415	PGSC0003DMG400004146	PGSC0003DMC400007415	PGSC0003DMT400010618	30.2.11	signalling.receptor kinases.leucine rich repeat XI	pgsc0003dmp400007415	nearly identical (1164) AT1G08590 | Symbols: | CLAVATA1 receptor kinase (CLV1) | chr1:2718859-2721948 FORWARDmoderately similar to ( 255) RPK1_IPONI Receptor-like protein kinase precursor (EC 2.7.11.1) - Ipomoea nil (Japanese morning glory) (Pharbitis nil)nearly identical (1053) loc_os02g02140 12002.m05564 protein receptor protein kinase CLAVATA1 precursor, putative, expressedS_TKc S_TKc Pkinase …
CUST_14148_PI426222305	1.43617	19.1184	3.66985	72.3585	0.865845	5.69998	1.00587	6.29232	3.83995	80.8855	0.449013	7.19499	0.116932	1.03261	5.83271	0.800413	5.75532	PGSC0003DMT400060088	ATGAGATCATTGTGTACCTCGACTACTTGCTATTTGCATGAATATGTGGTAATTTTGTCA	Nam 4	PGSC0003DMB000000072	chr05	Nam 8	PGSC0003DMP400040417	PGSC0003DMG401023373	PGSC0003DMC400040417	PGSC0003DMT400060088	35.2	not assigned.unknown	pgsc0003dmp400040417	PGSC0003DMT400060088
CUST_661_PI426222305	1.69996	27.2461	2.26414	58.6758	0.929725	6.83099	1.32488	9.62154	5.7096	147.066	0.657635	11.3513	0.115181	0.927627	5.59024	0.73121	5.60882	PGSC0003DMT400070598	CTGCAGGGTCTGGGTTTGTGGTATCATCATTAGCTGTAAAATTAACAAAGTTAATAAGTA	Conserved gene of unknown function	PGSC0003DMB000000003	chr05	Conserved gene of unknown function	PGSC0003DMP400047732	PGSC0003DMG400027440	PGSC0003DMC400047732	PGSC0003DMT400070598	35.2	not assigned.unknown	pgsc0003dmp400047732	PGSC0003DMT400070598
CUST_43831_PI426222305	0.994459	12.5457	2.7713	63.8499	0.662493	4.55799	0.72017	5.15654	3.28145	89.1865	0.362301	6.74564	0.110409	0.950082	6.16457	1.98205	16.7588	PGSC0003DMT400040184	CGAGTGGTGTTACAGTTGAGAATCTAAGCACCCATTTAAAACACCAGACTTCAAAACATG	Endoplasmic reticulum [ER]-type calcium ATPase	PGSC0003DMB000000433	chr11	Endoplasmic reticulum [ER]-type calcium ATPase	PGSC0003DMP400027253	PGSC0003DMG400015546	PGSC0003DMC400027253	PGSC0003DMT400040184	30.3	signalling.calcium	pgsc0003dmp400027253	nearly identical (1713) AT1G07670 | Symbols: ATECA4, ECA4 | calcium-transporting ATPase | chr1:2370305-2374196 REVERSEmoderately similar to ( 350) ACA5_ORYSA Probable calcium-transporting ATPase 5, plasma membrane-type (EC 3.6.3.8) (Ca(2+)-ATPase isoform 5) - Oryza sativa (Rice)nearly identical (1570) loc_os03g17310 12003.m07160 protein calcium-transporting ATPase 2, endoplasmic reticulum-type, p…
CUST_9044_PI426222305	0.988531	21.4015	1.30778	51.121	1.03268	12.4665	0.560999	5.5936	6.86095	257.432	0.739901	19.1341	0.107842	1.12918	13.7772	0.996861	14.9517	PGSC0003DMT400013022	GTTGCTCATTGTATTGTGCTCACTTTTCCTTAAGTGGATAATATTGACTGCAAATTGTCA	Adenylyl-sulfate reductase	PGSC0003DMB000000039	chr03	Adenylyl-sulfate reductase	PGSC0003DMP400009037	PGSC0003DMG402005074	PGSC0003DMC400009037	PGSC0003DMT400013022	14.2	S-assimilation.APR	pgsc0003dmp400009037	highly similar to ( 665) AT4G21990 | Symbols: APR3, PRH-26, PRH26, ATAPR3 | APR3 (APS REDUCTASE 3); adenylyl-sulfate reductase | chr4:11657284-11658973 REVERSEhighly similar to ( 605) loc_os07g32570 12007.m07520 protein OsAPRL1 - Oryza sativa adenosine 5'-phosphosulfate reductase-like, expressedPRK02090 CysH PAPS_reduct PDI_a_APS_reductase PAPS_reductase PGSC0003DMT400013022
CUST_46315_PI426222305	4.81558	200.729	9.66461	733.411	0.279746	7.52459	0.292831	7.41867	13.9782	1273.89	1.49357	95.054	0.10685	0.255966	5.71258	0.43613	13.9973	PGSC0003DMT400040749	GCTGCTGTCTGTATACAATGTATGAATAGTGAATATGAGGTCTTTATGCACACTTTTACA	DnaJ isoform	PGSC0003DMB000000512	chr05	DnaJ isoform	PGSC0003DMP400027634	PGSC0003DMG400015755	PGSC0003DMC400027634	PGSC0003DMT400040749	20.2.1	stress.abiotic.heat	pgsc0003dmp400027634	weakly similar to ( 167) AT4G13830 | Symbols: J20 | J20 (DNAJ-LIKE 20); heat shock protein binding | chr4:8011518-8012577 FORWARDweakly similar to ( 125) loc_os01g01160 12001.m06763 protein chaperone protein dnaJ 20, chloroplast precursor, putative, expressedDnaJ PGSC0003DMT400040749
CUST_10820_PI426222305	9.68074	4102.44	7.1826	5070.58	0.0192876	4.49562	0.0207869	4.95167	21.8388	21660.7	2.23448	1420.61	0.102317	0.024711	5.22124	0.0176495	4.68375	PGSC0003DMT400031868	CAGCAGCAGCATCAATTTCTTCATCTTCAGCCTGAGTTTTTATATTTACACAACACTTAT	Electron carrier	PGSC0003DMB000000048	chr08	Electron carrier	PGSC0003DMP400021623	PGSC0003DMG400012224	PGSC0003DMC400021623	PGSC0003DMT400031868	1.1.5.2	PS.lightreaction.other electron carrier (ox/red).ferredoxin	pgsc0003dmp400021623	moderately similar to ( 204) AT3G16250 | Symbols: NDF4 | NDF4 (NDH-DEPENDENT CYCLIC ELECTRON FLOW 1); electron carrier/ iron-sulfur cluster binding | chr3:5507091-5508320 REVERSEweakly similar to ( 184) loc_os07g30670 12007.m079681 protein electron carrier/ electron transporter/ iron ion binding protein, putative, expressed PGSC0003DMT400031868
CUST_16638_PI426222305	2.74725	30.2415	3.98983	76.3897	0.826376	5.48801	0.961623	6.06286	4.22691	92.5827	0.412191	6.6704	0.0975159	0.986462	5.62417	0.754984	5.48257	PGSC0003DMT400069352	CATTTATCTTAGATTCTGGCAGTGCCCTTTCTCAAATAGTTCTGGTTTGCTGATAGTAAC	Nucleoside diphosphate kinase 2, chloroplastic	PGSC0003DMB000000087	chr06	Nucleoside diphosphate kinase 2, chloroplastic	PGSC0003DMP400046824	PGSC0003DMG400026976	PGSC0003DMC400046824	PGSC0003DMT400069352	23.4.10	nucleotide metabolism.phosphotransfer and pyrophosphatases.nucleoside diphosphate kinase	pgsc0003dmp400046824	moderately similar to ( 276) AT5G63310 | Symbols: NDPK2, NDPK1A, NDPK IA IA, NDPK IA, ATNDPK2 | NDPK2 (NUCLEOSIDE DIPHOSPHATE KINASE 2); ATP binding / nucleoside diphosphate kinase/ protein binding | chr5:25372122-25373838 REVERSEmoderately similar to ( 326) NDK2_TOBAC Nucleoside diphosphate kinase 2, chloroplast precursor (EC 2.7.4.6) (Nucleoside diphosphate kinase II) (NDK II) (NDP kinase II) (…
CUST_36104_PI426222305	3.5026	39.2367	6.66587	118.612	0.802274	5.39176	0.95917	6.11457	5.91935	135.998	0.57186	9.44795	0.0966085	0.957822	5.52215	0.753257	5.52509	PGSC0003DMT400058539	GGCAGGCAATATACCTCTTTCCCATTTTTCCTAATTGTTCTTGAAGACTACAAATATTTC	APO protein 3, mitochondrial	PGSC0003DMB000000281	chr08	APO protein 1, chloroplastic	PGSC0003DMP400039425	PGSC0003DMG400022740	PGSC0003DMC400039425	PGSC0003DMT400058539	29.8	protein.assembly and cofactor ligation	pgsc0003dmp400039425	moderately similar to ( 358) AT1G64810 | Symbols: APO1 | APO1 (ACCUMULATION OF PHOTOSYSTEM ONE 1) | chr1:24086810-24088276 FORWARDmoderately similar to ( 321) loc_os04g52520 12004.m101653 protein APO1, putative, expressedDUF794 PGSC0003DMT400058539
CUST_1294_PI426222305	5.30103	55.6123	8.12225	136.198	0.823162	4.54921	0.888496	4.94757	12.1791	258.357	1.04659	15.5696	0.0859333	0.958941	4.54134	0.753249	4.67848	PGSC0003DMT400001282	CATCAATTGACGCCTTTGCATACTATATTGTTCAAGAAGCATTTCCCATGTAAGATCTTT	50S ribosomal protein L12, chloroplastic	PGSC0003DMB000000004	chr02	50S ribosomal protein L12, chloroplastic	PGSC0003DMP400000951	PGSC0003DMG400000487	PGSC0003DMC400000951	PGSC0003DMT400001282	29.2.1.1.1.2.12	protein.synthesis.ribosomal protein.prokaryotic.chloroplast.50S subunit.L12	pgsc0003dmp400000951	weakly similar to ( 142) AT3G27830 | Symbols: RPL12-A, RPL12 | RPL12-A (RIBOSOMAL PROTEIN L12-A); structural constituent of ribosome | chr3:10318576-10319151 FORWARDmoderately similar to ( 205) RK12_TOBAC 50S ribosomal protein L12, chloroplast precursor (CL12) - Nicotiana tabacum (Common tobacco)weakly similar to ( 116) loc_os05g49320 12005.m09002 protein 50S ribosomal protein L12-1, chloroplast …
CUST_52337_PI426222305	0.904139	8.90244	0.426692	5.67423	1.35181	7.95997	1.24042	6.32176	6.95601	136.697	0.570553	7.36807	0.082023	1.17686	5.25395	0.880723	4.96696	PGSC0003DMT400066095	AAGCATATGAGTTTACCCCCCGTGGCTAATACGGTAGTCAGAAGAAGAGGTTTTGGTGAA	Gene of unknown function			Gene of unknown function	PGSC0003DMP400044548	PGSC0003DMG400025732	PGSC0003DMC400044548	PGSC0003DMT400066095	35.2	not assigned.unknown	pgsc0003dmp400044548	PGSC0003DMT400066095
CUST_43407_PI426222305	0.749802	7.10789	0.640799	12.1777	1.08381	6.58382	1.15362	6.60074	11.3741	228.96	0.900989	13.0759	0.0792144	1.06462	5.39234	1.02344	6.70021	PGSC0003DMT400033010	CTCTCTCAACCAAGAACTCAAGATATGATGTCTCATCTCAAGGCTTTTATCTATAATCAA	Lipase	PGSC0003DMB000000423	chr02	Lipase	PGSC0003DMP400022460	PGSC0003DMG400012674	PGSC0003DMC400022460	PGSC0003DMT400033010	24	Biodegradation of Xenobiotics	pgsc0003dmp400022460	moderately similar to ( 351) AT5G16080 | Symbols: AtCXE17 | AtCXE17 (Arabidopsis thaliana carboxyesterase 17); hydrolase | chr5:5252533-5253567 REVERSEweakly similar to ( 136) GID1_ORYSA Gibberellin receptor GID1 (EC 3.-.-.-) (Gibberellin-insensitive dwarf protein 1) (Protein GIBBERELLIN INSENSITIVE DWARF1) - Oryza sativa (Rice)moderately similar to ( 382) loc_os03g15270 12003.m06964 protein prMC…
CUST_30366_PI426222305	2.48063	71.7052	5.04598	220.831	0.555	9.2168	0.457375	6.46269	2.74527	155.129	0.216851	7.95148	0.0789907	0.469153	5.99514	1.3486	22.2509	PGSC0003DMT400069893	CGTGTTTAGGGTACTGTGTGATAAATTGTTTAACCAAGATTTAAAGGTAAGCTCTACGTT	Conserved gene of unknown function	PGSC0003DMB000000202	chr05	Conserved gene of unknown function	PGSC0003DMP400047228	PGSC0003DMG400027178	PGSC0003DMC400047228	PGSC0003DMT400069893	35.2	not assigned.unknown	pgsc0003dmp400047228	moderately similar to ( 342) AT2G39950 | Symbols: | unknown protein | chr2:16676758-16679961 REVERSEmoderately similar to ( 315) loc_os07g01060 12007.m04587 protein expressed protein PGSC0003DMT400069893
CUST_43913_PI426222305	11.644	427.454	15.685	833.305	0.353924	7.26129	0.44823	9.40875	12.666	899.784	0.98333	48.1332	0.0776354	0.436586	7.688	1.36205	31.9503	PGSC0003DMT400045321	GTTGATTGAATGTGTGGTTGATTGTATACAAAAAATTGGTCATCGCATTCAAATACAGCG	29 kDa ribonucleoprotein B, chloroplastic	PGSC0003DMB000000436	chr10	29 kDa ribonucleoprotein B, chloroplastic	PGSC0003DMP400030711	PGSC0003DMG400017584	PGSC0003DMC400030711	PGSC0003DMT400045321	27.4	RNA.RNA binding	pgsc0003dmp400030711	moderately similar to ( 259) AT2G37220 | Symbols: | 29 kDa ribonucleoprotein, chloroplast, putative / RNA-binding protein cp29, putative | chr2:15634980-15636331 REVERSEmoderately similar to ( 323) ROC2_NICSY 29 kDa ribonucleoprotein B, chloroplast precursor (CP29B) - Nicotiana sylvestris (Wood tobacco)moderately similar to ( 233) loc_os07g43810 12007.m08606 protein ribonucleoprotein A, chloropla…
CUST_17579_PI426222305	0.214962	8.32258	1.43749	112.237	12.3088	281.441	0.894421	34.1367	1.66789	126.333	0.114248	6.32011	0.0684986	1.21291	26.176	1.48836	36.887	PGSC0003DMT400081183	GACATTTGAAGAACTTATGGAGATCTAAACAGCCATATTGCAGCTCTAATTTTCCATGAA	Feruloyl transferase	PGSC0003DMB000000093	chr03	Feruloyl transferase	PGSC0003DMP400054927	PGSC0003DMG400031731	PGSC0003DMC400054927	PGSC0003DMT400081183	16.2	secondary metabolism.phenylpropanoids	pgsc0003dmp400054927	moderately similar to ( 379) AT5G41040 | Symbols: | transferase family protein | chr5:16431582-16433086 FORWARDweakly similar to ( 142) HCBT1_DIACA Anthranilate N-benzoyltransferase protein 1 (EC 2.3.1.144) (Anthranilate N-hydroxycinnamoyl/benzoyltransferase 1) - Dianthus caryophyllus (Carnation) (Clove pink)moderately similar to ( 347) loc_os11g31090 12011.m07014 protein transferase, putative, e…
CUST_21759_PI426222305	3.16717	137.852	1.62688	161.887	0.658897	18.4677	0.423774	10.9989	7.84581	616.236	0.449147	25.7749	0.0572467	0.300288	6.03889	1.71705	44.3145	PGSC0003DMT400088352	GTTCTTCCTACTAAGGTTGTGGATGATGATCTGAAGAAGCCGGCTAAGGATGTGGTTTGA	Conserved gene of unknown function	PGSC0003DMB000000122	chr02	Conserved gene of unknown function	PGSC0003DMP400060027	PGSC0003DMG400037923	PGSC0003DMC400060027	PGSC0003DMT400088352	35.2	not assigned.unknown	pgsc0003dmp400060027	PGSC0003DMT400088352
CUST_37626_PI426222305	37.9806	103227	8.63146	51205.4	0.300175	716.771	1.11712	1974.97	16.4494	99633.1	0.902978	3622.65	0.0548943	0.381721	672.239	0.444058	819.098	PGSC0003DMT400049574	AAGTGGTAGATTTTAGTTTTGGTCGTTGAATAATCTTATGGGCCTTTTGGGTTTCGTTTT	Chloroplast thiazole biosynthetic protein	PGSC0003DMB000000302	chr07	Chloroplast thiazole biosynthetic protein	PGSC0003DMP400033461	PGSC0003DMG400019257	PGSC0003DMC400033461	PGSC0003DMT400049574	18.2	Co-factor and vitamine metabolism.thiamine	pgsc0003dmp400033461	moderately similar to ( 489) AT5G54770 | Symbols: THI1, TZ, THI4 | THI1; protein homodimerization | chr5:22246634-22247891 FORWARDhighly similar to ( 504) THI4_CITSI Thiazole biosynthetic enzyme, chloroplast precursor - Citrus sinensis (Sweet orange)moderately similar to ( 486) loc_os07g34570 12007.m28985 protein thiazole biosynthetic enzyme 1-1, chloroplast precursor, putative, expressedThi4 THI…
CUST_49725_PI426222305	3.23702	47.0899	4.47621	129.165	0.80742	6.81604	0.662507	5.2453	7.15599	245.449	0.344854	7.20779	0.048191	0.894575	6.80039	0.544329	4.92178	PGSC0003DMT400002762	GTTTGATTGGTCACAAAGTTTTTAACGCGTATGCTTTCGGAACATATCATAAGTTTGTAG	Acyl-ACP thioesterase B	PGSC0003DMB000000675	chr12	Acyl-ACP thioesterase B	PGSC0003DMP400001999	PGSC0003DMG400001070	PGSC0003DMC400001999	PGSC0003DMT400002762	11.1.7	lipid metabolism.FA synthesis and FA elongation.ACP thioesterase	pgsc0003dmp400001999	highly similar to ( 533) AT1G08510 | Symbols: FATB | FATB (fatty acyl-ACP thioesterases B); acyl carrier/ acyl-[acyl-carrier-protein] hydrolase | chr1:2691546-2693409 REVERSEhighly similar to ( 529) FATB_GOSHI Myristoyl-acyl carrier protein thioesterase, chloroplast precursor (EC 3.1.2.-) (16:0-acyl-carrier protein thioesterase) (16:0-ACP thioesterase) (Acyl-[acyl-carrier-protein] hydrolase) (PAT…
CUST_39598_PI426222305	2.71623	36.1891	2.68599	56.2193	1.24532	10.9448	0.747681	5.27664	8.51307	266.336	0.407061	7.67401	0.047816	0.830101	5.34085	0.779716	6.59777	PGSC0003DMT400068490	GACCTTGGATAAGAAGATGTGGAGTTCATATAAGGGTAGAAGGTTATTACAGTATGGGTG	Malonyltransferase	PGSC0003DMB000000338	chr10	Malonyltransferase	PGSC0003DMP400046272	PGSC0003DMG400026632	PGSC0003DMC400046272	PGSC0003DMT400068490	16.8.1.21	secondary metabolism.flavonoids.anthocyanins.anthocyanin 5-aromatic acyltransferase	pgsc0003dmp400046272	moderately similar to ( 227) AT3G29635 | Symbols: | transferase family protein | chr3:11465851-11467227 REVERSEweakly similar to ( 177) loc_os02g57480 12002.m10770 protein anthocyanin 5-aromatic acyltransferase, putative, expressedTransferase PGSC0003DMT400068490
CUST_14218_PI426222305	7.77738	82.636	2.92999	48.8524	0.824131	5.24507	0.933643	5.71768	13.2321	281.702	0.58178	9.17544	0.0439673	0.982933	5.43941	0.768025	5.40625	PGSC0003DMT400060491	GCAAGGCATTAGCCATAGTTTATGTTAAGTTGTTGAATACTACAAGGCATTAGCCATAAT	Death-inducer obliterator 1	PGSC0003DMB000000072	chr05	Death-inducer obliterator 1	PGSC0003DMP400040736	PGSC0003DMG400023530	PGSC0003DMC400040736	PGSC0003DMT400060491	35.2	not assigned.unknown	pgsc0003dmp400040736	PGSC0003DMT400060491
CUST_32536_PI426222305	8.06908	79.2392	10.0454	305.201	0.827367	4.75637	0.92241	5.21997	20.5212	556.221	0.696906	10.4973	0.0339603	0.994489	5.0154	0.760247	5.0056	PGSC0003DMT400045524	GTAAACCTCCTTTCGTGTCTTAACTTGCCTTTCCAGTTTTCAATGATATTGTTGTAATGT	Thioredoxin	PGSC0003DMB000000229	chr09	Thioredoxin	PGSC0003DMP400030852	PGSC0003DMG400017659	PGSC0003DMC400030852	PGSC0003DMT400045524	35.2	not assigned.unknown	pgsc0003dmp400030852	moderately similar to ( 208) AT3G07090 | Symbols: | unknown protein | chr3:2243153-2244476 REVERSEweakly similar to ( 185) loc_os02g56900 12002.m10712 protein thioredoxin, putative, expressedDUF862 PGSC0003DMT400045524
CUST_33727_PI426222305	128.365	78601.2	67.9264	69795.7	0.0179762	6.41393	0.0175336	5.77414	93.1046	119708	2.61055	2280.62	0.0280389	0.0176205	5.2339	0.0141662	5.35477	PGSC0003DMT400067904	AAGCCCGAAGGATACTAAATTCTCCGTTTTTTAATGTATCAAGAAACTGTTGGCATTTTC	Ribulose bisphosphate carboxylase small chain 2A, chloroplastic	PGSC0003DMB000000244	chr02	Ribulose bisphosphate carboxylase small chain 2B, chloroplastic	PGSC0003DMP400045850	PGSC0003DMG400026409	PGSC0003DMC400045850	PGSC0003DMT400067904	1.3.2	PS.calvin cycle.rubisco small subunit	pgsc0003dmp400045850	moderately similar to ( 201) AT1G67090 | Symbols: RBCS1A | RBCS1A (RIBULOSE BISPHOSPHATE CARBOXYLASE SMALL CHAIN 1A); copper ion binding / ribulose-bisphosphate carboxylase | chr1:25048590-25049249 REVERSEmoderately similar to ( 246) RBSB_SOLTU Ribulose bisphosphate carboxylase small chain 2B, chloroplast precursor (EC 4.1.1.39) (RuBisCO small subunit 2B) - Solanum tuberosum (Potato)weakly simila…
CUST_33718_PI426222305	130.906	79023.9	72.9065	70990.6	0.0239501	8.44912	0.0176578	5.6303	94.2146	121149	2.61774	2222.77	0.0277849	0.0185456	5.34378	0.0173337	6.47325	PGSC0003DMT400067906	AAGCCCGAAGGATACTAAATTCTCCGTTTTTTAATGTATCAAGAAACTGTTGGCATTTTC	Ribulose bisphosphate carboxylase small chain 2B, chloroplastic	PGSC0003DMB000000244	chr02	Ribulose bisphosphate carboxylase small chain 2B, chloroplastic	PGSC0003DMP400045852	PGSC0003DMG400026409	PGSC0003DMC400045852	PGSC0003DMT400067906	1.3.2	PS.calvin cycle.rubisco small subunit	pgsc0003dmp400045852	moderately similar to ( 273) AT5G38410 | Symbols: | ribulose bisphosphate carboxylase small chain 3B / RuBisCO small subunit 3B (RBCS-3B) (ATS3B) | chr5:15377501-15378306 REVERSEmoderately similar to ( 338) RBSB_SOLTU Ribulose bisphosphate carboxylase small chain 2B, chloroplast precursor (EC 4.1.1.39) (RuBisCO small subunit 2B) - Solanum tuberosum (Potato)moderately similar to ( 242) loc_os12g19…
CUST_18898_PI426222305	2.72556	56.8906	2.98988	75.7769	1.1246	11.5384	0.638118	5.46188	15.087	565.408	0.383856	8.44502	0.0254429	0.90502	7.59024	0.518284	5.09892	PGSC0003DMT400044601	CCCAATTCATCAAGGGGTTAGTTTAAACATCAGGTACGAATAAGTTCTTACCCTTGAGCC	Chloroplast protease	PGSC0003DMB000000102	chr07	Chloroplast protease	PGSC0003DMP400030249	PGSC0003DMG400017311	PGSC0003DMC400030249	PGSC0003DMT400044601	29.5.7	protein.degradation.metalloprotease	pgsc0003dmp400030249	highly similar to ( 979) AT2G30950 | Symbols: VAR2, FTSH2 | VAR2 (VARIEGATED 2); ATP-dependent peptidase/ ATPase/ metallopeptidase/ zinc ion binding | chr2:13174692-13177064 FORWARDmoderately similar to ( 471) FTSH_TOBAC Cell division protease ftsH homolog, chloroplast precursor (EC 3.4.24.-) (DS9) - Nicotiana tabacum (Common tobacco)highly similar to ( 984) loc_os06g45820 12006.m32143 protein Os…
CUST_29883_PI426222305	34.0353	1402.19	6.32337	352.158	0.326897	6.53267	0.346227	6.79101	96.1054	8228.42	1.62932	79.2783	0.0169534	0.370054	6.58388	0.238999	5.18855	PGSC0003DMT400095042	TATCGACTCTCATCCCTGTGGCAAGGATCATAGAAGAGCAAGACTTGAAGATTGATGGTG	Gene of unknown function			Gene of unknown function	PGSC0003DMP400066717	PGSC0003DMG400044613	PGSC0003DMC400066717	PGSC0003DMT400095042	35.2	not assigned.unknown	pgsc0003dmp400066717	PGSC0003DMT400095042
CUST_15479_PI426222305	166.793	1683.09	3.70561	230.564	0.834872	5.23528	0.961552	5.72574	130.76	4033.19	0.811608	12.8366	0.00620684	1.00264	5.39797	0.776964	5.32417	PGSC0003DMT400037473	CTATCATCTTAGAGGGATCTGTTCTTAATTCAAATGGACAACAAGTCTTATGTGATGCAT	Phosphoethanolamine N-methyltransferase	PGSC0003DMB000000078	chr12	Phosphoethanolamine N-methyltransferase	PGSC0003DMP400025476	PGSC0003DMG400014459	PGSC0003DMC400025476	PGSC0003DMT400037473	11.3	lipid metabolism.Phospholipid synthesis	pgsc0003dmp400025476	highly similar to ( 798) AT3G18000 | Symbols: NMT1, XPL1, PEAMT | XPL1 (XIPOTL 1); methyltransferase/ phosphoethanolamine N-methyltransferase | chr3:6154578-6157331 FORWARDhighly similar to ( 798) PEAM1_ARATH Phosphoethanolamine N-methyltransferase 1 (EC 2.1.1.103) (PEAMT 1) (AtNMT1) - Arabidopsis thaliana (Mouse-ear cress)highly similar to ( 791) loc_os01g50030 12001.m11187 protein phosphoethano…

## Sheet: vol WT v INF tuber early 0.005
vol WT v INF tuber early 0.005
CH_viroid_21-01-2015
Treatment ()*	WT		INF		WT		INF			WT		INF		WT		INF
Sampling ()*S	early		early		early		early			late		late		late		late
Tissue ()*S	leaf		leaf		tuber		tuber			leaf		leaf		tuber		tuber
Systematic	Normalized	Raw	Normalized	Raw	Normalized	Raw	Normalized	Raw	ratio INF/WT	Normalized	Raw	Normalized	Raw	Normalized	Raw	Normalized	Raw	PrimaryAccession	Sequence	UniRef based putative functional annotation	Superscaffold_AGP	Chromosome	putative function	peptide ID	gene ID	CDS ID	transcript ID	MpMan bin	MapMan name	MapMan pep	MapMan description
CUST_49266_PI426222305	5.87491	1123.44	7.027	1893.03	0.0705984	6.00788	3.11911	256.844	44.1811	1.69402	2770.85	0.19621	39.9776	0.0697325	4.78647	0.106345	10.0855	PGSC0003DMT400085580	TATGGAAGATGTTGAAGGCGTTGCGCAAGGGCCTTAATCGAGTCAATGAACTATTGGTCA	Conserved gene of unknown function	PGSC0003DMB000000746	chr02	Conserved gene of unknown function	PGSC0003DMP400057255	PGSC0003DMG400035151	PGSC0003DMC400057255	PGSC0003DMT400085580	35.2	not assigned.unknown	pgsc0003dmp400057255	PGSC0003DMT400085580
CUST_12045_PI426222305	4.62726	556.137	5.06188	822.518	0.132706	7.23431	2.34872	122.6	17.6987	1.59988	1113.1	0.24656	32.4904	0.125209	5.7506	0.129302	7.90295	PGSC0003DMT400092647	AGAAGGAGTCGACGCATACGACCACCATTGCAAGTTCGAAGAAAGACAATGGTGCAAAAA	Conserved gene of unknown function	PGSC0003DMB000000056	chr12	Conserved gene of unknown function	PGSC0003DMP400064322	PGSC0003DMG400042218	PGSC0003DMC400064322	PGSC0003DMT400092647	35.2	not assigned.unknown	pgsc0003dmp400064322	PGSC0003DMT400092647
CUST_37014_PI426222305	3.591	179.062	4.56966	372.852	0.243155	5.4982	2.2459	49.283	9.2365	2.30348	643.227	0.145618	8.48915	0.307884	6.08	0.437765	11.1041	PGSC0003DMT400022213	CAAAAAGGAACAATACCGTGGTGCCAAAGAAGCCGCCGAGGCGCGCACATCCTAAGAAGG	Gene of unknown function	PGSC0003DMB000000294	chr04	Gene of unknown function	PGSC0003DMP400015148	PGSC0003DMG400008620	PGSC0003DMC400015148	PGSC0003DMT400022213	35.2	not assigned.unknown	pgsc0003dmp400015148	PGSC0003DMT400022213
CUST_37874_PI426222305	4.5231	134.685	3.3696	134.482	0.347956	5.43733	3.09466	47.0329	8.89383	1.03661	110.896	0.348887	16.3245	0.413921	5.55569	0.333231	5.72458	PGSC0003DMT400074944	TTCTTCCCTAACAACGTCATCTATGAGGCGAAGAGCAAGTTTAGGGAGCTAAAGCAAACG	Conserved gene of unknown function	PGSC0003DMB000000306	chr08	Conserved gene of unknown function	PGSC0003DMP400050752	PGSC0003DMG400029149	PGSC0003DMC400050752	PGSC0003DMT400074944	35.2	not assigned.unknown	pgsc0003dmp400050752	PGSC0003DMT400074944
CUST_49089_PI426222305	1.31852	2631.72	1.28516	4029.11	0.73481	922.681	4.19926	5095.94	5.71476	0.562599	2246.18	1.53972	4624.9	0.777833	820.091	1.49595	2162.45	PGSC0003DMT400002908	ACCCCTTCCGATACTATGTTTGACAACTTTATTTCCCCCTTGGCCTTAGATGAGGCAAAG	Uncharacterized mitochondrial protein	PGSC0003DMB000000632	chr04	Uncharacterized mitochondrial protein	PGSC0003DMP400002109	PGSC0003DMG400001137	PGSC0003DMC400002109	PGSC0003DMT400002908	35.2	not assigned.unknown	pgsc0003dmp400002109	weakly similar to ( 185) ATMG01110 | Symbols: ORF251 | hypothetical protein | chrM:283034-283789 REVERSEMitovir_RNA_pol PGSC0003DMT400002908
CUST_37034_PI426222305	6.35616	203.203	6.53504	300.758	0.415249	5.95527	1.70572	23.2926	4.10769	3.51443	533.07	0.266399	9.65687	0.495711	6.09939	0.427206	6.74989	PGSC0003DMT400022214	GGAAGACTCTAGAACCTTTTAGATTATTCAAGAAGGCTAGAGAATTCCTTAGAATTCTCT	Gene of unknown function	PGSC0003DMB000000294	chr04	Gene of unknown function	PGSC0003DMP400015149	PGSC0003DMG400008620	PGSC0003DMC400015149	PGSC0003DMT400022214	35.2	not assigned.unknown	pgsc0003dmp400015149	PGSC0003DMT400022214
CUST_2773_PI426222305	0.715554	19.0605	0.778545	35.9891	0.625789	10.7041	2.43548	39.5647	3.89186	0.744736	43.0018	1.5023	61.5684	1.70001	26.2089	1.15404	21.8445	PGSC0003DMT400000123	TAAAGCAGTGTGGAAAGCCTTGGGTATTCCAGAAGGTGGTTGGGGTGATTATGACATTAC	Kiwellin	PGSC0003DMB000000010	chr01	Kiwellin	PGSC0003DMP400000091	PGSC0003DMG400000034	PGSC0003DMC400000091	PGSC0003DMT400000123	33.99	development.unspecified	pgsc0003dmp400000091	weakly similar to ( 186) RIP2_ORYSA Putative ripening-related protein 2 precursor - Oryza sativa (Rice)weakly similar to ( 186) loc_os02g42450 12002.m09280 protein ripening-related protein 2 precursor, putative, expressed PGSC0003DMT400000123
CUST_2981_PI426222305	2.48474	2413.68	3.02244	6359.01	0.0110684	6.29681	0.0417275	24.457	3.76997	9.03635	20153.1	3.32727	4895.19	0.0102239	4.73467	0.0602138	40.1649	PGSC0003DMT400000534	ATATGTTCATCTGGTTTAGCATCCAACCTTCATTTTGAGTCTATCAGTTTCAGTTGGTGA	Ferric-chelate reductase	PGSC0003DMB000000010	chr01	Ferric-chelate reductase	PGSC0003DMP400000402	PGSC0003DMG400000184	PGSC0003DMC400000402	PGSC0003DMT400000534	15.1	metal handling.acquisition	pgsc0003dmp400000402	highly similar to ( 713) AT1G01580 | Symbols: FRO2, FRD1, ATFRO2 | FRO2 (FERRIC REDUCTION OXIDASE 2); ferric-chelate reductase | chr1:209395-212810 FORWARDmoderately similar to ( 479) loc_os04g48930 12004.m101632 protein ferric-chelate reductase, putative, expressedFAD_binding_8 Ferric_reduct PGSC0003DMT400000534
CUST_21348_PI426222305	0.685078	5.94435	1.09861	25.1425	1.0339	5.66701	2.637	13.7299	2.55054	0.413185	7.15519	1.34843	26.2719	2.04068	12.5679	1.12834	6.9299	PGSC0003DMT400013069	CACAAGTGATCCTATTTTGGTTAAAAGAACATGGATTGGAAAAGATGGGAAAAGTGGGGA	Gene of unknown function	PGSC0003DMB000000117	chr02	Gene of unknown function	PGSC0003DMP400009066	PGSC0003DMG400005098	PGSC0003DMC400009066	PGSC0003DMT400013069	35.2	not assigned.unknown	pgsc0003dmp400009066	PGSC0003DMT400013069
CUST_10740_PI426222305	0.465192	22.5106	2.6449	175.915	0.240308	4.76687	0.600934	12.4741	2.50068	0.663107	89.4515	1.03466	94.4214	1.29642	26.1267	3.76004	89.9497	PGSC0003DMT400031670	GTGAGTTAGTTTTATTGTTCATAATTTTCAACCCGCTTCGTTATTAAGAGCCCTTGAGTT	Conserved gene of unknown function	PGSC0003DMB000000048	chr08	Conserved gene of unknown function	PGSC0003DMP400021467	PGSC0003DMG400012145	PGSC0003DMC400021467	PGSC0003DMT400031670	35.2	not assigned.unknown	pgsc0003dmp400021467	PGSC0003DMT400031670
CUST_32127_PI426222305	1.72272	33.7534	0.919228	33.5652	0.434049	5.38537	1.06143	12.5725	2.4454	2.86958	157.605	0.559646	17.9004	0.508515	5.40205	0.743294	12.1774	PGSC0003DMT400075163	GGTGGTTGGGTACCTGCTACTCTTATCTTAGGTGAAAGAAGAATTCAATAATAACATATT	Oligopeptide transporter	PGSC0003DMB000000224	chr07	Oligopeptide transporter	PGSC0003DMP400050910	PGSC0003DMG400029242	PGSC0003DMC400050910	PGSC0003DMT400075163	34.13	transport.peptides and oligopeptides	pgsc0003dmp400050910	highly similar to ( 730) AT2G26690 | Symbols: | nitrate transporter (NTP2) | chr2:11347347-11350916 REVERSEhighly similar to ( 585) loc_os01g37590 12001.m43056 protein peptide transporter PTR2, putative, expressedPTR2 PTR2 PGSC0003DMT400075163
CUST_51305_PI426222305	1.06118	44.4161	1.41464	98.7878	0.306946	7.98067	0.734936	18.3037	2.39435	1.88933	196.858	1.06068	68.1973	0.862968	19.4122	1.47435	42.1679	PGSC0003DMT400077747	GTATTTCTTGCAGAAAACTTGGGCCTGTTTTTCTTCTTGTTTTAATTTCTTTTTGGGGTG	Calcium dependent protein kinase 13	PGSC0003DMB000000803	chr09	Calcium dependent protein kinase 13	PGSC0003DMP400052653	PGSC0003DMG400030245	PGSC0003DMC400052653	PGSC0003DMT400077747	30.3	signalling.calcium	pgsc0003dmp400052653	very weakly similar to (96.7) AT3G51850 | Symbols: CPK13 | CPK13; ATP binding / calcium ion binding / calmodulin-dependent protein kinase/ kinase/ protein kinase/ protein serine/threonine kinase/ protein tyrosine kinase | chr3:19232667-19235526 FORWARDvery weakly similar to (89.7) loc_os01g61590 12001.m12285 protein calcium-dependent protein kinase, isoform AK1, putative, expressed PGSC0003DMT400…
CUST_33754_PI426222305	0.941832	13.7978	1.08067	26.3761	0.563064	4.70379	1.2899	11.0061	2.29086	0.756613	22.3712	1.30013	29.7712	0.790579	6.13474	1.53846	15.2714	PGSC0003DMT400067887	GCTTTTGGTTGGTTGCACATGCTGAGATTCTAATTTTATCTAATTGGAATTTGGTTCTTC	Fragment	PGSC0003DMB000000244	chr02	Fragment	PGSC0003DMP400045838	PGSC0003DMG400026404	PGSC0003DMC400045838	PGSC0003DMT400067887	35.2	not assigned.unknown	pgsc0003dmp400045838	very weakly similar to (87.8) AT1G67050 | Symbols: | unknown protein | chr1:25028862-25029656 REVERSE PGSC0003DMT400067887
CUST_7651_PI426222305	0.869576	19.0196	3.18669	90.1666	0.464581	4.92468	1.04326	10.7281	2.24559	2.00404	82.9375	3.40772	97.2288	0.539417	4.81676	0.730963	8.82834	PGSC0003DMT400025536	GTTGCAAGATTTCATTGAACTTGGAGACTGACTATTCAGTAAATGAGGATCAGTTATTTG	Conserved gene of unknown function	PGSC0003DMB000000032	chr04	Conserved gene of unknown function	PGSC0003DMP400017390	PGSC0003DMG400009864	PGSC0003DMC400017390	PGSC0003DMT400025536	35.2	not assigned.unknown	pgsc0003dmp400017390	weakly similar to ( 172) AT1G19980 | Symbols: | cytomatrix protein-related | chr1:6933162-6934643 FORWARDvery weakly similar to (91.7) loc_os04g02680 12004.m05581 protein expressed protein PGSC0003DMT400025536
CUST_47559_PI426222305	4.7781	973.673	45.1275	14797.6	0.0390325	4.81417	0.0840495	10.2485	2.15332	21.3571	15236.9	2.54699	832.988	0.0670535	8.54237	0.0357174	4.83007	PGSC0003DMT400027233	GTTATAGTCGCCCCTAGTGAAAGCATTGTAAATTACATTTTTATGTGTAAGTTTCGTGTG	Photosystem II 5 kDa protein, chloroplast	PGSC0003DMB000000559	chr01	Photosystem II 5 kDa protein, chloroplast	PGSC0003DMP400018578	PGSC0003DMG400010498	PGSC0003DMC400018578	PGSC0003DMT400027233	35.2	not assigned.unknown	pgsc0003dmp400018578	PGSC0003DMT400027233
CUST_51526_PI426222305	0.772081	14.2472	1.70838	38.4265	1.76346	13.953	0.86883	6.5394	0.492685	0.89444	34.5158	1.58838	63.5842	0.788972	5.32941	1.472	12.753	PGSC0003DMT400025262	CAAGTCAATTTGATCTCATTGAAGTGGAAGTGGAAGTGGATAGTGAAGATTTTTTGAACT	Sdl1			Sdl1	PGSC0003DMP400017229	PGSC0003DMG400009758	PGSC0003DMC400017229	PGSC0003DMT400025262	35.2	not assigned.unknown	pgsc0003dmp400017229	PGSC0003DMT400025262
CUST_32395_PI426222305	1.47014	21.1493	0.892061	20.3086	1.65961	13.904	0.803258	6.37729	0.484005	0.413288	13.9169	1.06236	22.3275	1.22736	9.47978	1.14085	10.492	PGSC0003DMT400079033	GGGAAGAATTTTGTTAAAGGGTGTTATAATTATGAGCTTAATTGCCTGTTCAACTGCTAG	Lipase	PGSC0003DMB000000227	chr06	Lipase	PGSC0003DMP400053566	PGSC0003DMG400030761	PGSC0003DMC400053566	PGSC0003DMT400079033	11.9.2	lipid metabolism.lipid degradation.lipases	pgsc0003dmp400053566	moderately similar to ( 455) AT5G18640 | Symbols: | lipase class 3 family protein | chr5:6213247-6215494 FORWARDmoderately similar to ( 461) loc_os01g71010 12001.m13145 protein lipase precursor, putative, expressedLipase_3 Lipase_3 Lipase PGSC0003DMT400079033
CUST_12642_PI426222305	0.834478	7.50142	0.654432	9.89043	2.25082	12.8453	1.0887	5.78649	0.483689	1.29079	32.3944	0.489908	6.66588	1.12475	5.39529	1.24112	7.90997	PGSC0003DMT400090010	GTATCTTGGGTTGGTAGGCCTAATGTTGGTGGCCCTCTCAAGTATAATAATGAAATGTAA	Gene of unknown function	PGSC0003DMB000000061	chr10	Gene of unknown function	PGSC0003DMP400061685	PGSC0003DMG400039581	PGSC0003DMC400061685	PGSC0003DMT400090010	35.2	not assigned.unknown	pgsc0003dmp400061685	PGSC0003DMT400090010
CUST_39231_PI426222305	2.93476	55.5406	1.635	64.0217	1.25943	14.1809	0.60292	6.37379	0.478726	2.13223	129.796	0.533655	15.4767	0.648878	6.22052	1.12452	18.8614	PGSC0003DMT400065113	CAAGGGTGTTTAAAACTATAGCTGACTCAATTAGTTTGAGATTGAGACAGTGTTGATTGA	Katanin P80 subunit	PGSC0003DMB000000330	chr04	Katanin P80 subunit	PGSC0003DMP400043909	PGSC0003DMG400025310	PGSC0003DMC400043909	PGSC0003DMT400065113	35.2	not assigned.unknown	pgsc0003dmp400043909	weakly similar to ( 142) AT5G08390 | Symbols: | FUNCTIONS IN: molecular_function unknown; INVOLVED IN: biological_process unknown; LOCATED IN: CUL4 RING ubiquitin ligase complex; EXPRESSED IN: 22 plant structures; EXPRESSED DURING: 13 growth stages; CONTAINS InterPro DOMAIN/s: WD40 repeat-like (InterPro:IPR011046), WD40 repeat, region (InterPro:IPR017986), WD40/YVTN repeat-like (InterPro:IPR01594…
CUST_49623_PI426222305	1.63255	45.5903	2.80343	124.607	0.728929	11.9125	0.348237	5.3355	0.477737	2.58705	238.168	1.35644	59.0349	0.562441	8.30611	1.96135	37.7658	PGSC0003DMT400079861	CAGCTGCTAAGTTTATAAGTTCGTGGAATAGACTATTGAAAACAGTATTAGGAGATAGGT	Endoplasmic oxidoreductin-1	PGSC0003DMB000000666	chr07	Endoplasmic oxidoreductin-1	PGSC0003DMP400054173	PGSC0003DMG400031102	PGSC0003DMC400054173	PGSC0003DMT400079861	29.3.4.1	protein.targeting.secretory pathway.ER	pgsc0003dmp400054173	highly similar to ( 647) AT1G72280 | Symbols: AERO1 | AERO1 (Arabidopsis endoplasmic reticulum oxidoreductins 1); FAD binding / electron carrier/ oxidoreductase, acting on sulfur group of donors, disulfide as acceptor / protein binding | chr1:27212039-27214506 REVERSEhighly similar to ( 644) loc_os03g52340 12003.m35402 protein endoplasmic oxidoreductin-1 precursor, putative, expressedERO1 ERO1 PG…
CUST_40190_PI426222305	1.72289	183.635	4.51905	734.746	0.275412	17.6323	0.13145	7.9543	0.477284	2.67305	668.035	3.37857	586.496	0.219094	12.5653	0.515513	35.5448	PGSC0003DMT400085812	AGAGATGGATACTGCTGCTGAAGAGCTAAGTCAACTTTGTAGGAATAGTAATAAGTACAA	UDP-glucose:glucosyltransferase	PGSC0003DMB000000346	chr06	UDP-glucose:glucosyltransferase	PGSC0003DMP400057487	PGSC0003DMG400035383	PGSC0003DMC400057487	PGSC0003DMT400085812	26.2	misc.UDP glucosyl and glucoronyl transferases	pgsc0003dmp400057487	weakly similar to ( 144) AT1G10400 | Symbols: | UDP-glycosyltransferase/ transferase, transferring glycosyl groups | chr1:3414869-3416358 REVERSEweakly similar to ( 124) ZOX_PHAVU Zeatin O-xylosyltransferase (EC 2.4.2.40) (Zeatin O-beta-D-xylosyltransferase) - Phaseolus vulgaris (Kidney bean) (French bean)weakly similar to ( 153) loc_os07g47550 12007.m08972 protein anthocyanidin 3-O-glucosyltrans…
CUST_25835_PI426222305	0.772434	8.52166	1.1362	22.1679	1.82044	12.2964	0.822418	5.17164	0.451769	1.53407	47.3629	0.724129	13.7719	0.883342	4.98393	1.51307	11.6122	PGSC0003DMT400061787	GGCCTCTTATTGGAACATGATTCATATATACAGTTCCCTTTCCCCTTGATAGTTAATATA	Shikimate dehydrogenase	PGSC0003DMB000000150	chr06	Shikimate dehydrogenase	PGSC0003DMP400041583	PGSC0003DMG402024041	PGSC0003DMC400041583	PGSC0003DMT400061787	13.1.6.1.10	amino acid metabolism.synthesis.aromatic aa.chorismate.dehydroquinate/shikimate dehydrogenase	pgsc0003dmp400041583	weakly similar to ( 106) AT3G06350 | Symbols: EMB3004, MEE32 | MEE32 (MATERNAL EFFECT EMBRYO ARREST 32); 3-dehydroquinate dehydratase/ NADP or NADPH binding / binding / catalytic/ shikimate 5-dehydrogenase | chr3:1924536-1927701 REVERSEweakly similar to ( 117) loc_os12g34874 12012.m73984 protein shikimate dehydrogenase, putative, expressedAroE PGSC0003DMT400061787
CUST_7893_PI426222305	6.07517	103.197	0.842476	70.2179	1.52258	12.8846	0.687495	5.36477	0.451534	8.14335	785.763	0.539799	11.0028	0.868427	6.41439	0.555063	5.02883	PGSC0003DMT400009471	TAAGTCTGTTTTTTCTGTCCATACTGCATAGTACTATAATGAATATGGAAGACATTCGCG	Phenylcoumaran benzylic ether reductase	PGSC0003DMB000000032	chr04	Phenylcoumaran benzylic ether reductase	PGSC0003DMP400006583	PGSC0003DMG400003691	PGSC0003DMC400006583	PGSC0003DMT400009471	16.8.5.1	secondary metabolism.flavonoids.isoflavones.isoflavone reductase	pgsc0003dmp400006583	moderately similar to ( 415) AT4G39230 | Symbols: | isoflavone reductase, putative | chr4:18266024-18267604 REVERSEmoderately similar to ( 421) IFRH_SOLTU Isoflavone reductase homolog (EC 1.3.1.-) (CP100) - Solanum tuberosum (Potato)moderately similar to ( 375) loc_os06g27770 12006.m07322 protein isoflavone reductase, putative, expressedNmrA PGSC0003DMT400009471
CUST_24513_PI426222305	1.14363	542.767	0.947654	963.917	1.27287	343.722	0.554942	140.297	0.435978	3.0315	4030.68	0.877416	598.272	0.527379	126.464	1.47956	437.415	PGSC0003DMT400054669	CACTCCCAAGTATGTCTGCTTAAATTGTGTGTTTTGTATTATGTATTCTGAGACAAGTTG	Argonaute protein group	PGSC0003DMB000000141	chr02	Argonaute protein group	PGSC0003DMP400036770	PGSC0003DMG400021213	PGSC0003DMC400036770	PGSC0003DMT400054669	27.3.36	RNA.regulation of transcription.Argonaute	pgsc0003dmp400036770	highly similar to ( 854) AT1G31280 | Symbols: AGO2 | AGO2 (argonaute 2); nucleic acid binding | chr1:11181777-11185112 FORWARDhighly similar to ( 642) loc_os04g52540 12004.m10147 protein eukaryotic translation initiation factor 2C 2, putative, expressedPiwi_ago-like Piwi Piwi-like Piwi_piwi-like_Euk PAZ PAZ_argonaute_like PGSC0003DMT400054669
CUST_39181_PI426222305	0.81736	501.563	1.02768	1203.19	0.954517	355.651	0.406654	143.093	0.426031	3.32804	4247.57	1.43662	1370.32	0.629516	220.399	1.79308	735.754	PGSC0003DMT400056629	CAAGGGGAAGAACCAATTTCTGGTAGCTGAAAAGTACATTTGGCCTAATTTTTATGAATT	CBL-interacting protein kinase 08	PGSC0003DMB000000329	chr09	CBL-interacting protein kinase 08	PGSC0003DMP400038085	PGSC0003DMG400022019	PGSC0003DMC400038085	PGSC0003DMT400056629	29.4	protein.postranslational modification	pgsc0003dmp400038085	moderately similar to ( 484) AT5G01820 | Symbols: ATSR1, SnRK3.15, CIPK14, ATCIPK14 | ATSR1 (ARABIDOPSIS THALIANA SERINE/THREONINE PROTEIN KINASE 1); ATP binding / kinase/ protein kinase/ protein serine/threonine kinase | chr5:313423-314751 REVERSEmoderately similar to ( 351) CIPK1_ORYSA CIPK-like protein 1 (EC 2.7.11.1) (OsCK1) - Oryza sativa (Rice)moderately similar to ( 418) loc_os07g48100 120…
CUST_26496_PI426222305	0.417482	13.3983	1.91631	113.578	2.33722	46.6322	0.984845	18.5684	0.421375	0.371285	34.6077	0.664669	32.5962	1.61237	41.01	2.653	59.7189	PGSC0003DMT400037033	TGATACATTTTCTTAGGTCTAGGAATGGGGAAACTGTGAAGATTTCTGAAATTCTGTTTG	(S)-N-methylcoclaurine 3'-hydroxylase isozyme	PGSC0003DMB000000154	chr03	(S)-N-methylcoclaurine 3'-hydroxylase isozyme	PGSC0003DMP400025149	PGSC0003DMG400014272	PGSC0003DMC400025149	PGSC0003DMT400037033	26.1	misc.cytochrome P450	pgsc0003dmp400025149	moderately similar to ( 263) AT2G45570 | Symbols: CYP76C2 | CYP76C2; electron carrier/ heme binding / iron ion binding / monooxygenase/ oxygen binding | chr2:18779935-18781922 REVERSEmoderately similar to ( 218) F3PH_PETHY Flavonoid 3'-monooxygenase (EC 1.14.13.21) (Flavonoid 3'-hydroxylase) (Cytochrome P450 75B2) - Petunia hybrida (Petunia)moderately similar to ( 248) loc_os03g14400 12003.m06880…
CUST_16243_PI426222305	0.838892	19.8725	1.07987	41.2145	1.01426	14.1026	0.424562	5.56303	0.418593	0.957334	55.0086	0.559953	22.3961	1.28609	15.7668	6.67918	101.192	PGSC0003DMT400040066	TGTGTGTTGAGTTGATAGCTCTGTCAATGACGAACATAATATTGAAGAAAGCATTGTTGT	Conserved gene of unknown function	PGSC0003DMB000000085	chr02	Conserved gene of unknown function	PGSC0003DMP400027164	PGSC0003DMG400015499	PGSC0003DMC400027164	PGSC0003DMT400040066	35.2	not assigned.unknown	pgsc0003dmp400027164	very weakly similar to (81.3) loc_os07g26520 12007.m06929 protein expressed protein PGSC0003DMT400040066
CUST_11372_PI426222305	1.18018	330.374	1.50574	679.545	0.880106	153.845	0.365671	60.7406	0.415485	3.44057	2226.08	1.41498	600.716	0.483384	76.3152	0.493517	97.1011	PGSC0003DMT400052987	GCACACAGTTCAAGGTGAAAATAATGGATTCAGTTGGGTTTTAAATTCGACTATGGATTA	Conserved gene of unknown function	PGSC0003DMB000000052	chr06	Gamma interferon inducible lysosomal thiol reductase family protein	PGSC0003DMP400035727	PGSC0003DMG400020559	PGSC0003DMC400035727	PGSC0003DMT400052987	35.2	not assigned.unknown	pgsc0003dmp400035727	moderately similar to ( 265) AT1G07080 | Symbols: | gamma interferon responsive lysosomal thiol reductase family protein / GILT family protein | chr1:2170069-2171861 FORWARDmoderately similar to ( 248) loc_os03g18454 12003.m35570 protein gamma-interferon-inducible lysosomal thiol reductase precursor, putative, expressedGILT PGSC0003DMT400052987
CUST_3545_PI426222305	0.69324	5.63049	0.394143	5.17157	2.50904	13.2063	1.03554	5.02522	0.412725	0.576119	9.85397	0.600147	8.0499	2.09229	10.3037	6.52757	39.8898	PGSC0003DMT400010270	GATTTATAAATGTGTGCAGAGTATTTCATATAATGAATTTGGGGTTCAATCGGGGATGGA	Conserved gene of unknown function	PGSC0003DMB000000012	chr02	Conserved gene of unknown function	PGSC0003DMP400007159	PGSC0003DMG400004015	PGSC0003DMC400007159	PGSC0003DMT400010270	33.2	development.late embryogenesis abundant	pgsc0003dmp400007159	weakly similar to ( 145) AT1G45688 | Symbols: | unknown protein | chr1:17191502-17192870 FORWARDweakly similar to ( 160) loc_os04g59330 12004.m35067 protein expressed protein PGSC0003DMT400010270
CUST_11447_PI426222305	2.18498	593.39	3.03996	1289.3	0.751116	116.379	0.309855	45.4006	0.412526	3.11517	1828.43	1.1199	414.956	0.214227	29.9405	0.24637	41.4149	PGSC0003DMT400010655	CCTCTTGTGTACTTGTATCATTTGGTCTCTGGCATATGATGTTACATTAAGTCCAAATAA	Hydrolase, hydrolyzing O-glycosyl compounds	PGSC0003DMB000000052	chr03	Hydrolase, hydrolyzing O-glycosyl compounds	PGSC0003DMP400007444	PGSC0003DMG400004162	PGSC0003DMC400007444	PGSC0003DMT400010655	10.6.1	cell wall.degradation.cellulases and beta -1,4-glucanases	pgsc0003dmp400007444	highly similar to ( 744) AT3G47000 | Symbols: | glycosyl hydrolase family 3 protein | chr3:17313811-17316539 REVERSEhighly similar to ( 687) loc_os05g37700 12005.m07949 protein periplasmic beta-glucosidase precursor, putative, expressedBglX Glyco_hydro_3 Glyco_hydro_3_C PGSC0003DMT400010655
CUST_40600_PI426222305	1.14989	97.0032	1.91906	268.685	0.325214	16.6073	0.129574	6.13403	0.398427	2.75487	536.283	2.63182	321.385	0.243245	11.1889	0.937726	51.2507	PGSC0003DMT400073993	TGAAAGTGCAAAATGCACGGCTTAGCTTAAAGGAGTAAATCCTTTCATTCATTTTTCTTG	Gene of unknown function	PGSC0003DMB000000358	chr07	Gene of unknown function	PGSC0003DMP400050090	PGSC0003DMG400028756	PGSC0003DMC400050090	PGSC0003DMT400073993	35.2	not assigned.unknown	pgsc0003dmp400050090	PGSC0003DMT400073993
CUST_51038_PI426222305	0.893976	4687.16	1.19111	10321.9	2.05314	6532.54	0.814502	2438.66	0.39671	1.14508	11390.9	0.945306	7293.93	0.905953	2428.22	0.854669	3120.45	PGSC0003DMT400002817	GTATCATATGGTATAAGCTATGTAAGCTTGTTACTGTTATTGTATCCTTGGTTGCCTTGA	Pollen ole e 1 allergen and extensin family protein	PGSC0003DMB000000771	chr12	Pollen ole e 1 allergen and extensin family protein	PGSC0003DMP400002040	PGSC0003DMG400001097	PGSC0003DMC400002040	PGSC0003DMT400002817	20.2.99	stress.abiotic.unspecified	pgsc0003dmp400002040	moderately similar to ( 212) AT5G54855 | Symbols: | pollen Ole e 1 allergen and extensin family protein | chr5:22282902-22284251 FORWARDweakly similar to ( 199) loc_os02g21280 12002.m07368 protein expressed protein PGSC0003DMT400002817
CUST_22856_PI426222305	0.569667	95.5095	1.27708	358.078	1.554	155.178	0.602707	56.8079	0.387842	0.866761	277.649	1.79262	596.433	1.41745	127.4	2.13895	232.052	PGSC0003DMT400060978	AGATGTTGTTATTAATGGATGGGAAAGTGAAGAAGTACAAAAAGCTACCTCTTGGATGAA	Remorin	PGSC0003DMB000000129	chr10	Remorin	PGSC0003DMP400041047	PGSC0003DMG400023721	PGSC0003DMC400041047	PGSC0003DMT400060978	27.3.67	RNA.regulation of transcription.putative transcription regulator	pgsc0003dmp400041047	weakly similar to ( 164) AT3G57540 | Symbols: | remorin family protein | chr3:21301623-21302924 REVERSEweakly similar to ( 150) loc_os03g59360 12003.m10834 protein remorin, putative, expressedRemorin_C PGSC0003DMT400060978
CUST_19436_PI426222305	1.18464	64.3722	1.18153	129.802	1.76499	55.6117	0.684202	20.4079	0.387652	2.2035	370.725	1.36029	105.869	0.75486	29.6264	0.272226	10.4763	PGSC0003DMT400050552	GATGATGTGTGGGAGAAAAATGAGACAAGTTGGCCTTGTCCATTTTACGTGCTATTAATT	UDPG glucosyltransferase	PGSC0003DMB000000103	chr05	UDPG glucosyltransferase	PGSC0003DMP400034132	PGSC0003DMG400019645	PGSC0003DMC400034132	PGSC0003DMT400050552	26.2	misc.UDP glucosyl and glucoronyl transferases	pgsc0003dmp400034132	moderately similar to ( 419) AT5G03490 | Symbols: | UDP-glucoronosyl/UDP-glucosyl transferase family protein | chr5:871550-872947 FORWARDweakly similar to ( 152) ZOX_PHAVU Zeatin O-xylosyltransferase (EC 2.4.2.40) (Zeatin O-beta-D-xylosyltransferase) - Phaseolus vulgaris (Kidney bean) (French bean)moderately similar to ( 291) loc_os08g38160 12008.m07801 protein cytokinin-O-glucosyltransferase 3, …
CUST_34077_PI426222305	3.1984	43.9312	1.08013	29.002	2.33971	16.2905	0.898584	5.89377	0.384058	2.07109	113.112	0.514157	8.93179	0.9277	5.50319	0.720362	5.43082	PGSC0003DMT400047844	CCCTCCACTTCCCTTGAATATGGCATGTCATAAAAAATAAGATTGTACCAATTGGATAAA	Alpha-L-fucosidase 2	PGSC0003DMB000000248	chr05	Alpha-L-fucosidase 2	PGSC0003DMP400032398	PGSC0003DMG401018597	PGSC0003DMC400032398	PGSC0003DMT400047844	26.28	misc.GDSL-motif lipase	pgsc0003dmp400032398	highly similar to ( 512) AT3G26430 | Symbols: | GDSL-motif lipase/hydrolase family protein | chr3:9674419-9675889 FORWARDmoderately similar to ( 425) EST_HEVBR Esterase precursor (EC 3.1.1.-) (Early nodule-specific protein homolog) (Latex allergen Hev b 13) - Hevea brasiliensis (Para rubber tree)moderately similar to ( 466) loc_os07g39750 12007.m079815 protein alpha-L-fucosidase 2 precursor, puta…
CUST_50635_PI426222305	1.77152	95.8919	1.82095	158.206	0.656232	22.3474	0.245984	7.95608	0.374843	2.09622	296.556	1.07188	91.3946	0.493582	15.5186	1.14444	45.0503	PGSC0003DMT400065528	ATTCTGTTTGGTCCTATGTTGCTCAGACTCTTCAAAAATGTCATCGGGTGCATGCCCCAT	Glucose-6-phosphate/phosphate translocator 2	PGSC0003DMB000000733	chr07	Glucose-6-phosphate/phosphate translocator 2	PGSC0003DMP400044206	PGSC0003DMG400025495	PGSC0003DMC400044206	PGSC0003DMT400065528	34.8	transport.metabolite transporters at the envelope membrane	pgsc0003dmp400044206	moderately similar to ( 381) AT1G61800 | Symbols: GPT2 | GPT2; antiporter/ glucose-6-phosphate transmembrane transporter | chr1:22824527-22826459 FORWARDweakly similar to ( 176) TPT_PEA Triose phosphate/phosphate translocator, chloroplast precursor (cTPT) (p36) (E30) - Pisum sativum (Garden pea)moderately similar to ( 352) loc_os08g08840 12008.m080099 protein glucose-6-phosphate/phosphate translo…
CUST_42881_PI426222305	0.891812	73.4981	2.64223	388.17	1.3906	70.7984	0.51246	24.6747	0.368518	1.84534	369.028	1.67443	205.107	0.29906	14.8042	0.890107	49.37	PGSC0003DMT400058477	GGAGATTGTAATCTTTTCTAATTTGCCCTTTCTTGAGGATGTTAGGGTGGTGACTTTTTT	GRAS family transcription factor	PGSC0003DMB000000412	chr01	GRAS family transcription factor	PGSC0003DMP400039377	PGSC0003DMG400022709	PGSC0003DMC400039377	PGSC0003DMT400058477	27.3.21	RNA.regulation of transcription.GRAS transcription factor family	pgsc0003dmp400039377	highly similar to ( 599) AT1G50420 | Symbols: SCL3, SCL-3 | SCL3; transcription factor | chr1:18678177-18679625 REVERSEmoderately similar to ( 216) DWRF8_MAIZE DELLA protein DWARF8 (Protein dwarf-8) - Zea mays (Maize)moderately similar to ( 390) loc_os01g71970 12001.m13235 protein GRAS family transcription factor containing protein, expressedGRAS PGSC0003DMT400058477
CUST_18327_PI426222305	1.70471	154.007	2.10262	297.627	0.955489	46.2991	0.348297	15.8603	0.364522	2.37116	613.022	1.73871	207.253	0.468721	19.9227	0.943952	49.8689	PGSC0003DMT400055055	AATTGCCGCCGTCGATGATGCTCTGTTCACTGATTACAAGCCTACCAATGCTTTTCTCTT	Acyl-carrier-protein S-malonyltransferase/ transferase	PGSC0003DMB000000098	chr01	Acyl-carrier-protein S-malonyltransferase/ transferase	PGSC0003DMP400037030	PGSC0003DMG400021362	PGSC0003DMC400037030	PGSC0003DMT400055055	11.1.2	lipid metabolism.FA synthesis and FA elongation.Acetyl CoA Transacylase	pgsc0003dmp400037030	highly similar to ( 525) AT2G30200 | Symbols: | binding / catalytic/ transferase | chr2:12883340-12885482 REVERSEhighly similar to ( 514) loc_os03g18590 12003.m07281 protein malonyl CoA-acyl carrier protein transacylase, mitochondrial precursor, putative, expressedFabD COG3321 Acyl_transf_1 PGSC0003DMT400055055
CUST_7407_PI426222305	1.43329	176.564	0.496394	111.902	2.66779	189.576	0.971535	64.6539	0.364172	2.30067	974.093	0.335673	57.5597	1.15446	78.9941	1.67866	129.636	PGSC0003DMT400025527	GAGGCATAGTTGTTGTTGTATTATGCAGCAGTGACTTATTTATGTGATAAAAGCAGATGT	Plastidic hexokinase	PGSC0003DMB000000032	chr04	Plastidic hexokinase	PGSC0003DMP400017382	PGSC0003DMG400009861	PGSC0003DMC400017382	PGSC0003DMT400025527	2.2.1.4	major CHO metabolism.degradation.sucrose.hexokinase	pgsc0003dmp400017382	moderately similar to ( 288) AT1G47840 | Symbols: HXK3 | HXK3 (HEXOKINASE 3); ATP binding / fructokinase/ glucokinase/ hexokinase | chr1:17616243-17618859 REVERSEmoderately similar to ( 462) HXK2_TOBAC Hexokinase-2, chloroplast precursor (EC 2.7.1.1) (NtHxK2) - Nicotiana tabacum (Common tobacco)moderately similar to ( 337) loc_os07g09890 12007.m05444 protein hexokinase-1, putative, expressedHexok…
CUST_22748_PI426222305	0.938038	43.5326	1.20757	80.1564	0.638366	17.227	0.232029	5.83504	0.363473	2.26664	216.714	1.23721	79.9747	0.23761	5.06614	1.34223	38.7185	PGSC0003DMT400078211	CCTCGATGAGTTTAGGATTGAAGCGTAGTTGATTGATATAAGATTTTATCAACAGTGAGA	Acyl-CoA thioesterase	PGSC0003DMB000000128	chr06	Acyl-CoA thioesterase	PGSC0003DMP400052959	PGSC0003DMG400030434	PGSC0003DMC400052959	PGSC0003DMT400078211	11.9.4.5	lipid metabolism.lipid degradation.beta-oxidation.acyl-CoA thioesterase	pgsc0003dmp400052959	very weakly similar to (81.3) AT2G29590 | Symbols: | thioesterase family protein | chr2:12654602-12655432 REVERSE PGSC0003DMT400078211
CUST_35289_PI426222305	0.931021	21.5549	1.12977	41.8475	1.2342	17.1456	0.446093	5.82753	0.361444	1.06072	66.2778	1.10568	37.5487	0.634293	8.09764	0.811197	12.4701	PGSC0003DMT400038388	TTAGCAGTTACGCTTTTACCTCATTTTACTCACTCTCTCGACGGCACGAAGAATCTGCCT	DUF614 containing protein	PGSC0003DMB000000271	chr03	DUF614 containing protein	PGSC0003DMP400026073	PGSC0003DMG400014815	PGSC0003DMC400026073	PGSC0003DMT400038388	35.2	not assigned.unknown	pgsc0003dmp400026073	moderately similar to ( 319) AT5G51400 | Symbols: | unknown protein | chr5:20878784-20880036 REVERSEmoderately similar to ( 320) loc_os03g01210 12003.m35650 protein domain of unknown function DUF614 containing protein, expressedPLAC8 PGSC0003DMT400038388
CUST_30980_PI426222305	0.670893	20.4791	2.27459	94.2927	1.03823	15.6741	0.373415	5.20344	0.359663	1.47335	75.7898	0.629244	22.8785	0.614806	8.37168	0.98934	18.5395	PGSC0003DMT400040242	CCAGGTTTATACCATCAAGGCTCCACTGCTGAAATTCTTATGCTTCATTCATCTGCGATG	RNase H domain-containing protein	PGSC0003DMB000000210	chr05	RNase H domain-containing protein	PGSC0003DMP400027302	PGSC0003DMG400015577	PGSC0003DMC400027302	PGSC0003DMT400040242	27.1.19	RNA.processing.ribonucleases	pgsc0003dmp400027302	moderately similar to ( 216) AT1G24090 | Symbols: | RNase H domain-containing protein | chr1:8520834-8524690 FORWARDweakly similar to ( 197) loc_os06g13010 12006.m06017 protein nucleic acid binding protein, putative, expressedCOG3011 DUF393 PGSC0003DMT400040242
CUST_17442_PI426222305	1.54347	67.702	2.4341	166.903	0.588735	15.9923	0.211345	5.22196	0.358982	1.88126	176.426	1.68536	112.306	0.438894	11.0412	0.445696	13.91	PGSC0003DMT400068097	GTTCGACGTTTCTGGGGAATAGGTAATGCTCAGCCTTACTGATAATCGAAAAGATATAGT	Conserved gene of unknown function	PGSC0003DMB000000093	chr03	Conserved gene of unknown function	PGSC0003DMP400046003	PGSC0003DMG402026486	PGSC0003DMC400046003	PGSC0003DMT400068097	35.2	not assigned.unknown	pgsc0003dmp400046003	weakly similar to ( 119) AT1G65000 | Symbols: | unknown protein | chr1:24147156-24148373 FORWARDweakly similar to ( 111) loc_os03g64060 12003.m11271 protein expressed protein PGSC0003DMT400068097
CUST_9594_PI426222305	0.989399	47.4311	1.13719	113.042	2.72657	83.4767	0.962269	27.5386	0.352922	0.902494	164.53	0.779422	56.4648	0.798762	20.903	1.37466	44.6244	PGSC0003DMT400058901	TATAGAAGCTTGAGAGCACTCACCTTACGAGTCGTTATGATCTCTGTCTATGGACCAGTC	Inter-alpha-trypsin inhibitor heavy chain	PGSC0003DMB000000040	chr03	Inter-alpha-trypsin inhibitor heavy chain	PGSC0003DMP400039679	PGSC0003DMG401022886	PGSC0003DMC400039679	PGSC0003DMT400058901	20.1.7.6.1	stress.biotic.PR-proteins.proteinase inhibitors.trypsin inhibitor	pgsc0003dmp400039679	highly similar to ( 646) AT1G19110 | Symbols: | inter-alpha-trypsin inhibitor heavy chain-related | chr1:6602270-6605766 FORWARDhighly similar to ( 564) loc_os07g42280 12007.m08463 protein von Willebrand factor type A domain containing protein, expressedvWA_interalpha_trypsin_inhibitor vWA_subgroup vWFA PGSC0003DMT400058901
CUST_25285_PI426222305	2.32516	22.5118	0.684766	11.6236	2.54525	15.5448	0.897693	4.95457	0.352693	0.51065	12.3643	0.999958	14.6342	1.36241	7.63692	3.57925	23.5378	PGSC0003DMT400034471	TAATGAATGGGATTGGAAGAGGAATCTTGATTCAGCTTATTAGTCAAGATATTGATCCTG	Lipoxygenase	PGSC0003DMB000000148	chr11	Lipoxygenase	PGSC0003DMP400023433	PGSC0003DMG400013248	PGSC0003DMC400023433	PGSC0003DMT400034471	17.7.1.2	hormone metabolism.jasmonate.synthesis-degradation.lipoxygenase	pgsc0003dmp400023433	moderately similar to ( 293) AT1G72520 | Symbols: | lipoxygenase, putative | chr1:27308611-27312589 FORWARDmoderately similar to ( 266) LOX6_ORYSA Probable lipoxygenase 6 (EC 1.13.11.12) - Oryza sativa (Rice)moderately similar to ( 266) loc_os03g08220 12003.m06331 protein lipoxygenase 6, putative, expressedLipoxygenase PLAT_LH2 PGSC0003DMT400034471
CUST_38101_PI426222305	1.07149	173.547	1.16477	332.437	0.946541	93.4001	0.332806	31.2494	0.351603	2.01607	886.925	1.20367	287.193	0.580788	50.8923	1.52552	164.907	PGSC0003DMT400054719	GCACAGATTCAAAGAGATGGATTATAGTAGTCAATGCCTCATTTTGTTCAAAACATGAAG	Golgi transport complex protein	PGSC0003DMB000000312	chr10	Golgi transport complex protein	PGSC0003DMP400036805	PGSC0003DMG400021243	PGSC0003DMC400036805	PGSC0003DMT400054719	31.4	cell.vesicle transport	pgsc0003dmp400036805	highly similar to ( 974) AT1G67930 | Symbols: | Golgi transport complex protein-related | chr1:25474218-25477332 REVERSEhighly similar to ( 843) loc_os05g31490 12005.m07383 protein expressed protein PGSC0003DMT400054719
CUST_30016_PI426222305	2.39798	58.9191	0.91715	49.8554	1.08605	15.7117	0.38164	5.15565	0.351403	5.14121	516.23	0.394494	19.0452	0.657939	8.61471	1.88017	29.6861	PGSC0003DMT400005623	AAATATCTTCTTTGTAATGGTTACTGTGAGAAGTTTTGAATCCATCTGTACATGCTGGAC	Pollen specific protein sf21	PGSC0003DMB000000198	chr08	Pollen specific protein sf21	PGSC0003DMP400003933	PGSC0003DMG400002204	PGSC0003DMC400003933	PGSC0003DMT400005623	34.23.1	transport.hormones.auxin	pgsc0003dmp400003933	highly similar to ( 501) AT5G56750 | Symbols: | Ndr family protein | chr5:22957986-22960606 FORWARDmoderately similar to ( 436) SF21_HELAN Pollen-specific protein SF21 - Helianthus annuus (Common sunflower)moderately similar to ( 485) loc_os01g09670 12001.m07591 protein pollen-specific protein SF21, putative, expressedNdr PGSC0003DMT400005623
CUST_22394_PI426222305	0.352347	55.923	0.861658	217.291	3.6123	366.67	1.25875	119.023	0.348463	0.666258	258.106	0.387669	94.9915	1.0374	88.6434	1.79813	195.232	PGSC0003DMT400039423	GAAGGTTATGCAGATGTAGAATGAAGGAAGTGAACGCACAGCATATTATTACTTACAATT	Protein tyrosine phosphatase	PGSC0003DMB000000127	chr03	Protein tyrosine phosphatase	PGSC0003DMP400026742	PGSC0003DMG400015246	PGSC0003DMC400026742	PGSC0003DMT400039423	2.2.2.10	major CHO metabolism.degradation.starch.laforin like phosphoglucan phosphatase (SEX4)	pgsc0003dmp400026742	moderately similar to ( 462) AT3G52180 | Symbols: ATPTPKIS1, DSP4, SEX4 | SEX4 (STARCH-EXCESS 4); polysaccharide binding / protein tyrosine/serine/threonine phosphatase | chr3:19350574-19353459 REVERSEmoderately similar to ( 462) loc_os03g01750 12003.m101148 protein protein tyrosine phosphatase, putative, expressed PGSC0003DMT400039423
CUST_22532_PI426222305	1.97511	27.4552	1.11729	32.6108	3.10971	20.4507	1.05377	6.39958	0.338866	2.7107	128.567	0.435088	6.74798	1.7218	12.48	0.812669	5.64479	PGSC0003DMT400039197	TCTGCTCTAGACTACTATTTCAGTGTGTAATAATTTATAGGTAATGAAATTGAGGGCACG	Conserved gene of unknown function	PGSC0003DMB000000127	chr03	Conserved gene of unknown function	PGSC0003DMP400026590	PGSC0003DMG400015156	PGSC0003DMC400026590	PGSC0003DMT400039197	35.2	not assigned.unknown	pgsc0003dmp400026590	highly similar to ( 522) AT3G01680 | Symbols: | unknown protein | chr3:252033-255246 FORWARD PGSC0003DMT400039197
CUST_10470_PI426222305	1.67453	83.0503	1.67896	132.023	0.540203	16.4871	0.182818	5.11439	0.338426	2.5643	316.043	0.854407	66.3506	0.194547	4.64386	0.989213	33.9345	PGSC0003DMT400032099	GTACAGTTCTCTCTTTTTCACATTAATTCCAAGTGCATCTGAAAGGTTACATGTTTAGAC	Monodehydroascorbate reductase	PGSC0003DMB000000048	chr08	Monodehydroascorbate reductase	PGSC0003DMP400021804	PGSC0003DMG400012322	PGSC0003DMC400021804	PGSC0003DMT400032099	21.2.1	redox.ascorbate and glutathione.ascorbate	pgsc0003dmp400021804	highly similar to ( 726) AT1G63940 | Symbols: MDAR6 | monodehydroascorbate reductase, putative | chr1:23730095-23733534 FORWARDmoderately similar to ( 345) MDARS_CUCSA Monodehydroascorbate reductase, seedling isozyme (EC 1.6.5.4) (MDAR seedling) (Ascorbate free radical reductase seedling) (AFR reductase seedling) - Cucumis sativus (Cucumber)highly similar to ( 658) loc_os08g05570 12008.m26579 pro…
CUST_36127_PI426222305	0.946037	401.949	1.0645	771.199	1.18283	297.634	0.397346	95.8276	0.335929	1.21488	1323.95	1.0249	625.332	0.422797	96.3715	2.13135	591.373	PGSC0003DMT400007890	CGTACATCAAGATGGAGTTGTTAAAATTAACTGAAGAGCTTTATGTGATTCTGTCGTTCT	KOM	PGSC0003DMB000000281	chr08	KOM	PGSC0003DMP400005480	PGSC0003DMG400003050	PGSC0003DMC400005480	PGSC0003DMT400007890	29.5.5	protein.degradation.serine protease	pgsc0003dmp400005480	moderately similar to ( 309) AT1G63120 | Symbols: ATRBL2 | ATRBL2 (Arabidopsis thaliana Rhomboid-like 2); serine-type endopeptidase | chr1:23409054-23410725 REVERSEmoderately similar to ( 303) loc_os03g02530 12003.m05794 protein membrane protein, putative, expressedRhomboid COG0705 PGSC0003DMT400007890
CUST_15171_PI426222305	1.20771	144.411	1.85432	313.298	0.389144	25.8367	0.130393	8.13999	0.335075	3.2299	948.271	2.13567	342.898	0.153956	9.43329	0.962569	70.2627	PGSC0003DMT400057140	GTACCTCTGGAAGAATCAACTGTACTATTTCCAATTTTGTTTCCTGCTACTTTTATGTAG	Fimbrin	PGSC0003DMB000000076	chr07	Fimbrin	PGSC0003DMP400038426	PGSC0003DMG402022197	PGSC0003DMC400038426	PGSC0003DMT400057140	31.1	cell.organisation	pgsc0003dmp400038426	highly similar to ( 953) AT5G35700 | Symbols: FIM2 | FIM2 (FIMBRIN-LIKE PROTEIN 2); actin binding | chr5:13872833-13876432 REVERSEhighly similar to ( 906) loc_os02g48740 12002.m09908 protein fimbrin 1, putative, expressedSAC6 CH PGSC0003DMT400057140
CUST_22494_PI426222305	8.32328	123.428	2.48846	95.1632	2.03379	16.9984	0.676858	5.3226	0.332806	4.23566	395.273	0.984356	20.1821	0.701958	4.84947	0.563764	5.05729	PGSC0003DMT400039504	CACTGTTGTTGATGCAAGAGACTTATGGGCTGTAAGTCTTTCATTTATTTTACTCTACTT	Alpha-galactosidase	PGSC0003DMB000000127	chr03	Alpha-galactosidase	PGSC0003DMP400026783	PGSC0003DMG400015273	PGSC0003DMC400026783	PGSC0003DMT400039504	3.8.2	minor CHO metabolism.galactose.alpha-galactosidases	pgsc0003dmp400026783	moderately similar to ( 479) AT5G08370 | Symbols: AtAGAL2 | AtAGAL2 (Arabidopsis thaliana ALPHA-GALACTOSIDASE 2); alpha-galactosidase/ catalytic/ hydrolase, hydrolyzing O-glycosyl compounds | chr5:2691116-2693441 REVERSEmoderately similar to ( 450) AGAL_ORYSA Alpha-galactosidase precursor (EC 3.2.1.22) (Melibiase) (Alpha-D-galactoside galactohydrolase) - Oryza sativa (Rice)moderately similar to (…
CUST_40192_PI426222305	5.60827	13057.1	3.93415	14964.4	0.871957	1057.35	0.286618	323.318	0.328707	9.30386	62153.6	1.09919	3202.04	0.448136	464.833	0.463014	593.581	PGSC0003DMT400068373	CAGGTTGAGTTGTATTCTGCTGCTAATTCTGCTTTTCAATACCATGTTATTTTCTACTTG	Cytochrome P450	PGSC0003DMB000000346	chr06	Cytochrome P450	PGSC0003DMP400046202	PGSC0003DMG400026586	PGSC0003DMC400046202	PGSC0003DMT400068373	26.1	misc.cytochrome P450	pgsc0003dmp400046202	moderately similar to ( 442) AT3G14690 | Symbols: CYP72A15 | CYP72A15; electron carrier/ heme binding / iron ion binding / monooxygenase/ oxygen binding | chr3:4937410-4939310 FORWARDmoderately similar to ( 421) C72A1_CATRO Cytochrome P450 72A1 (EC 1.3.3.9) (CYPLXXII) (Secologanin synthase) (SLS) - Catharanthus roseus (Rosy periwinkle) (Madagascar periwinkle)moderately similar to ( 450) loc_os01g…
CUST_51500_PI426222305	0.959918	151.884	4.90594	1274.13	0.540514	51.5446	0.175993	15.7835	0.325603	1.29506	399.014	2.77	922.131	0.402587	34.5845	1.28014	131.491	PGSC0003DMT400025167	GATGGAACCCTTTTTGAACAAAAGGCAAGAGAAGTTGCTGCAGAGAAGTCAAAAGTGAAT	Calcium ion binding protein			Calcium ion binding protein	PGSC0003DMP400017167	PGSC0003DMG402009727	PGSC0003DMC400017167	PGSC0003DMT400025167	33.99	development.unspecified	pgsc0003dmp400017167	weakly similar to ( 179) AT1G70670 | Symbols: | caleosin-related family protein | chr1:26644830-26645970 FORWARDweakly similar to ( 182) loc_os03g12230 12003.m101244 protein caleosin, putative, expressedCaleosin PGSC0003DMT400025167
CUST_51336_PI426222305	0.984722	71.2277	0.531883	78.8641	1.14858	51.0112	0.371005	15.253	0.323011	1.99117	572.24	1.06115	110.814	0.77572	30.8131	1.56675	73.4887	PGSC0003DMT400028137	AGAAGGAAGCACAGACGATTCTAAATAGACCTCTGTCACAGGTGGTATTTCACATATGGG	Protein phosphatase inhibitor 2 containing protein	PGSC0003DMB000000808	chr01	Protein phosphatase inhibitor 2 containing protein	PGSC0003DMP400019174	PGSC0003DMG400010855	PGSC0003DMC400019174	PGSC0003DMT400028137	35.2	not assigned.unknown	pgsc0003dmp400019174	PGSC0003DMT400028137
CUST_13388_PI426222305	0.944142	75.3399	1.07528	126.799	1.0957	50.272	0.351686	15.3876	0.320969	1.97742	452.148	1.0628	120.765	0.361688	14.2598	1.91612	95.2146	PGSC0003DMT400008412	AAATTGGACAGACGATTCAGTGCCTTAGTAGAGGTACAGGAGTGTGGATCAATGGTGACA	Ndr family protein	PGSC0003DMB000000067	chr07	Ndr family protein	PGSC0003DMP400005848	PGSC0003DMG400003248	PGSC0003DMC400005848	PGSC0003DMT400008412	34.23.1	transport.hormones.auxin	pgsc0003dmp400005848	highly similar to ( 600) AT5G56750 | Symbols: | Ndr family protein | chr5:22957986-22960606 FORWARDhighly similar to ( 506) SF21_HELAN Pollen-specific protein SF21 - Helianthus annuus (Common sunflower)highly similar to ( 550) loc_os02g13150 12002.m33364 protein pollen-specific protein SF21, putative, expressedNdr PGSC0003DMT400008412
CUST_33912_PI426222305	0.507669	11.2881	0.858119	28.7574	1.80219	22.8166	0.575465	7.0461	0.319314	1.20336	54.0009	0.350838	12.2396	1.37484	15.2923	5.69128	78.6455	PGSC0003DMT400012516	ACCATGAAACATTGGTTTCTATCTCCTGTCTCTGCAGTCGTCTGTGTAGGTTGATACAAT	Nucleosome assembly protein 1 4	PGSC0003DMB000000246	chr06	Nucleosome assembly protein 1 4	PGSC0003DMP400008690	PGSC0003DMG402004883	PGSC0003DMC400008690	PGSC0003DMT400012516	28.1	DNA.synthesis/chromatin structure	pgsc0003dmp400008690	moderately similar to ( 251) AT4G26110 | Symbols: NAP1;1 | NAP1;1 (NUCLEOSOME ASSEMBLY PROTEIN1;1); DNA binding | chr4:13232712-13235060 FORWARDmoderately similar to ( 268) loc_os06g40920 12006.m08627 protein nucleosome assembly protein 1-like protein 2, putativeNAP PGSC0003DMT400012516
CUST_28584_PI426222305	2.52328	318.002	1.04633	270.968	1.22273	96.0966	0.388499	29.1486	0.317732	1.45131	642.491	0.491843	93.0942	0.40124	30.4992	1.58892	135.79	PGSC0003DMT400055512	CCTATGTTAGGTGTAGGTATGGTTCTCTCTTTTGGCAATGTTGTGTTTTTATCTTTGAAT	UDP-glucosyltransferase	PGSC0003DMB000000177	chr08	UDP-glucosyltransferase	PGSC0003DMP400037372	PGSC0003DMG400021555	PGSC0003DMC400037372	PGSC0003DMT400055512	26.2	misc.UDP glucosyl and glucoronyl transferases	pgsc0003dmp400037372	highly similar to ( 643) AT2G36970 | Symbols: | UDP-glucoronosyl/UDP-glucosyl transferase family protein | chr2:15529050-15530712 FORWARDweakly similar to ( 184) IAAG_MAIZE Indole-3-acetate beta-glucosyltransferase (EC 2.4.1.121) (IAA-Glu synthetase) ((Uridine 5'-diphosphate-glucose:indol-3-ylacetyl)-beta-D-glucosyl transferase) - Zea mays (Maize)highly similar to ( 525) loc_os10g30560 12010.m059…
CUST_31220_PI426222305	2.85383	1461.54	3.3561	2721.32	1.06407	345.669	0.33633	100.836	0.316078	1.61504	2060.02	0.733177	584.358	0.355924	98.5252	0.635304	216.589	PGSC0003DMT400063824	GTCAAATTATTCAGCATATCGTAATGAGGAAGGTTCCTGTGGTTCTTTTACATGTAATGT	Maltose transporter	PGSC0003DMB000000213	chr04	Maltose transporter	PGSC0003DMP400042995	PGSC0003DMG400024812	PGSC0003DMC400042995	PGSC0003DMT400063824	2.2.2.6	major CHO metabolism.degradation.starch.transporter	pgsc0003dmp400042995	weakly similar to ( 162) AT5G17520 | Symbols: RCP1, MEX1 | RCP1 (ROOT CAP 1); maltose transmembrane transporter | chr5:5772796-5775231 REVERSEweakly similar to ( 181) MEX1_ORYSA Maltose excess protein 1-like, chloroplast precursor - Oryza sativa (Rice)weakly similar to ( 181) loc_os04g51330 12004.m10029 protein maltose excess protein 1-like, chloroplast precursor, putative, expressed PGSC0003DMT4…
CUST_7635_PI426222305	0.991063	36.4497	0.149571	8.81749	2.91473	60.8947	0.915079	18.3161	0.31395	1.37518	155.299	0.144647	7.27308	1.16688	32.9284	1.28989	29.0649	PGSC0003DMT400025701	AATAGACATCAAATGAGAGGTGCTTGATGTAATTTAGAGCGTGAACGTACTGCTAAAAAA	3-hydroxy-3-methylglutaryl coenzyme A reductase	PGSC0003DMB000000032	chr04	3-hydroxy-3-methylglutaryl coenzyme A reductase	PGSC0003DMP400017516	PGSC0003DMG400009924	PGSC0003DMC400017516	PGSC0003DMT400025701	16.1.2.3	secondary metabolism.isoprenoids.mevalonate pathway.HMG-CoA reductase	pgsc0003dmp400017516	highly similar to ( 804) AT1G76490 | Symbols: HMG1, HMGR1 | HMG1 (HYDROXY METHYLGLUTARYL COA REDUCTASE 1); hydroxymethylglutaryl-CoA reductase | chr1:28695801-28698206 FORWARDhighly similar to ( 849) HMDH1_HEVBR 3-hydroxy-3-methylglutaryl-coenzyme A reductase 1 (EC 1.1.1.34) (HMG-CoA reductase 1) - Hevea brasiliensis (Para rubber tree)highly similar to ( 713) loc_os08g40180 12008.m07998 protein 3…
CUST_248_PI426222305	2.70552	155.715	4.47982	403.515	0.552973	19.6288	0.173201	5.79391	0.313218	2.3498	281.148	1.53069	137.326	0.293579	10.0121	0.763582	29.4214	PGSC0003DMT400038713	GCTAATGAGTTGTGTAAATAGTATTGTGACCATATTTTTGCAAACAATACTCCATGTGGG	Gene of unknown function	PGSC0003DMB000000002	chr05	Gene of unknown function	PGSC0003DMP400026312	PGSC0003DMG400014961	PGSC0003DMC400026312	PGSC0003DMT400038713	35.2	not assigned.unknown	pgsc0003dmp400026312	PGSC0003DMT400038713
CUST_11386_PI426222305	2.48876	633.173	3.44463	1391.34	0.779825	115.563	0.241302	34.176	0.309431	3.28126	1869.13	1.16708	416.422	0.315357	39.8308	0.274401	44.4363	PGSC0003DMT400010656	CCTCTTGTGTACTTGTATCATTTGGTCTCTGGCATATGATGTTACATTAAGTCCAAATAA	Hydrolase, hydrolyzing O-glycosyl compounds	PGSC0003DMB000000052	chr03	Hydrolase, hydrolyzing O-glycosyl compounds	PGSC0003DMP400007445	PGSC0003DMG400004162	PGSC0003DMC400007445	PGSC0003DMT400010656	10.6.1	cell wall.degradation.cellulases and beta -1,4-glucanases	pgsc0003dmp400007445	highly similar to ( 808) AT3G47000 | Symbols: | glycosyl hydrolase family 3 protein | chr3:17313811-17316539 REVERSEhighly similar to ( 747) loc_os05g37700 12005.m07949 protein periplasmic beta-glucosidase precursor, putative, expressedBglX Glyco_hydro_3 Glyco_hydro_3_C PGSC0003DMT400010656
CUST_42594_PI426222305	1.08493	512.158	2.36776	1431.88	1.24067	297.997	0.383719	87.2891	0.309284	1.61663	2017.68	1.07838	759.017	0.390252	80.2501	0.727079	190.364	PGSC0003DMT400026852	GGATTGCCTTCAGCAAGAAATCTAAATGTGGAACTTGATGATGATTTCCTTAATGTATCA	Cathepsin B-like cysteine proteinase	PGSC0003DMB000000406	chr02	Cathepsin B-like cysteine proteinase	PGSC0003DMP400018308	PGSC0003DMG400010362	PGSC0003DMC400018308	PGSC0003DMT400026852	29.5.3	protein.degradation.cysteine protease	pgsc0003dmp400018308	moderately similar to ( 384) AT1G02305 | Symbols: | cathepsin B-like cysteine protease, putative | chr1:455816-457974 FORWARDweakly similar to ( 108) ALEU_HORVU Thiol protease aleurain precursor (EC 3.4.22.16) - Hordeum vulgare (Barley)moderately similar to ( 371) loc_os05g24550 12005.m083685 protein cathepsin B-like cysteine proteinase 3 precursor, putative, expressedPeptidase_C1A_CathepsinB Pep…
CUST_27936_PI426222305	1.23731	45.5475	2.46919	148.902	1.11949	23.7485	0.34547	7.10077	0.308596	0.246422	25.7491	0.667541	43.5077	0.821212	15.1126	2.59286	60.2972	PGSC0003DMT400081918	CTAGCTTTGGTTCATATGTTACACATTCCATAGGAGGTTTTTTGTACTTCTCAATTGACA	Dynein light chain type 1 family protein	PGSC0003DMB000000172	chr01	Dynein light chain type 1 family protein	PGSC0003DMP400055332	PGSC0003DMG400032159	PGSC0003DMC400055332	PGSC0003DMT400081918	31.1	cell.organisation	pgsc0003dmp400055332	weakly similar to ( 184) AT1G23220 | Symbols: | dynein light chain type 1 family protein | chr1:8242614-8244136 FORWARDweakly similar to ( 153) loc_os02g36990 12002.m08787 protein microtubule motor, putative, expressedDynein_light PGSC0003DMT400081918
CUST_9477_PI426222305	1.3744	73.8893	2.32249	198.693	0.679742	21.4129	0.20757	6.12865	0.305366	2.76692	396.565	1.84214	138.441	0.327043	11.6817	0.995994	33.6135	PGSC0003DMT400006755	GCTGCTCTCATCAACAAGAATTTGAAAGAATACAGCCGTGAAATTAGAGATGAACTATAG	Protein disulfide isomerase	PGSC0003DMB000000040	chr03	Protein disulfide isomerase	PGSC0003DMP400004689	PGSC0003DMG400002622	PGSC0003DMC400004689	PGSC0003DMT400006755	21.1	redox.thioredoxin	pgsc0003dmp400004689	highly similar to ( 524) AT3G16110 | Symbols: ATPDIL1-6, ATPDI4, PDI4 | ATPDIL1-6 (PDI-LIKE 1-6); protein disulfide isomerase | chr3:5460955-5463666 REVERSEweakly similar to ( 149) PDI_RICCO Protein disulfide-isomerase precursor (EC 5.3.4.1) (PDI) - Ricinus communis (Castor bean)moderately similar to ( 419) loc_os06g06790 12006.m05404 protein OsPDIL1-5 - Oryza sativa protein disulfide isomerase, …
CUST_29732_PI426222305	1.51281	179.219	0.860117	171.883	1.44761	93.3646	0.441144	27.2021	0.304738	3.4775	1200.49	1.57887	247.835	0.391994	21.8375	0.440065	33.9263	PGSC0003DMT400080500	CGCGCTGTCTTACAAATATATTAACCTCTTGTATCATTACGGGAAGACTTGTGAAATTTT	Pectinesterase-2	PGSC0003DMB000000192	chr03	Pectinesterase-2	PGSC0003DMP400054599	PGSC0003DMG400031344	PGSC0003DMC400054599	PGSC0003DMT400080500	10.8.1	cell wall.pectin*esterases.PME	pgsc0003dmp400054599	moderately similar to ( 368) AT5G09760 | Symbols: | pectinesterase family protein | chr5:3032446-3034364 FORWARDmoderately similar to ( 219) PME2_CITSI Pectinesterase-2 precursor (EC 3.1.1.11) (Pectin methylesterase) (PE) - Citrus sinensis (Sweet orange)moderately similar to ( 308) loc_os01g65790 12001.m12687 protein pectinesterase PPE8B precursor, putative, expressedPectinesterase PemB PGSC0003D…
CUST_5327_PI426222305	3.09526	133.77	1.68234	134.468	1.59646	39.4138	0.479763	11.2297	0.300516	2.90763	405.8	0.772749	47.8595	0.456579	10.2812	0.426584	11.423	PGSC0003DMT400003998	GTTTGCCAGTAAACTTCAAAAGGTCAGTATAGTTTTTGCTCCGGTAGACTTATAAATGTA	GIL1 (GRAVITROPIC IN THE LIGHT)	PGSC0003DMB000000020	chr02	GIL1 (GRAVITROPIC IN THE LIGHT)	PGSC0003DMP400002856	PGSC0003DMG400001576	PGSC0003DMC400002856	PGSC0003DMT400003998	33.99	development.unspecified	pgsc0003dmp400002856	moderately similar to ( 497) AT5G58960 | Symbols: GIL1 | GIL1 (GRAVITROPIC IN THE LIGHT) | chr5:23806906-23808360 FORWARDmoderately similar to ( 332) loc_os03g61040 12003.m10988 protein expressed proteinDUF641 PGSC0003DMT400003998
CUST_30029_PI426222305	2.92481	77.2704	1.00933	56.4803	1.18935	19.1758	0.353347	5.30894	0.297093	3.97704	499	0.231495	9.76408	0.715696	9.99716	2.22687	38.9894	PGSC0003DMT400005622	AAATATCTTCTTTGTAATGGTTACTGTGAGAAGTTTTGAATCCATCTGTACATGCTGGAC	Pollen specific protein sf21	PGSC0003DMB000000198	chr08	Pollen specific protein sf21	PGSC0003DMP400003932	PGSC0003DMG400002204	PGSC0003DMC400003932	PGSC0003DMT400005622	34.23.1	transport.hormones.auxin	pgsc0003dmp400003932	moderately similar to ( 377) AT5G11790 | Symbols: | Ndr family protein | chr5:3799682-3802496 FORWARDmoderately similar to ( 323) SF21_HELAN Pollen-specific protein SF21 - Helianthus annuus (Common sunflower)moderately similar to ( 360) loc_os02g13150 12002.m33364 protein pollen-specific protein SF21, putative, expressedNdr PGSC0003DMT400005622
CUST_22463_PI426222305	2.37808	68.7127	1.789	108.109	1.09718	19.0315	0.325854	5.27858	0.296991	4.79418	360.216	0.535856	23.8513	0.456272	6.92157	0.470337	9.45142	PGSC0003DMT400039489	GCCCTTTAAATGTATATTGGTTTTTTGGTGGATTTTGGCATCCATTTATACTTTTGCCAC	Phospholipase C 4	PGSC0003DMB000000127	chr03	Phospholipase C 4	PGSC0003DMP400026773	PGSC0003DMG400015265	PGSC0003DMC400026773	PGSC0003DMT400039489	11.9.3.5	lipid metabolism.lipid degradation.lysophospholipases.phosphoinositide phospholipase C	pgsc0003dmp400026773	highly similar to ( 643) AT3G48610 | Symbols: | phosphoesterase family protein | chr3:18011653-18013959 REVERSEhighly similar to ( 503) loc_os03g61130 12003.m10997 protein hydrolase, acting on ester bonds, putative, expressedPhosphoesterase PlcC PGSC0003DMT400039489
CUST_29458_PI426222305	1.33747	53.3898	1.23883	83.2752	1.01284	22.6467	0.298411	6.38164	0.294626	3.049	311.362	1.2669	68.8657	0.684238	16.3034	0.655807	17.8344	PGSC0003DMT400075818	GGGGATGAACAAAATTCATATATATGCAATGTACTTTTTCCCCTTCCATTGTGTTGCAAT	Glucan endo-1,3-beta-glucosidase	PGSC0003DMB000000189	chr04	Glucan endo-1,3-beta-glucosidase	PGSC0003DMP400051356	PGSC0003DMG400029476	PGSC0003DMC400051356	PGSC0003DMT400075818	26.4.1	misc.beta 1,3 glucan hydrolases.glucan endo-1,3-beta-glucosidase	pgsc0003dmp400051356	highly similar to ( 649) AT2G01630 | Symbols: | glycosyl hydrolase family 17 protein / beta-1,3-glucanase, putative | chr2:279564-281955 REVERSEmoderately similar to ( 249) E13B_WHEAT Glucan endo-1,3-beta-glucosidase precursor (EC 3.2.1.39) ((1->3)-beta-glucan endohydrolase) ((1->3)-beta-glucanase) (Beta-1,3-endoglucanase) - Triticum aestivum (Wheat)highly similar to ( 670) loc_os03g12140 12003.m…
CUST_30765_PI426222305	1.98516	214.921	6.53371	1397.88	0.340365	22.1624	0.100004	5.99132	0.293813	5.91103	2093.77	5.95996	914.353	0.122138	7.05518	0.641336	44.4855	PGSC0003DMT400002495	TAAAAAGCTTGGCAAATGTGACTTTGTTGCTTTAGCGGTCGATCTATGTGGGCATGCAAC	Phenazine biosynthesis protein	PGSC0003DMB000000207	chr09	Phenazine biosynthesis protein	PGSC0003DMP400001813	PGSC0003DMG400000951	PGSC0003DMC400001813	PGSC0003DMT400002495	35.2	not assigned.unknown	pgsc0003dmp400001813	moderately similar to ( 261) AT4G02860 | Symbols: | catalytic | chr4:1268952-1270508 REVERSEmoderately similar to ( 219) loc_os01g16146 12001.m08212 protein phenazine biosynthesis protein, putative, expressedPhzC-PhzF COG0384 PGSC0003DMT400002495
CUST_9430_PI426222305	0.373899	60.7311	0.290805	83.8094	3.6821	382.094	1.0741	103.409	0.29171	0.403638	345.273	0.761229	186.637	1.37119	116.83	1.33611	147.309	PGSC0003DMT400023685	AGGATGCCCAATCCCTAACCTCCTGTTGGTCTAAACCACTTATCGGTTAAAAGGAAAAAA	Conserved gene of unknown function	PGSC0003DMB000000040	chr03	Conserved gene of unknown function	PGSC0003DMP400016154	PGSC0003DMG400009163	PGSC0003DMC400016154	PGSC0003DMT400023685	17.2.3	hormone metabolism.auxin.induced-regulated-responsive-activated	pgsc0003dmp400016154	highly similar to ( 506) AT1G51630 | Symbols: | unknown protein | chr1:19142141-19144082 REVERSEmoderately similar to ( 429) loc_os09g32320 12009.m06320 protein expressed proteinDUF246 PGSC0003DMT400023685
CUST_40193_PI426222305	5.35361	14526.8	3.66167	16087.6	0.9018	1227.49	0.261265	328.218	0.289716	8.34896	60579.7	1.06043	3467.55	0.449666	534.99	0.463935	676.818	PGSC0003DMT400068388	CAGGTTGAGTTGTATTCTGCTGCTAATTCTGCTTTTCAATACCATGTTATTTTCTACTTG	Cytochrome P450	PGSC0003DMB000000346	chr06	Cytochrome P450	PGSC0003DMP400046213	PGSC0003DMG400026594	PGSC0003DMC400046213	PGSC0003DMT400068388	26.1	misc.cytochrome P450	pgsc0003dmp400046213	moderately similar to ( 442) AT3G14690 | Symbols: CYP72A15 | CYP72A15; electron carrier/ heme binding / iron ion binding / monooxygenase/ oxygen binding | chr3:4937410-4939310 FORWARDmoderately similar to ( 421) C72A1_CATRO Cytochrome P450 72A1 (EC 1.3.3.9) (CYPLXXII) (Secologanin synthase) (SLS) - Catharanthus roseus (Rosy periwinkle) (Madagascar periwinkle)moderately similar to ( 450) loc_os01g…
CUST_45324_PI426222305	1.84864	706.053	0.141872	91.0541	1.63862	333.817	0.463276	88.3529	0.282724	1.66793	1881.59	0.0137186	6.61069	0.962545	168.046	1.61056	348.651	PGSC0003DMT400001594	AGTCATCCATCAGCTAGACCTGAAGATCTCATCCATATAACACACTACTCAATTTCTAAT	Flavonol synthase/flavanone 3-hydroxylase	PGSC0003DMB000000482	chr03	Flavonol synthase/flavanone 3-hydroxylase	PGSC0003DMP400001189	PGSC0003DMG400000593	PGSC0003DMC400001189	PGSC0003DMT400001594	17.5.1	hormone metabolism.ethylene.synthesis-degradation	pgsc0003dmp400001189	very weakly similar to (92.4) AT4G10500 | Symbols: | oxidoreductase, 2OG-Fe(II) oxygenase family protein | chr4:6491089-6492342 FORWARDvery weakly similar to (92.0) ACCO1_ORYSA 1-aminocyclopropane-1-carboxylate oxidase 1 (EC 1.14.17.4) (ACC oxidase 1) (Ethylene-forming enzyme) (EFE) - Oryza sativa (Rice)weakly similar to ( 189) loc_os04g55070 12004.m10399 protein gibberellin 20 oxidase 2, putativ…
CUST_10595_PI426222305	0.596818	40.7888	4.4802	433.872	0.786271	30.871	0.221159	8.10398	0.281275	2.50154	319.373	13.3961	1267.64	0.592911	20.1742	1.40505	58.2859	PGSC0003DMT400031994	GATGCTGAAATTGTATATGCTGCAACAGAGAAAGCAGAACGCGAATTGAAGTGGAAGGGG	UDP-glucose 4-epimerase	PGSC0003DMB000000048	chr08	UDP-glucose 4-epimerase	PGSC0003DMP400021728	PGSC0003DMG400012274	PGSC0003DMC400021728	PGSC0003DMT400031994	10.1.2	cell wall.precursor synthesis.UGE	pgsc0003dmp400021728	highly similar to ( 570) AT4G10960 | Symbols: UGE5 | UGE5 (UDP-D-glucose/UDP-D-galactose 4-epimerase 5); UDP-glucose 4-epimerase/ protein dimerization | chr4:6716083-6718472 REVERSEmoderately similar to ( 482) GALE1_PEA UDP-glucose 4-epimerase (EC 5.1.3.2) (Galactowaldenase) (UDP-galactose 4-epimerase) - Pisum sativum (Garden pea)highly similar to ( 556) loc_os05g51670 12005.m27995 protein UDP-gl…
CUST_48680_PI426222305	1.3928	406.662	2.17975	932.696	0.984503	162.63	0.27653	43.8815	0.280883	2.00426	1489.17	1.32661	592.208	0.5442	89.1014	0.492218	92.7411	PGSC0003DMT400062777	AGTATAAAACATGGTTGTAATCCACAAAACGATAGCAATCTTTGGCCTCCTCAAACAAGG	2-oxoglutarate-dependent dioxygenase	PGSC0003DMB000000609	chr05	2-oxoglutarate-dependent dioxygenase	PGSC0003DMP400042258	PGSC0003DMG400024434	PGSC0003DMC400042258	PGSC0003DMT400062777	17.5.1	hormone metabolism.ethylene.synthesis-degradation	pgsc0003dmp400042258	weakly similar to ( 129) AT1G55290 | Symbols: | oxidoreductase, 2OG-Fe(II) oxygenase family protein | chr1:20626208-20627397 REVERSE PGSC0003DMT400062777
CUST_33558_PI426222305	1.85224	26.3088	0.615282	13.4309	2.89062	21.1423	0.77892	5.25415	0.269465	2.73084	99.5597	0.580469	11.8611	0.915759	5.6385	0.989524	8.50725	PGSC0003DMT400058291	GTGAAAGAACATTGTTTCTCTGAACACTTTGATGAGTTTCCAATCAACTTGACCAAAGAA	Inactive receptor kinase	PGSC0003DMB000000243	chr05	Inactive receptor kinase	PGSC0003DMP400039234	PGSC0003DMG400022632	PGSC0003DMC400039234	PGSC0003DMT400058291	30.2.11	signalling.receptor kinases.leucine rich repeat XI	pgsc0003dmp400039234	highly similar to ( 650) AT1G27190 | Symbols: | leucine-rich repeat transmembrane protein kinase, putative | chr1:9446923-9448728 REVERSEmoderately similar to ( 205) PSKR_DAUCA Phytosulfokine receptor precursor (EC 2.7.11.1) (Phytosulfokine LRR receptor kinase) - Daucus carota (Carrot)highly similar to ( 519) loc_os04g41030 12004.m09083 protein systemin receptor SR160 precursor, putative, express…
CUST_44320_PI426222305	3.08986	77.0751	1.09122	57.7763	1.37958	21.849	0.366036	5.33201	0.265325	3.40942	289.391	0.998302	38.2177	0.535884	7.68541	0.695337	15.9318	PGSC0003DMT400009998	GAGAATTGTCCTCCCAATATATTTTGTCCAAACTCAAGTTTACTTTCCTTCTCTGCTATG	Triose phosphate/phosphate translocator, chloroplast	PGSC0003DMB000000445	chr08	Triose phosphate/phosphate translocator, chloroplast	PGSC0003DMP400006972	PGSC0003DMG400003916	PGSC0003DMC400006972	PGSC0003DMT400009998	34.8	transport.metabolite transporters at the envelope membrane	pgsc0003dmp400006972	moderately similar to ( 417) AT1G12500 | Symbols: | phosphate translocator-related | chr1:4263542-4264957 REVERSEmoderately similar to ( 325) loc_os03g17740 12003.m07199 protein organic anion transporter, putative, expressedTPT PGSC0003DMT400009998
CUST_46279_PI426222305	1.0149	174.993	1.98855	564.54	0.470498	50.6872	0.119485	11.9129	0.253955	2.22571	1092.78	1.78066	464.222	0.165998	18.5619	1.20714	138.892	PGSC0003DMT400048805	GATTCGATAAAGTCAATTCAGTTCAGACAACTCGGATGATTGTTACATCAGCACTTATAA	Microsomal signal peptidase 18 kDa subunit	PGSC0003DMB000000511	chr12	Microsomal signal peptidase 18 kDa subunit	PGSC0003DMP400033010	PGSC0003DMG402018963	PGSC0003DMC400033010	PGSC0003DMT400048805	29.3.4.99	protein.targeting.secretory pathway.unspecified	pgsc0003dmp400033010	moderately similar to ( 300) AT1G52600 | Symbols: | signal peptidase, putative | chr1:19590612-19592486 FORWARDmoderately similar to ( 286) loc_os06g16260 12006.m32043 protein microsomal signal peptidase 21 kDa subunit, putative, expressed PGSC0003DMT400048805
CUST_48687_PI426222305	1.3291	374.946	2.14306	886.553	0.99317	158.851	0.251805	39.1391	0.253537	2.10544	1569.54	1.29882	576.158	0.434465	74.0175	0.496734	88.0201	PGSC0003DMT400080330	AGTATAAAACATGGTTGTAATCCACAAAACGATAGCAATCTTTGGCCTCCTCAAACAAGG	Leucoanthocyanidin dioxygenase	PGSC0003DMB000000609	chr05	Leucoanthocyanidin dioxygenase	PGSC0003DMP400054497	PGSC0003DMG400031273	PGSC0003DMC400054497	PGSC0003DMT400080330	17.5.1	hormone metabolism.ethylene.synthesis-degradation	pgsc0003dmp400054497	weakly similar to ( 127) AT1G55290 | Symbols: | oxidoreductase, 2OG-Fe(II) oxygenase family protein | chr1:20626208-20627397 REVERSE PGSC0003DMT400080330
CUST_3268_PI426222305	0.762233	10.4344	0.571183	10.6598	3.48721	23.8177	0.88347	5.75383	0.253346	2.46473	78.0228	0.863538	14.7732	1.25248	8.19436	4.2697	31.8458	PGSC0003DMT400000189	TCGACTGGATCAATGCATGTATGAACCCTGAAAAATTCCGAAGGTCTAGTCTAGAAAAAA	Bypass1	PGSC0003DMB000000010	chr01	Bypass1	PGSC0003DMP400000141	PGSC0003DMG402000056	PGSC0003DMC400000141	PGSC0003DMT400000189	33.99	development.unspecified	pgsc0003dmp400000141	moderately similar to ( 364) AT2G46080 | Symbols: | INVOLVED IN: biological_process unknown; EXPRESSED IN: 23 plant structures; EXPRESSED DURING: 13 growth stages; BEST Arabidopsis thaliana protein match is: BPS1 (BYPASS 1) (TAIR:AT1G01550.2); Has 94 Blast hits to 83 proteins in 14 species: Archae - 0; Bacteria - 2; Metazoa - 1; Fungi - 0; Plants - 91; Viruses - 0; Other Eukaryotes - 0 (source: N…
CUST_27354_PI426222305	1.8181	144.87	2.05659	260.896	0.518277	25.0581	0.130592	5.91754	0.251973	3.13956	573.878	2.17163	252.018	0.309184	13.1374	0.237018	12.8239	PGSC0003DMT400005965	GGGCAGACATAAGTGTAAATGGAAGCTTATTGTCAACATATTAATGTTACCTTGATTTGG	DNA binding protein	PGSC0003DMB000000163	chr09	DNA binding protein	PGSC0003DMP400004136	PGSC0003DMG400002318	PGSC0003DMC400004136	PGSC0003DMT400005965	35.2	not assigned.unknown	pgsc0003dmp400004136	moderately similar to ( 247) AT3G08670 | Symbols: | unknown protein | chr3:2633946-2636536 FORWARDweakly similar to ( 136) loc_os01g60309 12001.m150908 protein transposon protein, putative, CACTA, En/Spm sub-class, expressed PGSC0003DMT400005965
CUST_11353_PI426222305	1.1492	33.7455	0.344902	29.5472	1.40032	25.4422	0.346835	6.00503	0.247682	1.25106	246.711	0.156094	6.87054	0.540618	10.7277	1.8911	38.5034	PGSC0003DMT400010652	AACAAAACTCTTCTTTCAGGGTATTTCACCTACACATTACAACCCAAGCGATTGGACCAC	Conserved gene of unknown function	PGSC0003DMB000000052	chr03	Conserved gene of unknown function	PGSC0003DMP400007441	PGSC0003DMG400004161	PGSC0003DMC400007441	PGSC0003DMT400010652
CUST_3070_PI426222305	1.34794	20.1212	0.961809	26.2997	3.55449	29.3241	0.859862	6.72099	0.241909	1.54639	50.9576	0.915825	18.9096	1.0193	7.74412	0.573538	5.01173	PGSC0003DMT400000249	CTGTTGTTCTGTGTTCCCTTAATCTTGTACTAAGATGCTAGTTTTATTCAGTTGAGTATG	C2 domain-containing protein	PGSC0003DMB000000010	chr01	C2 domain-containing protein	PGSC0003DMP400000188	PGSC0003DMG400000080	PGSC0003DMC400000188	PGSC0003DMT400000249	20.2.2	stress.abiotic.cold	pgsc0003dmp400000188	weakly similar to ( 191) AT4G01200 | Symbols: | C2 domain-containing protein | chr4:506783-507535 REVERSEweakly similar to ( 111) loc_os01g47040 12001.m10900 protein C2 domain containing protein, expressed PGSC0003DMT400000249
CUST_32497_PI426222305	3.19241	60.1682	0.352308	15.5153	2.23804	27.1475	0.537737	6.08193	0.240271	12.2302	526.698	0.940688	27.5957	0.502191	4.93897	0.631637	8.9561	PGSC0003DMT400045508	CTGTCCTCAGATCTTGTATATGAGCTTTAGAGATATGCTTTAGCAAGTCAGATTTTTCAT	Phototropic-responsive NPH3 family protein	PGSC0003DMB000000229	chr09	Phototropic-responsive NPH3 family protein	PGSC0003DMP400030840	PGSC0003DMG400017655	PGSC0003DMC400030840	PGSC0003DMT400045508	30.11	signalling.light	pgsc0003dmp400030840	highly similar to ( 794) AT5G48800 | Symbols: | phototropic-responsive NPH3 family protein | chr5:19786881-19789003 FORWARDmoderately similar to ( 306) NPH3_ORYSA Coleoptile phototropism protein 1 (Non-phototropic hypocotyl 3-like protein) (NPH3-like protein) - Oryza sativa (Rice)moderately similar to ( 479) loc_os12g02540 12012.m04255 protein transposon protein, putative, Mutator sub-class, expr…
CUST_52766_PI426222305	0.964633	31.8064	0.981848	62.7491	1.18894	23.8754	0.281913	5.26528	0.237114	1.53697	109.302	3.38553	238.457	0.418663	7.32118	0.97276	21.345	PGSC0003DMT400082826	ATTCTTTGGCAAAACTCTTCGTGATTTGGTTCATCTGGTTGAAAGTTATGTCTTTCACAC	Gene of unknown function			Gene of unknown function	PGSC0003DMP400055740	PGSC0003DMG400032839	PGSC0003DMC400055740	PGSC0003DMT400082826	35.2	not assigned.unknown	pgsc0003dmp400055740	PGSC0003DMT400082826
CUST_4438_PI426222305	1.84409	978.049	2.17842	1723.79	0.79219	222.307	0.186376	49.2516	0.235266	3.08117	4372.41	1.37501	913.601	0.156082	38.3559	0.212064	63.255	PGSC0003DMT400048157	ATTTGAACTTTGGCGCTGCTGTCAGTGAGGTGGAGATTAATATTCTGACTGGAGAGACTG	Aldehyde oxidase	PGSC0003DMB000000017	chr11	Aldehyde oxidase	PGSC0003DMP400032618	PGSC0003DMG402018708	PGSC0003DMC400032618	PGSC0003DMT400048157	17.1.1	hormone metabolism.abscisic acid.synthesis-degradation	pgsc0003dmp400032618	highly similar to ( 948) AT2G27150 | Symbols: AAO3 | AAO3 (Abscisic ALDEHYDE OXIDASE 3); abscisic aldehyde oxidase/ aldehyde oxidase/ indole-3-acetaldehyde oxidase | chr2:11601952-11607014 FORWARDhighly similar to ( 894) ALDOL_ORYSA Putative aldehyde oxidase-like protein - Oryza sativa (Rice)highly similar to ( 892) loc_os07g18120 12007.m06252 protein abscisic-aldehyde oxidase, putative, expresse…
CUST_10599_PI426222305	1.67928	29.6161	0.76205	21.0526	2.95732	26.7914	0.693326	5.81629	0.234444	1.89239	113.043	0.517068	12.6076	1.06807	10.3416	1.88256	20.0052	PGSC0003DMT400031861	GTGCTTGACTGTAGCCCTAGATATTATACAAGAATGTAAAGTAGTTTACCTCATAGGTTA	ATP binding protein	PGSC0003DMB000000048	chr08	ATP binding protein	PGSC0003DMP400021617	PGSC0003DMG400012221	PGSC0003DMC400021617	PGSC0003DMT400031861	29.3.4.99	protein.targeting.secretory pathway.unspecified	pgsc0003dmp400021617	highly similar to ( 586) AT1G63300 | Symbols: | unknown protein | chr1:23482193-23486067 FORWARDmoderately similar to ( 401) loc_os10g36060 12010.m06420 protein chorion family 2 protein, expressed PGSC0003DMT400031861
CUST_47305_PI426222305	3.77356	119.836	0.684188	90.8918	1.67336	25.4552	0.391501	5.59027	0.233961	4.48671	351.583	0.2222	8.35186	0.523747	7.37576	0.784429	13.3587	PGSC0003DMT400074099	CGCCCTACTCTGTCAGTTTAATGTAATCTGTGAGTTAGTTAAGATCATGTCATCAATAAA	Phosphoethanolamine N-methyltransferase	PGSC0003DMB000000550	chr06	Phosphoethanolamine N-methyltransferase	PGSC0003DMP400050163	PGSC0003DMG400028798	PGSC0003DMC400050163	PGSC0003DMT400074099	11.3	lipid metabolism.Phospholipid synthesis	pgsc0003dmp400050163	highly similar to ( 790) AT3G18000 | Symbols: NMT1, XPL1, PEAMT | XPL1 (XIPOTL 1); methyltransferase/ phosphoethanolamine N-methyltransferase | chr3:6154578-6157331 FORWARDhighly similar to ( 793) PEAMT_SPIOL Phosphoethanolamine N-methyltransferase (EC 2.1.1.103) - Spinacia oleracea (Spinach)highly similar to ( 763) loc_os05g47540 12005.m27951 protein phosphoethanolamine N-methyltransferase, puta…
CUST_25071_PI426222305	1.0663	54.7571	1.13816	78.2879	1.40503	37.9955	0.324012	8.13951	0.230608	1.02175	105.191	0.828746	52.5293	0.781871	17.8339	1.05618	30.0124	PGSC0003DMT400028289	GGCAAGCAGCTAGTCGGATCGAAAACGGGTTAGATAAAATATTTGATACGTTTATATTTA	Cytosolic acetoacetyl-coenzyme A thiolase	PGSC0003DMB000000146	chr05	Cytosolic acetoacetyl-coenzyme A thiolase	PGSC0003DMP400019263	PGSC0003DMG400010900	PGSC0003DMC400019263	PGSC0003DMT400028289	16.1.2.1	secondary metabolism.isoprenoids.mevalonate pathway.acetyl-CoA C-acyltransferase	pgsc0003dmp400019263	highly similar to ( 593) AT5G48230 | Symbols: EMB1276, ACAT2 | ACAT2 (ACETOACETYL-COA THIOLASE 2); acetyl-CoA C-acetyltransferase/ catalytic | chr5:19552570-19555030 REVERSEhighly similar to ( 544) loc_os09g07830 12009.m059940 protein acetyl-CoA acetyltransferase, cytosolic 1, putative, expressedthiolase PRK08235 PRK06954 PRK07800 PRK05790 PRK06845 PRK05656 PRK07025 PRK07491 PRK09051 PRK07124 Thi…
CUST_12834_PI426222305	0.96178	14.1609	0.576037	12.5954	4.07679	31.0971	0.930229	6.71263	0.228177	0.536	19.176	0.357525	6.5538	2.0818	14.0219	1.66016	13.9644	PGSC0003DMT400062877	CCCGGCTTCAAGTTAAAATATTTTTGTCTTTATGTTATCACCTAGTTGACATTTGTCCTG	Gonadotropin beta chain	PGSC0003DMB000000062	chr03	Gonadotropin beta chain	PGSC0003DMP400042322	PGSC0003DMG400024474	PGSC0003DMC400042322	PGSC0003DMT400062877	17.6.3	hormone metabolism.gibberelin.induced-regulated-responsive-activated	pgsc0003dmp400042322	very weakly similar to (88.6) AT5G14920 | Symbols: | gibberellin-regulated family protein | chr5:4826598-4827517 FORWARDGASA PGSC0003DMT400062877
[truncated: 108 more rows]

## Sheet: vol WT v INF tuber late 0.005
vol WT v INF tuber late 0.005
CH_viroid_21-01-2015
[truncated: 600 more rows]

## Sheet: SUM_differetial_expression
Probe	MLeaf_early	MLeaf_late	MTuber_early	MTuber_late	SUM
[truncated: 1,226 more rows]
