# Supplementary material for: Insight on Genes Affecting Tuber Development in Potato upon Potato spindle tuber viroid (PSTVd) Infection
Source: PLoS One. 2016 Mar 3;11(3):e0150711. doi: 10.1371/journal.pone.0150711 (PMC4777548; doi:10.1371/journal.pone.0150711)
Supplement: S2 Table — Normalised gene expression levels with standard error in early and late leaf and tuber tissues. Systematic column contains the unique identifier of probes; primary accession is the gene transcript number of potato genes. Functional annotation is included with gene location data (superscaffold, chromosome and gene IDs: peptide, gene, CDS and transcript). GO categories are included (MpMan bin, MapMan name) with description. (XLSX) [file pone.0150711.s003.xlsx]

## Sheet: Sheet1
Treatment ()*	WT		INF		WT		INF		WT		INF		WT		INF
Sampling ()*S	early		early		early		early		late		late		late		late
Tissue ()*S	leaf		leaf		tuber		tuber		leaf		leaf		tuber		tuber
Systematic	Normalized	StdErr Norm	Normalized	StdErr Norm	Normalized	StdErr Norm	Normalized	StdErr Norm	Normalized	StdErr Norm	Normalized	StdErr Norm	Normalized	StdErr Norm	Normalized	StdErr Norm	PrimaryAccession	Sequence	UniRef based putative functional annotation	Superscaffold_AGP	Chromosome	putative function	peptide ID	gene ID	CDS ID	transcript ID	MpMan bin	MapMan name	MapMan pep	MapMan description	Amar check	GO: CC	GO: MF	GO: BP
CUST_24655_PI426222305	1.17967	0.0914509	1.99459	0.115158	0.676501	0.0564257	0.481259	0.182893	1.8485	0.295358	1.91302	0.198447	0.321562	0.0185806	0.783747	0.156768	PGSC0003DMT400054605	GCTATGAGTTGAAGATTTGTTACTCATTGAATTCTTGGGCTTCTGAATTTATGCATCCTT	40S ribosomal protein S25-1	PGSC0003DMB000000141	chr02	40S ribosomal protein S25-1	PGSC0003DMP400036738	PGSC0003DMG400021189	PGSC0003DMC400036738	PGSC0003DMT400054605	29.2.1.2.1.25	protein.synthesis.ribosomal protein.eukaryotic.40S subunit.S25	pgsc0003dmp400036738	weakly similar to ( 120) AT2G21580 | Symbols: | 40S ribosomal protein S25 (RPS25B) | chr2:9236629-9237510 FORWARDweakly similar to ( 105) loc_os09g39540 12009.m060074 protein 40S ribosomal protein S25, putative, expressedRibosomal_S25 PGSC0003DMT400054605	40S ribosomal protein S25-1
CUST_51165_PI426222305	0.752984	0.428406	0.56397	0.300314	1.13081	0.654845	1.32157	0.765322	0.427581	0.247589	1.01363	0.577597	1.68566	0.829661	1.062	0.753249	PGSC0003DMT400096522	GGTAAAAATGTGACTAATGCGGAGTTTAGATCGGCTTTTCAAGTGTGGCTCAAGTCGTGA	Gene of unknown function			Gene of unknown function	PGSC0003DMP400068197	PGSC0003DMG400046093	PGSC0003DMC400068197	PGSC0003DMT400096522	35.2	not assigned.unknown	pgsc0003dmp400068197	PGSC0003DMT400096522	Gene of unknown function
CUST_8270_PI426222305	0.680214	0.384905	0.466602	0.270166	1.24007	0.599241	1.19511	0.684353	0.754362	0.272513	0.518023	0.367366	1.25544	0.700033	1.68388	0.902905	PGSC0003DMT400075427	CAAGCTAGCTAGTTCTTAAAACCCCTTATATAATTGATACACATGCTTGCTCGATCCTTT	ARF domain class transcription factor	PGSC0003DMB000000034	chr12	ARF domain class transcription factor	PGSC0003DMP400051083	PGSC0003DMG400029339	PGSC0003DMC400051083	PGSC0003DMT400075427	27.3.40	RNA.regulation of transcription.Aux/IAA family	pgsc0003dmp400051083	weakly similar to ( 181) AT1G04550 | Symbols: IAA12, BDL | IAA12 (AUXIN-INDUCED PROTEIN 12); transcription factor/ transcription repressor | chr1:1240582-1241810 FORWARDweakly similar to ( 150) IAA10_ORYSA Auxin-responsive protein IAA10 (Indoleacetic acid-induced protein 10) - Oryza sativa (Rice)weakly similar to ( 150) loc_os02g57250 12002.m33477 protein OsIAA10 - Auxin-responsive Aux/IAA gene f…	ARF domain class transcription factor	GO:0005634	GO:0046983	GO:0006355;GO:0009734
CUST_9276_PI426222305	2.15438	2.03818	0.471959	0.258512	1.06381	0.351883	0.684093	0.396548	3.55056	21.2875	0.395472	0.214469	1.14134	0.44628	1.39907	0.524537	PGSC0003DMT400006391	GTGGCAGATGATTTAAAATGTCCATTTTATGTACTCTCCTCTCTACTTTAAGTGCAAAAC	ATP binding protein	PGSC0003DMB000000040	chr03	ATP binding protein	PGSC0003DMP400004417	PGSC0003DMG400002497	PGSC0003DMC400004417	PGSC0003DMT400006391	29.4.1.57	protein.postranslational modification.kinase.receptor like cytoplasmatic kinase VII	pgsc0003dmp400004417	moderately similar to ( 204) AT5G56890 | Symbols: | protein kinase family protein | chr5:23010801-23015559 REVERSEweakly similar to ( 200) loc_os01g51290 12001.m42702 protein ATP binding protein, putative, expressed PGSC0003DMT400006391	ATP binding protein		GO:0004672	GO:0006468
CUST_2830_PI426222305	0.673141	0.390583	1.22727	1.0299	1.04358	0.604326	1.21422	0.703364	0.501771	0.226993	0.53473	0.379523	1.24265	0.720491	0.959566	0.680593	PGSC0003DMT400000027	GGTTATGATATTGTTGCTTGTTATGCTTGTCTCCCAAGAATTTGTTAGTAACTTACGCTT	Transcription factor	PGSC0003DMB000000010	chr01	Transcription factor	PGSC0003DMP400000026	PGSC0003DMG400000008	PGSC0003DMC400000026	PGSC0003DMT400000027	27.3.24	RNA.regulation of transcription.MADS box transcription factor family	pgsc0003dmp400000026	weakly similar to ( 161) AT2G45660 | Symbols: AGL20, SOC1 | AGL20 (AGAMOUS-LIKE 20); transcription factor | chr2:18807799-18810193 REVERSEweakly similar to ( 140) MAD50_ORYSA MADS-box transcription factor 50 (OsMADS50) (Protein SUPPRESSOR OF CONSTANS OVEREXPRESSION 1-like) (OsSOC1) (Protein AGAMOUS-like 20) (RMADS208) - Oryza sativa (Rice)weakly similar to ( 140) loc_os10g39130 12010.m21952 prote…	Transcription factor
CUST_29104_PI426222305	0.760116	0.426547	0.506973	0.292885	1.57076	0.715917	1.33164	0.758556	0.583526	0.252354	0.591752	0.412602	1.63226	0.790388	1.1008	0.759951	PGSC0003DMT400020753	GCAGTCGATAAGGTGAGATATCTTTATTATCCCCAATAAAGATGATAAAAAGGAACACGA	Hydrolase	PGSC0003DMB000000184	chr04	Hydrolase	PGSC0003DMP400014137	PGSC0003DMG400008030	PGSC0003DMC400014137	PGSC0003DMT400020753	26.27	misc.calcineurin-like phosphoesterase family protein	pgsc0003dmp400014137	moderately similar to ( 306) AT4G23000 | Symbols: | hydrolase/ protein serine/threonine phosphatase | chr4:12055241-12060028 FORWARDmoderately similar to ( 290) loc_os07g04210 12007.m04890 protein hydrolase/ protein serine/threonine phosphatase, putative PGSC0003DMT400020753	Hydrolase
CUST_1031_PI426222305	1.01628	0.287595	0.789442	0.278597	0.934949	0.436548	0.890581	0.495491	1.85152	0.706757	0.884695	0.550008	0.887591	0.504754	1.75379	0.511722	PGSC0003DMT400001299	GAATTGATAACAACAGAGGAAGAGTGGTTGCCCTTGCTTGTAAAATGGTTGGTGGTGGAA	C2H2L domain class transcription factor	PGSC0003DMB000000004	chr02	C2H2L domain class transcription factor	PGSC0003DMP400000967	PGSC0003DMG400000495	PGSC0003DMC400000967	PGSC0003DMT400001299	28.99	DNA.unspecified	pgsc0003dmp400000967	moderately similar to ( 368) AT5G40310 | Symbols: | exonuclease family protein | chr5:16113272-16115816 REVERSEmoderately similar to ( 332) loc_os02g47920 12002.m09826 protein RNA exonuclease 4, putativeEXOIII PGSC0003DMT400001299	C2H2L domain class transcription factor
CUST_3836_PI426222305	0.783406	0.449262	0.538608	0.311858	1.21569	0.684358	1.37764	0.797789	0.433461	0.251142	0.602458	0.427392	1.42908	0.805812	1.39515	0.816576	PGSC0003DMT400090543	ATAGGAAGGACATGTCACACATGATTTTGAATTTTCTTGCCATGGTGGAAAGACAATTTA	Retroelement pol polyprotein	PGSC0003DMB000000013	chr04	Retroelement pol polyprotein	PGSC0003DMP400062218	PGSC0003DMG400040114	PGSC0003DMC400062218	PGSC0003DMT400090543	30.2.17	signalling.receptor kinases.DUF 26	pgsc0003dmp400062218	very weakly similar to (94.4) POLX_TOBAC Retrovirus-related Pol polyprotein from transposon TNT 1-94 [Includes: Protease (EC 3.4.23.-); Reverse transcriptase (EC 2.7.7.49); Endonuclease] - Nicotiana tabacum (Common tobacco)very weakly similar to ( 100) loc_os12g26180 12012.m06439 protein retrotransposon protein, putative, Ty1-copia subclass PGSC0003DMT400090543	Retroelement pol polyprotein		GO:0003676	GO:0015074
CUST_12941_PI426222305	0.890286	0.356676	0.471815	0.238692	1.52817	0.571105	1.12997	0.587564	0.854071	0.319791	0.430235	0.305109	1.08079	0.592168	3.19273	0.880845	PGSC0003DMT400062986	GTTAGTGGCCTGATATCCACTCAAGTCAACAAATTGTTGAGTTTAACAAATATTTCAGGT	Enolase	PGSC0003DMB000000062	chr03	Enolase	PGSC0003DMP400042396	PGSC0003DMG401024510	PGSC0003DMC400042396	PGSC0003DMT400062986	4.1.13	glycolysis.cytosolic branch.enolase	pgsc0003dmp400042396	highly similar to ( 778) AT1G74030 | Symbols: | enolase, putative | chr1:27839465-27841901 REVERSEhighly similar to ( 585) ENO_MESCR Enolase (EC 4.2.1.11) (2-phosphoglycerate dehydratase) (2-phospho-D-glycerate hydro-lyase) - Mesembryanthemum crystallinum (Common ice plant)highly similar to ( 775) loc_os09g20820 12009.m05289 protein enolase, putative, expressedenolase eno Eno Enolase_C Enolase_N …	Enolase
CUST_2037_PI426222305	0.767315	0.420434	0.506124	0.28715	1.21437	0.652623	1.32521	0.749339	0.412492	0.236128	0.56123	0.397447	1.41864	0.763301	1.11123	0.745165	PGSC0003DMT400072255	TTTGAAATTCTGGAAGGTAAAGCAGATCGCAAGATCTGGACGCAGTATTACAGGGAGTGG	FK506-binding protein	PGSC0003DMB000000008	chr10	FK506-binding protein	PGSC0003DMP400048851	PGSC0003DMG402028118	PGSC0003DMC400048851	PGSC0003DMT400072255	29.6	protein.folding	pgsc0003dmp400048851	weakly similar to ( 144) AT4G25340 | Symbols: | immunophilin-related / FKBP-type peptidyl-prolyl cis-trans isomerase-related | chr4:12959657-12962632 REVERSEweakly similar to ( 114) loc_os04g36890 12004.m35059 protein peptidyl-prolyl cis-trans isomerase, FKBP-type family protein, expressedFkpA FKBP_C PGSC0003DMT400072255	FK506-binding protein	GO:0016020;GO:0005829;GO:0005730	GO:0003755;GO:0042393;GO:0005528;GO:0004869	GO:0006334;GO:0006457;GO:0000412
CUST_13947_PI426222305	0.746463	0.405263	0.617209	0.299285	1.93192	0.690556	2.05583	0.811072	0.440097	0.232317	0.553789	0.390804	4.73753	0.958454	4.3476	1.9084	PGSC0003DMT400005132	AGGATTGACCAGATCAAATGATGAAAAAGGGGTAAATGTGAAAGTTGTTCTGCGTTGCAG	Bipolar kinesin KRP-130	PGSC0003DMB000000071	chr09	Bipolar kinesin KRP-130	PGSC0003DMP400003632	PGSC0003DMG400002026	PGSC0003DMC400003632	PGSC0003DMT400005132	31.1	cell.organisation	pgsc0003dmp400003632	highly similar to ( 782) AT3G45850 | Symbols: | kinesin motor protein-related | chr3:16855814-16860950 REVERSEhighly similar to ( 619) K125_TOBAC 125 kDa kinesin-related protein - Nicotiana tabacum (Common tobacco)highly similar to ( 759) loc_os05g02670 12005.m083602 protein kinesin-related protein, putative, expressedKISc_BimC_Eg5 Kinesin KISc KISc KISc_KIF3 KISc_KIF4 KISc_C_terminal KISc_CENP_E…	Bipolar kinesin KRP-130
CUST_50734_PI426222305	0.809848	0.440786	0.553882	0.320882	1.17202	0.679309	1.37675	0.797985	0.441934	0.256315	0.618563	0.43975	1.41083	0.80344	1.0851	0.769795	PGSC0003DMT400071744	CCCTCAACATATCTCAGAAATATCCCTTAGCCTCTTCTATTAAGAAAATGTTCCACTTAA	Conserved gene of unknown function	PGSC0003DMB000000742	chr09	Conserved gene of unknown function	PGSC0003DMP400048534	PGSC0003DMG400027910	PGSC0003DMC400048534	PGSC0003DMT400071744	35.2	not assigned.unknown	pgsc0003dmp400048534	PGSC0003DMT400071744	Conserved gene of unknown function
CUST_32040_PI426222305	0.846485	0.460776	0.588545	0.340771	1.22163	0.707492	1.60647	0.831053	0.488515	0.26372	0.628769	0.445902	1.50278	0.870243	1.47664	0.853111	PGSC0003DMT400083267	GTGCGCACAAGTAAACACGTATAAATTGAACAAGTAAACACACACGTTTTATGTGACATA	Tospovirus resistance protein C	PGSC0003DMB000000222	chr06	Tospovirus resistance protein C	PGSC0003DMP400055939	PGSC0003DMG400033153	PGSC0003DMC400055939	PGSC0003DMT400083267	20.1	stress.biotic	pgsc0003dmp400055939	weakly similar to ( 194) AT3G46530 | Symbols: RPP13 | RPP13 (RECOGNITION OF PERONOSPORA PARASITICA 13); ATP binding | chr3:17130739-17133246 REVERSEweakly similar to ( 191) loc_os08g32880 12008.m07280 protein disease resistance protein RPM1, putativeNB-ARC PGSC0003DMT400083267	Tospovirus resistance protein C		GO:0005515;GO:0005524;GO:0043531	GO:0006952;GO:0012501
CUST_34845_PI426222305	0.764013	0.442433	0.539271	0.312386	1.17125	0.671703	1.38819	0.787092	0.447662	0.253566	0.604817	0.428917	1.87787	0.839251	1.1017	0.774386	PGSC0003DMT400096743	AGCATATTCAGAGATCTGCCAGATCTAGTAGAGACAACTATGCAGCCGGTGATCCTAACA	Conserved gene of unknown function			Conserved gene of unknown function	PGSC0003DMP400068418	PGSC0003DMG400046314	PGSC0003DMC400068418	PGSC0003DMT400096743	35.2	not assigned.unknown	pgsc0003dmp400068418	PGSC0003DMT400096743	Conserved gene of unknown function
CUST_6040_PI426222305	1.25228	0.719031	3.20827	0.267375	1.22098	0.465172	0.852416	0.487286	1.17796	0.250347	1.96046	1.13811	0.902096	0.497592	0.708597	0.484229	PGSC0003DMT400092595	ATAACTATAGGATCGGTTGCCACATTTCGGCATAATTATGGGATTGAATACCACATACCG	'chromo' domain containing protein	PGSC0003DMB000000023	chr09	'chromo' domain containing protein	PGSC0003DMP400064270	PGSC0003DMG400042166	PGSC0003DMC400064270	PGSC0003DMT400092595	35.2	not assigned.unknown	pgsc0003dmp400064270	PGSC0003DMT400092595	chromo domain containing protein
CUST_8845_PI426222305	0.891238	0.442658	0.496296	0.287433	1.1634	0.673738	1.28693	0.745258	0.408533	0.236559	0.578618	0.410337	1.36835	0.792916	1.02541	0.727296	PGSC0003DMT400068539	GAGTTTGCGTGGAGTCTCCAAAATACTTTCCACCTGTATCGATACGACATAGGTGTAGGT	Conserved gene of unknown function	PGSC0003DMB000000038	chr12	Conserved gene of unknown function	PGSC0003DMP400046309	PGSC0003DMG402026661	PGSC0003DMC400046309	PGSC0003DMT400068539	35.2	not assigned.unknown	pgsc0003dmp400046309	PGSC0003DMT400068539	Conserved gene of unknown function
CUST_33046_PI426222305	0.761838	0.441174	0.545467	0.315829	1.18532	0.675774	2.37586	2.0849	0.435319	0.252281	0.599998	0.426445	1.40006	0.810757	1.10817	0.781015	PGSC0003DMT400058799	GCGATCTGAATTTAGTTGGAGATTCAATGTGGACTCCTGACATTAGATGGAAACAAAAAA	Peroxidase	PGSC0003DMB000000239	chr01	Peroxidase	PGSC0003DMP400039610	PGSC0003DMG400022848	PGSC0003DMC400039610	PGSC0003DMT400058799	26.12	misc.peroxidases	pgsc0003dmp400039610	moderately similar to ( 337) AT4G11290 | Symbols: | peroxidase, putative | chr4:6869993-6871476 FORWARDmoderately similar to ( 314) PER1_ORYSA Peroxidase 1 precursor (EC 1.11.1.7) - Oryza sativa (Rice)moderately similar to ( 327) loc_os06g46799 12006.m09205 protein peroxidase 39 precursor, putative, expressedsecretory_peroxidase plant_peroxidase peroxidase PGSC0003DMT400058799	Peroxidase		GO:0004601;GO:0020037	GO:0055114;GO:0006979
CUST_17950_PI426222305	2.71243	1.57037	2.68235	0.541385	0.39212	0.212483	0.448809	0.245482	2.22571	0.390002	2.64121	0.850249	0.603387	0.274249	0.370215	0.238353	PGSC0003DMT400032390	GGTGTGGAAGAAGGGACCAAAAAATGTTGTTCAACTTGGTGAAGTGAATGAGAATTTTGG	Homeobox protein	PGSC0003DMB000000096	chr07	Homeobox protein	PGSC0003DMP400022005	PGSC0003DMG402012439	PGSC0003DMC400022005	PGSC0003DMT400032390	27.3.22	RNA.regulation of transcription.HB,Homeobox transcription factor family	pgsc0003dmp400022005	very weakly similar to (91.3) AT3G01470 | Symbols: ATHB-1, ATHB1, HD-ZIP-1, HAT5 | ATHB-1 (ARABIDOPSIS THALIANA HOMEOBOX 1); DNA binding / protein homodimerization/ sequence-specific DNA binding / transcription activator/ transcription factor | chr3:182648-184034 REVERSEvery weakly similar to (96.3) loc_os03g07450 12003.m06259 protein homeobox-leucine zipper protein HAT7, putative, expressed PGSC…	Homeobox protein
CUST_7046_PI426222305	1.30402	0.307796	2.99143	0.293827	0.821413	0.437292	0.893873	0.501389	3.40899	3.45187	4.43292	1.49431	0.956904	0.510373	0.751648	0.508375	PGSC0003DMT400043686	CTTGGTCTTCAAGCTAATAATCCTTCCATTGTTGATCTCTCTGTCCTTGATGCTTACAAG	Hydrolase, hydrolyzing O-glycosyl compounds	PGSC0003DMB000000027	chr05	Hydrolase, hydrolyzing O-glycosyl compounds	PGSC0003DMP400029640	PGSC0003DMG400016965	PGSC0003DMC400029640	PGSC0003DMT400043686	26.3.5	misc.gluco-, galacto- and mannosidases.glycosyl hydrolase family 5	pgsc0003dmp400029640	highly similar to ( 593) AT1G13130 | Symbols: | glycosyl hydrolase family 5 protein / cellulase family protein | chr1:4474726-4477820 FORWARDhighly similar to ( 557) loc_os04g40510 12004.m101557 protein hydrolase, hydrolyzing O-glycosyl compounds, putative, expressed PGSC0003DMT400043686	Hydrolase, hydrolyzing O-glycosyl compounds
CUST_18956_PI426222305	1.56897	0.31827	1.9267	0.406633	0.426715	0.203044	0.365323	0.211558	1.48181	0.309708	0.916166	0.132344	0.561029	0.234158	1.11396	0.230549	PGSC0003DMT400044529	AGCCATGGCTGAAAACTTCATGTAGTTAGACATGAGTTCAGAATCTTAGATACTCTTTTG	Conserved gene of unknown function	PGSC0003DMB000000102	chr07	Conserved gene of unknown function	PGSC0003DMP400030199	PGSC0003DMG400017287	PGSC0003DMC400030199	PGSC0003DMT400044529	35.2	not assigned.unknown	pgsc0003dmp400030199	PGSC0003DMT400044529	Conserved gene of unknown function
CUST_1606_PI426222305	0.920857	0.395035	0.872669	0.273207	1.07856	0.564405	1.13434	0.657501	0.419777	0.21548	0.733778	0.39433	1.14154	0.661595	1.07794	0.648796	PGSC0003DMT400016950	TGAAACTGATCCAAGTCTTCCTGCATTAAGCAGGTGACTGTATATATGGGTGATGGGTGG	Phosphoinositide-specific phospholipase C	PGSC0003DMB000000005	chr06	Phosphoinositide-specific phospholipase C	PGSC0003DMP400011715	PGSC0003DMG400006622	PGSC0003DMC400011715	PGSC0003DMT400016950	30.4.4	signalling.phosphinositides.phosphoinositide phospholipase C	pgsc0003dmp400011715	weakly similar to ( 192) AT3G08510 | Symbols: | ATPLC2 (PHOSPHOLIPASE C 2); phospholipase C | chr3:2582626-2585556 REVERSEweakly similar to ( 191) loc_os12g37560 12012.m26931 protein phospholipase C, putative, expressedC2_2 PGSC0003DMT400016950	Phosphoinositide-specific phospholipase C
CUST_17157_PI426222305	1.05975	0.323648	0.897646	0.299016	0.804863	0.18708	0.518011	0.228176	2.58835	1.35033	1.25309	0.13837	0.584385	0.335349	3.37873	0.310597	PGSC0003DMT400008488	CCTCAAGAGTCTTTCAGTTGATGGTTAACCATTCACGAAATATGTCATTTAGTTACTACT	Protein arginine n-methyltransferase	PGSC0003DMB000000092	chr01	Protein arginine n-methyltransferase	PGSC0003DMP400005889	PGSC0003DMG401003285	PGSC0003DMC400005889	PGSC0003DMT400008488	26.6	misc.O-methyl transferases	pgsc0003dmp400005889	highly similar to ( 536) AT3G12270 | Symbols: ATPRMT3, PRMT3 | PRMT3 (PROTEIN ARGININE METHYLTRANSFERASE 3); methyltransferase/ zinc ion binding | chr3:3910642-3913122 FORWARDhighly similar to ( 558) loc_os07g44640 12007.m08685 protein protein arginine N-methyltransferase 3-like protein, putative, expressed PGSC0003DMT400008488	Protein arginine n-methyltransferase	GO:0005829	GO:0008270;GO:0008276	GO:0006606;GO:0006139;GO:0006996;GO:0006479
CUST_10711_PI426222305	0.481847	0.234866	1.20168	0.110461	0.622644	0.23147	0.554977	0.247024	1.17842	0.176727	1.37509	0.153436	0.572496	0.25127	0.808601	0.240192	PGSC0003DMT400032022	GAATTCTTTAAGGCTGCCACAATGCTAATGTGACACCTAAAATAGTTCATTGCTGATATT	Ubiquitin-protein ligase	PGSC0003DMB000000048	chr08	Ubiquitin-protein ligase	PGSC0003DMP400021744	PGSC0003DMG400012285	PGSC0003DMC400021744	PGSC0003DMT400032022	29.5.11.4.3.2	protein.degradation.ubiquitin.E3.SCF.FBOX	pgsc0003dmp400021744	weakly similar to ( 120) loc_os11g37390 12011.m07586 protein F-box domain containing protein, expressed PGSC0003DMT400032022	Ubiquitin-protein ligase		GO:0005515
CUST_11717_PI426222305	0.613046	0.325989	1.83328	0.655614	0.847014	0.489143	0.9747	0.564447	1.61749	0.918721	2.12159	1.1028	1.12963	0.591929	0.920754	0.563713	PGSC0003DMT400046787	CAGCAGATAGTATGTTTGAGCCCTTAGATTTATGTTAGGATAAGTTCAATGCTGAGAATT	UBX domain-containing protein 8-B	PGSC0003DMB000000055	chr03	UBX domain-containing protein 8-B	PGSC0003DMP400031662	PGSC0003DMG400018167	PGSC0003DMC400031662	PGSC0003DMT400046787	29.5	protein.degradation	pgsc0003dmp400031662	moderately similar to ( 244) AT4G10790 | Symbols: | UBX domain-containing protein | chr4:6640752-6643035 REVERSEmoderately similar to ( 266) loc_os09g30411 12009.m059912 protein fas-associated factor 1-like protein, putative, expressedUAS UAS PGSC0003DMT400046787	UBX domain-containing protein 8-B		GO:0005515
CUST_39854_PI426222305	0.859494	0.427061	0.507609	0.284985	1.21437	0.649558	2.61752	2.2361	0.410986	0.234852	0.556234	0.394463	1.41468	0.757901	1.11123	0.741557	PGSC0003DMT400047508	GGGTATCAGTAACTTACCTTGTTCCAACAAACAGAATAAACACAGCTCAAAGAAATGAAT	Disease resistance protein	PGSC0003DMB000000341	chr08	Disease resistance protein	PGSC0003DMP400032163	PGSC0003DMG400018463	PGSC0003DMC400032163	PGSC0003DMT400047508	20.1	stress.biotic	pgsc0003dmp400032163	weakly similar to ( 139) AT5G35450 | Symbols: | disease resistance protein (CC-NBS-LRR class), putative | chr5:13667809-13670685 FORWARDweakly similar to ( 159) loc_os07g08890 12007.m05345 protein disease resistance protein RPM1, putative, expressedNB-ARC PGSC0003DMT400047508	Disease resistance protein		GO:0005524;GO:0043531	GO:0012501
CUST_10478_PI426222305	0.884749	0.262036	1.23763	0.117885	1.06116	0.0631649	0.466875	0.14793	1.7067	0.88867	1.75848	0.147872	0.405685	0.0343338	0.926824	0.112564	PGSC0003DMT400031784	CTTGAATTTCCAGGTTGAACTGTTAATTCATGCTTCATCCTATGTTCAGTGCTTGTTATT	AP-2 complex subunit beta-1	PGSC0003DMB000000048	chr08	AP-2 complex subunit beta-1	PGSC0003DMP400021552	PGSC0003DMG400012194	PGSC0003DMC400021552	PGSC0003DMT400031784	31.4	cell.vesicle transport	pgsc0003dmp400021552	nearly identical (1418) AT4G23460 | Symbols: | beta-adaptin, putative | chr4:12243899-12248898 REVERSEnearly identical (1403) loc_os03g23950 12003.m07741 protein AP-1 complex subunit beta-1, expressedAdaptin_N COG5096 B2-adapt-app_C PGSC0003DMT400031784	AP-2 complex subunit beta-1	GO:0005794;GO:0009506;GO:0030131;GO:0030665	GO:0005515;GO:0008565	GO:0006886;GO:0006897
CUST_38055_PI426222305	1.29925	0.217538	1.30848	0.507275	0.740397	0.322076	0.630887	0.350233	1.11825	0.483391	1.47241	0.639931	0.77956	0.367008	1.0209	0.671584	PGSC0003DMT400081317	AAATCGATCCTACTGTATATGCTTTTCAAGAATTTTCGTAAGTTTTTCGTTCCTCACTGC	DECOY	PGSC0003DMB000000309	chr09	DECOY	PGSC0003DMP400055023	PGSC0003DMG400031793	PGSC0003DMC400055023	PGSC0003DMT400081317	35.2	not assigned.unknown	pgsc0003dmp400055023	PGSC0003DMT400081317	DECOY
CUST_21892_PI426222305	0.749037	0.337358	0.844014	0.0680905	0.670435	0.185486	0.764935	0.515321	1.98805	1.81652	3.54698	0.258514	0.587189	0.339475	1.70122	0.166628	PGSC0003DMT400043622	TGCAGATGTTGGTGGCCTCTATTGCGTTAGTATTGGCCTCTTCTTCTACATTTTGGTGCA	Conserved gene of unknown function	PGSC0003DMB000000123	chr04	Conserved gene of unknown function	PGSC0003DMP400029600	PGSC0003DMG401016935	PGSC0003DMC400029600	PGSC0003DMT400043622	35.2	not assigned.unknown	pgsc0003dmp400029600	weakly similar to ( 144) AT5G16520 | Symbols: | unknown protein | chr5:5394740-5397371 REVERSEvery weakly similar to (91.3) loc_os01g01040 12001.m150452 protein expressed protein PGSC0003DMT400043622	Conserved gene of unknown function
CUST_32615_PI426222305	0.765044	0.443031	0.537435	0.311178	1.17062	0.670963	1.36252	0.789031	0.436612	0.252818	0.607384	0.430737	1.37687	0.797327	1.08974	0.773775	PGSC0003DMT400053770	TGATTCACACGATGCGAAGGACCTTGTTCAAGGTGTCATTGAGGAAGATACTCGTGTCTT	Flotillin-1	PGSC0003DMB000000231	chr01	Flotillin-1	PGSC0003DMP400036249	PGSC0003DMG401020860	PGSC0003DMC400036249	PGSC0003DMT400053770	35.2	not assigned.unknown	pgsc0003dmp400036249	moderately similar to ( 225) AT5G25250 | Symbols: | FUNCTIONS IN: molecular_function unknown; INVOLVED IN: biological_process unknown; LOCATED IN: plasma membrane, vacuole; EXPRESSED IN: cultured cell; CONTAINS InterPro DOMAIN/s: Band 7 protein (InterPro:IPR001107); BEST Arabidopsis thaliana protein match is: unknown protein (TAIR:AT5G25260.1); Has 4072 Blast hits to 3210 proteins in 656 species:…	Flotillin-1	GO:0005901		GO:0009877
CUST_22898_PI426222305	0.849656	0.403127	0.566604	0.273463	1.15918	0.604801	1.24314	0.696615	0.386095	0.218732	0.721993	0.396833	1.35038	0.70479	1.06073	0.697977	PGSC0003DMT400060933	CGCTACTTTAGTTACTTACTTGTATGGTATCTTAACAGGATGAGGAAGATAAAAAGTCAC	Conserved gene of unknown function	PGSC0003DMB000000129	chr10	Conserved gene of unknown function	PGSC0003DMP400041010	PGSC0003DMG400023700	PGSC0003DMC400041010	PGSC0003DMT400060933	35.2	not assigned.unknown	pgsc0003dmp400041010	PGSC0003DMT400060933	Conserved gene of unknown function
CUST_15720_PI426222305	0.792033	0.429855	0.524369	0.303765	1.15226	0.658432	1.51408	0.789596	0.415515	0.240602	0.585648	0.415466	1.35848	0.782407	1.07511	0.750908	PGSC0003DMT400091552	TATGAAGAAATCCTGATAAGTTTAGGAAGTGCAAAACTTCAGCACTTCACCGGTACGGGT	Gene of unknown function	PGSC0003DMB000000082	chr02	Gene of unknown function	PGSC0003DMP400063227	PGSC0003DMG400041123	PGSC0003DMC400063227	PGSC0003DMT400091552	35.2	not assigned.unknown	pgsc0003dmp400063227	PGSC0003DMT400091552	Gene of unknown function
CUST_16726_PI426222305	0.763856	0.442702	0.541075	0.313298	1.15715	0.670094	1.71639	0.797974	0.629171	0.291993	1.28748	1.22346	1.38526	0.802389	1.07785	0.76686	PGSC0003DMT400069645	ACTTGAACTGAGGGTTTATCAGATTCACCTCTCTGCCTTCACAAGGTAATGGTAAGGCTG	R2r3-myb transcription factor	PGSC0003DMB000000087	chr06	R2r3-myb transcription factor	PGSC0003DMP400047029	PGSC0003DMG400027077	PGSC0003DMC400047029	PGSC0003DMT400069645	27.3.25	RNA.regulation of transcription.MYB domain transcription factor family	pgsc0003dmp400047029	weakly similar to ( 161) AT5G26660 | Symbols: ATMYB4, ATMYB86 | ATMYB86 (MYB DOMAIN PROTEIN 86); specific transcriptional repressor/ transcription repressor | chr5:9331775-9333044 REVERSEweakly similar to ( 149) MYB3_HORVU Myb-related protein Hv33 - Hordeum vulgare (Barley)weakly similar to ( 164) loc_os05g04820 12005.m05013 protein MYB2, putative, expressed PGSC0003DMT400069645	R2r3-myb transcription factor		GO:0003677
CUST_42790_PI426222305	0.689795	0.398545	0.566662	0.286578	1.58597	0.655964	1.64733	0.787643	0.403447	0.227045	0.922616	0.570001	1.39261	0.72839	1.11907	0.70664	PGSC0003DMT400033740	CCAGCAGACTGACACTTCAACAGATGTTGATACTGATGAAAGGAACCATCAGGCATATGT	Transcription factor HBP-1b(C1)	PGSC0003DMB000000410	chr05	Transcription factor HBP-1b(C1)	PGSC0003DMP400022958	PGSC0003DMG400012962	PGSC0003DMC400022958	PGSC0003DMT400033740	27.3.35	RNA.regulation of transcription.bZIP transcription factor family	pgsc0003dmp400022958	moderately similar to ( 318) AT1G68640 | Symbols: PAN | PAN (PERIANTHIA); DNA binding / transcription factor | chr1:25769739-25772303 REVERSEmoderately similar to ( 306) HBP1C_WHEAT Transcription factor HBP-1b(c1) (Fragment) - Triticum aestivum (Wheat)moderately similar to ( 301) loc_os01g59350 12001.m42738 protein transcription factor HBP-1b, putative, expressed PGSC0003DMT400033740	Transcription factor HBP-1b(C1)
CUST_43796_PI426222305	0.523768	0.278803	0.953648	0.681559	1.0113	0.458738	1.58124	1.10671	0.452268	0.176851	2.8687	0.560185	2.55408	1.73492	13.2129	1.06792	PGSC0003DMT400040144	GCGCCTTAATGCTTTTGTCTCGTTTCAACACCAACAACTCATCAGATCATCATCATATTA	ZPT2-13	PGSC0003DMB000000433	chr11	ZPT2-13	PGSC0003DMP400027220	PGSC0003DMG400015534	PGSC0003DMC400027220	PGSC0003DMT400040144	27.3.11	RNA.regulation of transcription.C2H2 zinc finger family	pgsc0003dmp400027220	weakly similar to ( 122) AT2G37430 | Symbols: | zinc finger (C2H2 type) family protein (ZAT11) | chr2:15706454-15706990 FORWARDweakly similar to ( 106) loc_os03g17150 12003.m07146 protein ZFP16-1, putative, expressed PGSC0003DMT400040144	ZPT2-13
CUST_20901_PI426222305	2.37735	0.490851	0.820662	0.282371	1.01647	0.552794	1.56386	0.731484	0.350827	0.203343	0.572185	0.352186	1.1582	0.671828	0.910135	0.646564	PGSC0003DMT400043424	GGAGTTGGAGATGAGAAGCTCCTATTTGCACATAGAAAGTTTGGGAAGCGTTTTGGTGGT	Membrane protein	PGSC0003DMB000000114	chr12	Membrane protein	PGSC0003DMP400029463	PGSC0003DMG400016858	PGSC0003DMC400029463	PGSC0003DMT400043424	35.2	not assigned.unknown	pgsc0003dmp400029463	PGSC0003DMT400043424	Membrane protein
CUST_21907_PI426222305	1.10995	0.402143	0.870979	0.1879	1.21074	0.241259	0.525772	0.248713	1.2537	0.799964	1.01254	0.141572	0.956974	0.849598	1.37538	0.292281	PGSC0003DMT400027278	TAACAAATGCAAGGAAGAACAGCTGCGTAAGACTCCTGGACGATTGTTCTTGAATGGCTC	Protein phosphatase-2c	PGSC0003DMB000000123	chr04	Protein phosphatase-2c	PGSC0003DMP400018609	PGSC0003DMG400010520	PGSC0003DMC400018609	PGSC0003DMT400027278	29.4	protein.postranslational modification	pgsc0003dmp400018609	moderately similar to ( 471) AT3G02750 | Symbols: | protein phosphatase 2C family protein / PP2C family protein | chr3:593601-595457 REVERSEmoderately similar to ( 377) loc_os08g39100 12008.m07893 protein catalytic/ protein phosphatase type 2C, putative, expressedPP2Cc PP2Cc PP2C PTC1 PGSC0003DMT400027278	Protein phosphatase-2c
CUST_20668_PI426222305	0.758719	0.439999	0.540922	0.313669	1.18237	0.673108	1.33995	0.776659	0.447089	0.251659	0.59718	0.424308	1.39094	0.806576	1.94625	0.832545	PGSC0003DMT400043446	GCCTGGGGTCCCATAGCCAATATATTGACCAAACAATGATTAATTGAAATATCTTTTATC	Gene of unknown function	PGSC0003DMB000000114	chr12	Gene of unknown function	PGSC0003DMP400029475	PGSC0003DMG400016866	PGSC0003DMC400029475	PGSC0003DMT400043446	35.2	not assigned.unknown	pgsc0003dmp400029475	PGSC0003DMT400043446	Gene of unknown function		GO:0016746
CUST_48245_PI426222305	0.750319	0.430287	0.519355	0.300743	1.18233	0.65733	1.33094	0.767474	0.426957	0.247394	0.594889	0.421986	2.73644	3.3454	1.07741	0.765591	PGSC0003DMT400002679	TTAGGGAAAGCTCGTTATATTCCGCGTATGTGTAACATTCAGCCTACTCAATGTAGCTTC	Pis v 1 allergen 2S albumin	PGSC0003DMB000000591	chr07	Pis v 1 allergen 2S albumin	PGSC0003DMP400001945	PGSC0003DMG400001033	PGSC0003DMC400001945	PGSC0003DMT400002679	35.2	not assigned.unknown	pgsc0003dmp400001945	PGSC0003DMT400002679	Pis v 1 allergen 2S albumin	GO:0000322;GO:0033095	GO:0045735
CUST_782_PI426222305	0.824292	0.316283	1.42236	0.278646	1.18642	0.43072	1.0276	0.235421	2.63275	1.62207	2.05166	0.256445	0.326559	0.0401991	0.729198	0.0582299	PGSC0003DMT400032814	AAGACCCCCGGAGTTGATGTGAAGCCTTCAGGTAATTATTTTGAGATTGATTTCTTCTGA	Stpk1 protein kinase	PGSC0003DMB000000004	chr02	Stpk1 protein kinase	PGSC0003DMP400022321	PGSC0003DMG400012603	PGSC0003DMC400022321	PGSC0003DMT400032814	29.4	protein.postranslational modification	pgsc0003dmp400022321	highly similar to ( 539) AT3G27580 | Symbols: ATPK7 | ATPK7; kinase/ protein serine/threonine kinase | chr3:10217671-10219484 REVERSEhighly similar to ( 620) KPK1_PHAVU Protein kinase PVPK-1 (EC 2.7.11.1) - Phaseolus vulgaris (Kidney bean) (French bean)highly similar to ( 541) loc_os09g08420 12009.m04109 protein protein kinase G11A, putative, expressedS_TKc S_TKc Pkinase SPS1 PGSC0003DMT400032814	Stpk1 protein kinase
CUST_40000_PI426222305	0.752526	0.42487	0.506945	0.293524	1.19243	0.657396	1.64076	0.793447	0.417185	0.240737	0.572477	0.405982	1.37235	0.773564	1.08896	0.758004	PGSC0003DMT400030325	GTCTTCTGATTGACTCTCAGCTCAAGGAAAAACAATTCAAAGCAGCTCAAATAAAGAAAT	Conserved gene of unknown function	PGSC0003DMB000000344	chr12	Conserved gene of unknown function	PGSC0003DMP400020600	PGSC0003DMG400011606	PGSC0003DMC400020600	PGSC0003DMT400030325	35.2	not assigned.unknown	pgsc0003dmp400020600	weakly similar to ( 179) AT1G72640 | Symbols: | binding / catalytic | chr1:27346409-27348147 REVERSEweakly similar to ( 197) loc_os03g29730 12003.m101371 protein expressed protein PGSC0003DMT400030325	Conserved gene of unknown function
CUST_42805_PI426222305	0.93488	0.38692	0.577754	0.29124	0.964231	0.528015	1.33231	0.646906	0.480201	0.225113	0.69426	0.365086	1.12328	0.624561	1.37889	0.69525	PGSC0003DMT400002160	GGGAACTGTTTACCCTCATCAAAAGTGGGACTACTTCAAATAATACACACAAAATTCCAC	Gc-rich sequence DNA-binding factor	PGSC0003DMB000000410	chr05	Gc-rich sequence DNA-binding factor	PGSC0003DMP400001573	PGSC0003DMG400000826	PGSC0003DMC400001573	PGSC0003DMT400002160	35.2	not assigned.unknown	pgsc0003dmp400001573	highly similar to ( 666) AT5G08550 | Symbols: ILP1 | ILP1 (increased level of polyploidy1-1D); translation repressor | chr5:2765981-2770282 REVERSEhighly similar to ( 511) loc_os03g63670 12003.m101578 protein expressed proteinGCFC PGSC0003DMT400002160	Gc-rich sequence DNA-binding factor
CUST_25910_PI426222305	0.778394	0.450865	0.552762	0.320053	1.22814	0.712199	1.3761	0.797874	0.441722	0.256079	0.627533	0.434155	1.48118	0.857433	1.10639	0.785906	PGSC0003DMT400051929	CAGAATTTGTGAGAAACATCTGGGTACAAGTATGAATAATCCAGATGATATTGCAAAGCA	DENN domain containing protein	PGSC0003DMB000000150	chr06	DENN domain containing protein	PGSC0003DMP400034976	PGSC0003DMG400020153	PGSC0003DMC400034976	PGSC0003DMT400051929	35.2	not assigned.unknown	pgsc0003dmp400034976	moderately similar to ( 438) AT2G20320 | Symbols: | FUNCTIONS IN: molecular_function unknown; INVOLVED IN: biological_process unknown; LOCATED IN: cellular_component unknown; EXPRESSED IN: 15 plant structures; EXPRESSED DURING: 8 growth stages; CONTAINS InterPro DOMAIN/s: uDENN (InterPro:IPR005113), dDENN (InterPro:IPR005112), DENN (InterPro:IPR001194); BEST Arabidopsis thaliana protein match is:…	DENN domain containing protein
CUST_41006_PI426222305	0.441655	0.245662	0.66152	0.518667	11.0239	1.2024	1.71517	1.302	0.233988	0.135637	1.43063	8.46265	4.33986	8.86324	5.4877	1.27245	PGSC0003DMT400018938	TACCTTACTATTAAGGTGAAAGGGGGTCTCATGGTGAGGATTGAGGAAAGGACAAATTAA	Cytochrome P450-dependent fatty acid hydroxylase	PGSC0003DMB000000367	chr11	Cytochrome P450-dependent fatty acid hydroxylase	PGSC0003DMP400013001	PGSC0003DMG400007343	PGSC0003DMC400013001	PGSC0003DMT400018938	26.1	misc.cytochrome P450	pgsc0003dmp400013001	moderately similar to ( 418) AT1G34540 | Symbols: CYP94D1 | CYP94D1; electron carrier/ heme binding / iron ion binding / monooxygenase/ oxygen binding | chr1:12637054-12638550 FORWARDweakly similar to ( 111) C97B2_SOYBN Cytochrome P450 97B2 (EC 1.14.-.-) - Glycine max (Soybean)moderately similar to ( 412) loc_os03g12260 12003.m06676 protein cytochrome P450 86A2, putative, expressedp450 CypX PGSC0…	Cytochrome P450-dependent fatty acid hydroxylase
CUST_40560_PI426222305	0.719677	0.395005	0.474068	0.268818	1.67969	0.697349	1.39586	0.720269	0.397892	0.222079	0.52601	0.373042	1.61701	0.749305	1.51326	0.768393	PGSC0003DMT400097187	CCAAAGAAATTGGAGTTAGATATGAAGAAATCACGACTCTCCACCCGCAAAACCGTCTGT	Integrase core domain containing protein	PGSC0003DMB000000357	chr08	Integrase core domain containing protein	PGSC0003DMP400068862	PGSC0003DMG400046758	PGSC0003DMC400068862	PGSC0003DMT400097187	35.2	not assigned.unknown	pgsc0003dmp400068862	PGSC0003DMT400097187	Integrase core domain containing protein
CUST_26916_PI426222305	0.684885	0.396617	0.724269	0.438134	1.13574	0.613501	1.21577	0.704397	0.633563	0.250089	2.01054	2.284	1.49329	0.748471	0.985088	0.697296	PGSC0003DMT400090832	TGAGATATCTACCTGTTGAAGAAGCACTTGCAAGCATCAAGAAATATGGATCTCCGCTGA	Gene of unknown function	PGSC0003DMB000000158	chr06	Gene of unknown function	PGSC0003DMP400062507	PGSC0003DMG400040403	PGSC0003DMC400062507	PGSC0003DMT400090832	35.2	not assigned.unknown	pgsc0003dmp400062507	PGSC0003DMT400090832	Gene of unknown function
CUST_24671_PI426222305	0.767315	0.408158	0.509508	0.276367	1.47335	0.663207	2.72588	2.49836	0.404889	0.229244	0.552625	0.391988	1.41468	0.734694	1.11123	0.736417	PGSC0003DMT400090821	AATCAGGTTACAACTTCTCAAATCCAGCAAAGTTAGGAGAACTCACAGAGGAAGTCATAG	Gene of unknown function	PGSC0003DMB000000142	chr03	Gene of unknown function	PGSC0003DMP400062496	PGSC0003DMG400040392	PGSC0003DMC400062496	PGSC0003DMT400090821	35.2	not assigned.unknown	pgsc0003dmp400062496	PGSC0003DMT400090821	Gene of unknown function
CUST_25677_PI426222305	0.765253	0.441191	0.534664	0.309574	1.21263	0.679946	1.38406	0.802228	0.430859	0.249493	0.607436	0.430774	1.41091	0.80478	1.10933	0.779421	PGSC0003DMT400037323	CTTGCATTATAGAATATCCCTGACTCTGTTAATGCGGAATGTTTTATGCACTATATTACC	Oxygen-evolving enhancer protein 3-1, chloroplast	PGSC0003DMB000000149	chr10	Oxygen-evolving enhancer protein 3-1, chloroplast	PGSC0003DMP400025361	PGSC0003DMG400014402	PGSC0003DMC400025361	PGSC0003DMT400037323	35.2	not assigned.unknown	pgsc0003dmp400025361	PGSC0003DMT400037323	Oxygen-evolving enhancer protein 3-1, chloroplast
CUST_52187_PI426222305	1.52184	0.271826	2.02566	0.419174	0.385694	0.0532089	0.20418	0.0986979	1.15148	0.339444	1.6586	1.01652	0.282781	0.0813614	1.11885	0.100543	PGSC0003DMT400080822	TGCCGCAAATCTAAAAGGATATGATATTCGTGACGGGTGAGTTGAAAACACATAATATGT	TMV resistance protein N	PGSC0003DMB000001042	chr11	TMV resistance protein N	PGSC0003DMP400054788	PGSC0003DMG400031477	PGSC0003DMC400054788	PGSC0003DMT400080822	20.1.7	stress.biotic.PR-proteins	pgsc0003dmp400054788	weakly similar to ( 162) AT5G36930 | Symbols: | disease resistance protein (TIR-NBS-LRR class), putative | chr5:14567771-14571916 REVERSETIR TIR PGSC0003DMT400080822	TMV resistance protein N
CUST_47814_PI426222305	1.53611	0.20881	2.33856	0.439607	0.353032	0.162705	0.158968	0.0740172	2.26852	0.694812	2.37739	0.326616	0.255335	0.0650237	0.125383	0.0673855	PGSC0003DMT400019318	TCAATGACTAAAGTGAGTGTGTGTGTGTGAGAGAGAGACTTTTGAATTAGACAAGATTTG	White-brown-complex ABC transporter family	PGSC0003DMB000000573	chr04	White-brown-complex ABC transporter family	PGSC0003DMP400013236	PGSC0003DMG400007465	PGSC0003DMC400013236	PGSC0003DMT400019318	34.16	transport.ABC transporters and multidrug resistance systems	pgsc0003dmp400013236	highly similar to ( 670) AT1G31770 | Symbols: | ABC transporter family protein | chr1:11375252-11377644 REVERSEweakly similar to ( 197) PDR1_NICPL Pleiotropic drug resistance protein 1 (NpPDR1) - Nicotiana plumbaginifolia (Leadwort-leaved tobacco)highly similar to ( 560) loc_os08g07010 12008.m04839 protein ABC-2 type transporter family protein, expressedABCG_White ABCG_EPDR CcmA ABC_PDR_domain2 A…	White-brown-complex ABC transporter family	GO:0016021;GO:0009507;GO:0005634	GO:0005524;GO:0042626;GO:0008509	GO:0006200;GO:0006810
CUST_9292_PI426222305	0.686481	0.352804	1.1246	0.47874	0.909273	0.35353	1.37982	0.502739	0.405153	0.150368	0.996279	1.08124	1.83867	0.81137	1.05193	0.391608	PGSC0003DMT400058902	ACAAGACTAGCTAAAACAAAAGAAGGAGACAGAACAAACCCCAAAACGCCAAGTGCTCGC	Inter-alpha-trypsin inhibitor heavy chain	PGSC0003DMB000000040	chr03	Inter-alpha-trypsin inhibitor heavy chain	PGSC0003DMP400039680	PGSC0003DMG401022886	PGSC0003DMC400039680	PGSC0003DMT400058902	20.1.7.6.1	stress.biotic.PR-proteins.proteinase inhibitors.trypsin inhibitor	pgsc0003dmp400039680	highly similar to ( 537) AT1G19110 | Symbols: | inter-alpha-trypsin inhibitor heavy chain-related | chr1:6602270-6605766 FORWARDmoderately similar to ( 480) loc_os07g42280 12007.m08463 protein von Willebrand factor type A domain containing protein, expressedvWA_interalpha_trypsin_inhibitor vWA_subgroup vWFA PGSC0003DMT400058902	Inter-alpha-trypsin inhibitor heavy chain		GO:0005515
CUST_46015_PI426222305	0.854962	0.416444	0.477285	0.276352	1.05507	0.600404	1.2224	0.707889	0.379045	0.219484	0.536614	0.380599	1.24082	0.713008	1.36553	0.743128	PGSC0003DMT400038129	CTACCATATTTCATGCTTTAGATACATGAGTCTGAATTCATGAGATACATGTATTTGCCG	Male sterility MS5 family protein	PGSC0003DMB000000504	chr06	Conserved gene of unknown function	PGSC0003DMP400025906	PGSC0003DMG400014702	PGSC0003DMC400025906	PGSC0003DMT400038129	33.99	development.unspecified	pgsc0003dmp400025906	moderately similar to ( 230) AT5G48850 | Symbols: ATSDI1 | ATSDI1 (SULPHUR DEFICIENCY-INDUCED 1); binding | chr5:19805576-19807699 REVERSEmoderately similar to ( 224) loc_os05g43040 12005.m08434 protein pollenless3, putative, expressed PGSC0003DMT400038129	Conserved gene of unknown function
CUST_29120_PI426222305	0.767315	0.424368	0.541749	0.292515	1.26131	0.658764	1.33738	0.757094	0.415085	0.239078	0.570624	0.405022	1.90425	0.855947	1.11123	0.770951	PGSC0003DMT400020638	GATTCAGATGATCTTTAAGGACGAAAAAGAGGAATGAGAGGACCTGTTTTCGTATTTTTT	Serpin	PGSC0003DMB000000184	chr04	Serpin	PGSC0003DMP400014057	PGSC0003DMG400007996	PGSC0003DMC400014057	PGSC0003DMT400020638	29.5.5	protein.degradation.serine protease	pgsc0003dmp400014057	moderately similar to ( 231) AT1G47710 | Symbols: | serpin, putative / serine protease inhibitor, putative | chr1:17558271-17560061 FORWARDmoderately similar to ( 235) PRTZ_HORVU Protein Z (Z4) (Major endosperm albumin) - Hordeum vulgare (Barley)moderately similar to ( 232) loc_os03g41438 12003.m09209 protein protein Z, putative, expressedplant_SERPIN SERPIN Serpin SERPIN bacterial_SERPIN COG4826…	Serpin
CUST_3852_PI426222305	1.41668	0.268009	1.57702	0.285108	0.598194	0.106755	0.394741	0.159402	2.62065	1.47912	1.49303	0.106675	0.377095	0.132806	0.843106	0.207769	PGSC0003DMT400013692	CAGACTTGAAAGTTTTCTGATCCTAGTTTTGGTAATTTTAAGTACTCCACTTGACACTCT	Alpha-glucosidase	PGSC0003DMB000000013	chr02	Alpha-glucosidase	PGSC0003DMP400009482	PGSC0003DMG400005353	PGSC0003DMC400009482	PGSC0003DMT400013692	26.3.1	misc.gluco-, galacto- and mannosidases.alpha-galactosidase	pgsc0003dmp400009482	nearly identical (1428) AT5G63840 | Symbols: RSW3 | RSW3 (RADIAL SWELLING 3); glucosidase/ hydrolase, hydrolyzing O-glycosyl compounds | chr5:25545056-25548922 FORWARDmoderately similar to ( 308) AGLU_ORYSA Probable alpha-glucosidase Os06g0675700 precursor (EC 3.2.1.20) (Maltase) - Oryza sativa (Rice)nearly identical (1283) loc_os03g11720 12003.m06624 protein neutral alpha-glucosidase AB precurso…	Alpha-glucosidase	GO:0009507;GO:0005783;GO:0005576	GO:0030246;GO:0033919	GO:0048193;GO:0046686;GO:0042742;GO:0030244;GO:0009826
CUST_30858_PI426222305	1.51469	0.199405	1.6109	0.161741	0.48875	0.12026	0.301018	0.129619	2.40989	1.32082	2.87805	0.504628	0.369197	0.249564	0.944809	0.0789638	PGSC0003DMT400018769	GTTGCCAGGTCCTACAGAAAACAGAAGGCAGATTATCCTTCTCATAATCCTTTTCTCCCT	Heat shock protein DnaJ, N-terminal	PGSC0003DMB000000208	chr08	Heat shock protein DnaJ, N-terminal	PGSC0003DMP400012893	PGSC0003DMG400007276	PGSC0003DMC400012893	PGSC0003DMT400018769	35.2	not assigned.unknown	pgsc0003dmp400012893	PGSC0003DMT400018769	Heat shock protein DnaJ, N-terminal
CUST_2053_PI426222305	1.56879	0.725199	0.744925	0.357777	0.868878	0.492857	0.98243	0.562711	3.89525	1.11358	6.87015	8.88177	1.01017	0.583669	0.791897	0.561758	PGSC0003DMT400021663	TCATCAGTGAAATCAGTTATCACAGATTCAAGGTTCAAGGAAAAGGTCATTCTTAAACAG	Conserved gene of unknown function	PGSC0003DMB000000008	chr10	Conserved gene of unknown function	PGSC0003DMP400014756	PGSC0003DMG400008404	PGSC0003DMC400014756	PGSC0003DMT400021663	29.4	protein.postranslational modification	pgsc0003dmp400014756	moderately similar to ( 244) AT5G01920 | Symbols: STN8 | STN8; kinase/ protein kinase | chr5:359154-360867 FORWARD PGSC0003DMT400021663	Conserved gene of unknown function
CUST_4858_PI426222305	1.09845	0.591595	0.530168	0.30726	1.14642	0.647199	1.57277	0.790005	0.56441	0.270047	0.58718	0.416715	1.36507	0.783278	1.06089	0.752463	PGSC0003DMT400065060	GGAAGACTTTTTCAATTCTCAAGTTCCAGATGATTAACGTCTATTTCAAGATCGATTACC	MADS-box transcription factor FBP22	PGSC0003DMB000000019	chr06	MADS-box transcription factor FBP22	PGSC0003DMP400043869	PGSC0003DMG400025279	PGSC0003DMC400043869	PGSC0003DMT400065060	27.3.24	RNA.regulation of transcription.MADS box transcription factor family	pgsc0003dmp400043869	weakly similar to ( 108) AT5G62165 | Symbols: AGL42 | AGL42 (AGAMOUS LIKE 42); transcription factor | chr5:24965075-24968437 FORWARDweakly similar to ( 103) MADS1_ORYSA MADS-box transcription factor 1 (OsMADS1) (Protein LEAFY HULL STERILE1) (Protein SEPALLATA-like) - Oryza sativa (Rice)weakly similar to ( 103) loc_os03g11614 12003.m06613 protein MADS-box transcription factor 1, putative, expresse…	MADS-box transcription factor FBP22	GO:0005634	GO:0003700;GO:0003677;GO:0046983	GO:0006355
CUST_13963_PI426222305	0.710228	0.153233	1.4498	0.282641	0.817105	0.292035	0.614214	0.144452	1.29516	0.424075	1.49891	0.94855	1.07193	0.198361	3.09102	0.27248	PGSC0003DMT400061433	GCAGAGGGGATGCAAAAGTTTTGTTTCATTTGTTGCAAGTTTAGAACTTAGCTATGATTT	U3 small nucleolar RNA-associated protein	PGSC0003DMB000000071	chr09	U3 small nucleolar RNA-associated protein	PGSC0003DMP400041332	PGSC0003DMG400023908	PGSC0003DMC400041332	PGSC0003DMT400061433	27.1.1	RNA.processing.splicing	pgsc0003dmp400041332	highly similar to ( 555) AT4G02400 | Symbols: | FUNCTIONS IN: molecular_function unknown; INVOLVED IN: rRNA processing; LOCATED IN: small-subunit processome; EXPRESSED IN: 23 plant structures; EXPRESSED DURING: 13 growth stages; CONTAINS InterPro DOMAIN/s: Small-subunit processome, Utp14 (InterPro:IPR006709); BEST Arabidopsis thaliana protein match is: U3 ribonucleoprotein (Utp) family protein (T…	U3 small nucleolar RNA-associated protein
CUST_3059_PI426222305	0.722617	0.403644	0.646487	0.307836	1.14363	0.618064	1.268	0.719683	0.398695	0.229	0.554328	0.393589	1.33227	0.725971	1.0465	0.720174	PGSC0003DMT400000470	CCGAAGAGAATTCTAAAGGAATTGAAGAACTTGTAGTACTTTTTGAATGAGTTGTGCTAC	Gene of unknown function			Gene of unknown function	PGSC0003DMP400000357	PGSC0003DMG400000160	PGSC0003DMC400000357	PGSC0003DMT400000470	35.2	not assigned.unknown	pgsc0003dmp400000357	PGSC0003DMT400000470	Gene of unknown function
CUST_14969_PI426222305	0.767315	0.42655	0.505207	0.29242	1.21437	0.661815	1.88024	0.877884	0.418987	0.240539	0.573064	0.406398	1.41468	0.776121	1.11123	0.770067	PGSC0003DMT400057120	GACAATTGAGTGTAACGCTATACTTATCTGCATTTGGTGTTTACACAAATCGAAGTATGT	Protein translocase	PGSC0003DMB000000076	chr07	Protein translocase	PGSC0003DMP400038408	PGSC0003DMG401022191	PGSC0003DMC400038408	PGSC0003DMT400057120	29.3.2	protein.targeting.mitochondria	pgsc0003dmp400038408	moderately similar to ( 216) AT4G26670 | Symbols: | mitochondrial import inner membrane translocase subunit Tim17/Tim22/Tim23 family protein | chr4:13452257-13453579 FORWARDweakly similar to ( 187) loc_os12g33020 12012.m07100 protein protein translocase/ protein transporter, putative, expressedTim17 PGSC0003DMT400057120	Protein translocase	GO:0016021;GO:0009941;GO:0005743	GO:0008565	GO:0015031
CUST_50750_PI426222305	0.781619	0.452629	0.566455	0.328302	1.4992	0.732636	1.37083	0.793854	0.44197	0.256011	0.619973	0.439974	1.91033	0.900084	1.08519	0.771254	PGSC0003DMT400059759	CCAAGCCTAGCCAACAAAATGAGCAACAATCAGATGTCAATGTCTTAGCCAATTGTGCTG	Conserved gene of unknown function			Conserved gene of unknown function	PGSC0003DMP400040202	PGSC0003DMG400023237	PGSC0003DMC400040202	PGSC0003DMT400059759	30.2.17	signalling.receptor kinases.DUF 26	pgsc0003dmp400040202	moderately similar to ( 317) AT4G23160 | Symbols: | protein kinase family protein | chr4:12129485-12134086 FORWARDmoderately similar to ( 259) POLX_TOBAC Retrovirus-related Pol polyprotein from transposon TNT 1-94 [Includes: Protease (EC 3.4.23.-); Reverse transcriptase (EC 2.7.7.49); Endonuclease] - Nicotiana tabacum (Common tobacco)moderately similar to ( 360) loc_os07g36710 12007.m07921 protei…	Conserved gene of unknown function
CUST_51756_PI426222305	0.463732	0.143003	1.56454	0.185201	1.05471	0.216643	0.470489	0.0481285	0.715681	0.212705	1.54124	1.28101	1.20447	0.0755006	1.02065	0.0779206	PGSC0003DMT400041455	AACCAAAGATGTTGACACCCATCATGTCAATCAGTAATATCCTATGTTATTCAGACTCTT	Major latex			Major latex	PGSC0003DMP400028089	PGSC0003DMG400016068	PGSC0003DMC400028089	PGSC0003DMT400041455	20.2.99	stress.abiotic.unspecified	pgsc0003dmp400028089	weakly similar to ( 130) AT1G70830 | Symbols: | MLP28 (MLP-LIKE PROTEIN 28) | chr1:26710203-26711395 REVERSEBet_v_I PGSC0003DMT400041455	Major latex
CUST_34861_PI426222305	0.335322	0.129092	1.17058	0.103653	0.671002	0.331713	0.525492	0.231738	0.857804	0.244448	2.08495	1.52909	0.94055	0.211403	2.8738	0.279766	PGSC0003DMT400073080	GGGTTTTGGAATCCCAAATGAGATATTCTATCGAAGTTCTAATTTGGATTCAGTTGAATG	Conserved gene of unknown function	PGSC0003DMB000000265	chr02	Conserved gene of unknown function	PGSC0003DMP400049452	PGSC0003DMG400028424	PGSC0003DMC400049452	PGSC0003DMT400073080	35.2	not assigned.unknown	pgsc0003dmp400049452	very weakly similar to (85.1) AT2G42760 | Symbols: | unknown protein | chr2:17796382-17797185 REVERSE PGSC0003DMT400073080	Conserved gene of unknown function
CUST_9307_PI426222305	0.692503	0.401053	1.10097	0.534035	1.04609	0.60579	1.21293	0.702467	0.384333	0.222665	0.522389	0.370461	1.24854	0.723506	1.76654	1.64763	PGSC0003DMT400006825	AGAGACTGATTTGTTCATGAGTTTGCTTTGGGACAATAAAACTGGAAGATTATCCTGCAT	Gene of unknown function	PGSC0003DMB000000040	chr03	Gene of unknown function	PGSC0003DMP400004744	PGSC0003DMG400002648	PGSC0003DMC400004744	PGSC0003DMT400006825	35.2	not assigned.unknown	pgsc0003dmp400004744	PGSC0003DMT400006825	Gene of unknown function
CUST_8861_PI426222305	0.767315	0.415268	0.502181	0.28201	1.34064	0.649129	1.31756	0.742819	0.409747	0.233651	0.565376	0.400947	1.41468	0.745379	1.11123	0.7472	PGSC0003DMT400095878	AAATAAAATGGTGGTTGACCTACTCTCTCCTCGTGATATAATCCAATTGTCTTATGTACA	Gene of unknown function	PGSC0003DMB000000038	chr12	Gene of unknown function	PGSC0003DMP400067553	PGSC0003DMG400045449	PGSC0003DMC400067553	PGSC0003DMT400095878	35.2	not assigned.unknown	pgsc0003dmp400067553	PGSC0003DMT400095878	Gene of unknown function
CUST_33062_PI426222305	0.767315	0.405617	0.54554	0.276386	1.21437	0.628974	1.29782	0.724418	0.402477	0.227392	0.544825	0.387267	1.62179	0.750305	1.11123	0.729267	PGSC0003DMT400016099	TCCGAATTTGAATGTTTGTCTTGGTAAACTATTGTGTTCCATCGGTGATGATGATGATGT	F-box/kelch-repeat protein	PGSC0003DMB000000239	chr01	F-box/kelch-repeat protein	PGSC0003DMP400011158	PGSC0003DMG400006293	PGSC0003DMC400011158	PGSC0003DMT400016099	29.5.11.4.3.2	protein.degradation.ubiquitin.E3.SCF.FBOX	pgsc0003dmp400011158	weakly similar to ( 157) AT3G06240 | Symbols: | F-box family protein | chr3:1887336-1888619 FORWARDvery weakly similar to (82.0) loc_os12g42340 12012.m08014 protein F-box domain containing protein PGSC0003DMT400016099	F-box/kelch-repeat protein		GO:0005515
CUST_7062_PI426222305	0.843432	0.385904	0.812801	0.280166	1.04978	0.512595	1.08683	0.576913	0.623048	0.290671	1.7992	0.401117	1.04946	0.580544	1.17754	0.591927	PGSC0003DMT400042984	GGTGACGGTCTGGAAGGAAAGCAATTTCACGACTTTTTGAGAATACAAGGAACTTCTCAG	Amidase	PGSC0003DMB000000028	chr10	Amidase	PGSC0003DMP400029153	PGSC0003DMG400016669	PGSC0003DMC400029153	PGSC0003DMT400042984	29.3.3	protein.targeting.chloroplast	pgsc0003dmp400029153	moderately similar to ( 392) AT5G09420 | Symbols: ATTOC64-V, MTOM64 | ATTOC64-V (ARABIDOPSIS THALIANA TRANSLOCON AT THE OUTER MEMBRANE OF CHLOROPLASTS 64-V); amidase/ binding / carbon-nitrogen ligase, with glutamine as amido-N-donor | chr5:2928316-2931750 FORWARDmoderately similar to ( 308) loc_os02g51810 12002.m33876 protein amidase, putative, expressedPRK08310 GatA Amidase gatA PRK08186 PRK0920…	Amidase
CUST_35867_PI426222305	0.751023	0.432931	0.517233	0.299481	1.18113	0.6635	1.5518	0.792423	0.49956	0.255196	0.594358	0.421873	1.37661	0.786129	1.08312	0.768224	PGSC0003DMT400085022	TTGATGCAACTAATGTTTTCCGAAAAATTGGAAAAGAAGGTGTTGATAATGCATGGAAGG	Isopentenyltransferase	PGSC0003DMB000000278	chr10	Isopentenyltransferase	PGSC0003DMP400056697	PGSC0003DMG400034593	PGSC0003DMC400056697	PGSC0003DMT400085022	17.4.1	hormone metabolism.cytokinin.synthesis-degradation	pgsc0003dmp400056697	moderately similar to ( 290) AT5G19040 | Symbols: ATIPT5, IPT5 | IPT5; ATP binding / tRNA isopentenyltransferase/ transferase, transferring alkyl or aryl (other than methyl) groups | chr5:6362389-6363381 REVERSEmoderately similar to ( 245) loc_os03g59570 12003.m10854 protein cytokinin synthase, putative, expressedmiaA MiaA IPPT PGSC0003DMT400085022	Isopentenyltransferase		GO:0005524;GO:0016765	GO:0009058;GO:0008033
CUST_9867_PI426222305	1.36156	0.382259	2.75647	0.446646	0.813949	0.435044	0.887193	0.499002	2.90099	1.9941	2.99396	1.67748	0.996955	0.50992	0.744819	0.503945	PGSC0003DMT400086494	AGTAGAATTTGTCGGGGGTGATCCCTATTCAGATGAACCTCATGTCGACCTACTTCTTAG	Conserved gene of unknown function	PGSC0003DMB000000043	chr07	Conserved gene of unknown function	PGSC0003DMP400058169	PGSC0003DMG400036065	PGSC0003DMC400058169	PGSC0003DMT400086494	35.2	not assigned.unknown	pgsc0003dmp400058169	PGSC0003DMT400086494	Conserved gene of unknown function
CUST_18972_PI426222305	0.842359	0.441469	0.533267	0.308819	1.21407	0.666225	1.34978	0.776408	0.429576	0.248908	0.59094	0.419357	1.41754	0.795176	1.105	0.775575	PGSC0003DMT400024293	GATTCATTACAGAAGCAGCATTGTTCGAAGATGCTTAGAACAGATTTCAGATAGTTCAAT	Gene of unknown function	PGSC0003DMB000000102	chr07	Gene of unknown function	PGSC0003DMP400016596	PGSC0003DMG400009390	PGSC0003DMC400016596	PGSC0003DMT400024293	35.2	not assigned.unknown	pgsc0003dmp400016596	PGSC0003DMT400024293	Gene of unknown function
CUST_34068_PI426222305	1.09886	0.221306	1.8722	0.109057	0.729835	0.0669593	0.390183	0.110073	1.91966	0.574205	1.08484	0.0779212	0.343482	0.271507	1.11173	0.139199	PGSC0003DMT400047843	CAATGGTTCCCATGTATTCAATTTTTTGTGCTTGATGTTCTATGAATGAGCCATTTAAGC	EIF4B	PGSC0003DMB000000248	chr09	EIF4B	PGSC0003DMP400032397	PGSC0003DMG400018596	PGSC0003DMC400032397	PGSC0003DMT400047843	29.2.3	protein.synthesis.initiation	pgsc0003dmp400032397	moderately similar to ( 257) AT3G26400 | Symbols: EIF4B1 | EIF4B1; translation initiation factor | chr3:9666616-9669081 FORWARDweakly similar to ( 187) loc_os02g38220 12002.m08910 protein eukaryotic translation initiation factor 4B, putative, expressedeIF-4B PGSC0003DMT400047843	EIF4B
CUST_8068_PI426222305	2.24224	0.310446	6.09768	0.470357	0.155416	0.0822344	0.169652	0.0957141	8.65677	1.10975	10.0394	2.28416	0.181051	0.0964992	0.142216	0.0962189	PGSC0003DMT400075266	CATGAGAGCTCATGGGATTGCTAATATTTGGTATGTAGAAGTATCTAAATATGTATGCCA	Chlorophyll a oxygenase	PGSC0003DMB000000034	chr12	Chlorophyll a oxygenase	PGSC0003DMP400050963	PGSC0003DMG401029274	PGSC0003DMC400050963	PGSC0003DMT400075266	29.3.3	protein.targeting.chloroplast	pgsc0003dmp400050963	highly similar to ( 762) AT2G24820 | Symbols: TIC55 | TIC55 (TRANSLOCON AT THE INNER ENVELOPE MEMBRANE OF CHLOROPLASTS 55); 2 iron, 2 sulfur cluster binding / electron carrier/ oxidoreductase | chr2:10575038-10576829 FORWARDweakly similar to ( 123) CAO_CHLRE Chlorophyllide a oxygenase, chloroplast precursor (EC 1.13.12.14) (Chlorophyll a oxygenase) (Chlorophyll b synthase) - Chlamydomonas reinhar…	Chlorophyll a oxygenase	GO:0016021;GO:0009706	GO:0046872;GO:0010277;GO:0051537;GO:0018489	GO:0055114;GO:0045036
CUST_1622_PI426222305	0.759329	0.432029	0.544067	0.304604	1.20419	0.657263	1.3396	0.769127	0.473373	0.250703	0.593625	0.421386	1.39672	0.781721	1.09071	0.768454	PGSC0003DMT400061213	ATGGTACTATCGGGGCAGGGTTTAGATTGTGGTACCTACAATATGGACGGTTGCTTATAT	Gene of unknown function	PGSC0003DMB000000005	chr06	Gene of unknown function	PGSC0003DMP400041220	PGSC0003DMG400023828	PGSC0003DMC400041220	PGSC0003DMT400061213	35.2	not assigned.unknown	pgsc0003dmp400041220	PGSC0003DMT400061213	Gene of unknown function
CUST_19978_PI426222305	1.98551	0.239818	1.88053	0.581274	0.432206	0.124426	0.354498	0.0638327	3.73469	2.02453	1.59347	0.207449	0.119775	0.0519514	0.587259	0.276552	PGSC0003DMT400049388	ACTGGAATCTGTGAACAAGTTGCTCATACAGTATGGATTAACCCAACCAGATCCAGAGGC	Proteasome subunit alpha type	PGSC0003DMB000000106	chr10	Proteasome subunit alpha type	PGSC0003DMP400033333	PGSC0003DMG401019187	PGSC0003DMC400033333	PGSC0003DMT400049388	29.5.11.20	protein.degradation.ubiquitin.proteasom	pgsc0003dmp400033333	moderately similar to ( 427) AT3G22110 | Symbols: PAC1 | PAC1; endopeptidase/ peptidase/ threonine-type endopeptidase | chr3:7792819-7793571 REVERSEmoderately similar to ( 433) PSA4_SPIOL Proteasome subunit alpha type 4 (EC 3.4.25.1) (20S proteasome alpha subunit C) (20S proteasome subunit alpha-3) (Proteasome 27 kDa subunit) - Spinacia oleracea (Spinach)moderately similar to ( 406) loc_os06g0797…	Proteasome subunit alpha type	GO:0005634;GO:0005773;GO:0022626;GO:0019773	GO:0004298	GO:0046686;GO:0006511
CUST_2628_PI426222305	0.767315	0.416353	0.502737	0.282398	1.37258	0.662307	1.32282	0.743169	0.409841	0.233599	0.554144	0.392981	1.41468	0.753758	1.11123	0.739385	PGSC0003DMT400094769	TTCATGGAAGGGTTCTGGAAGATGATAAACAGAGGAAGTTAGAACTGAATGATGGACCAA	Gene of unknown function	PGSC0003DMB000000009	chr11	Gene of unknown function	PGSC0003DMP400066444	PGSC0003DMG400044340	PGSC0003DMC400066444	PGSC0003DMT400094769	35.2	not assigned.unknown	pgsc0003dmp400066444	PGSC0003DMT400094769	Gene of unknown function
CUST_18179_PI426222305	0.717557	0.367203	0.736791	0.301352	1.17929	0.581032	1.53098	0.667358	0.694993	0.249914	0.901656	0.388012	1.14649	0.663922	0.914417	0.650504	PGSC0003DMT400084817	CGTAGGTTAACACAGTTTTTAGGTTTTAGTTTTGTGTTAGGGGTTTGGGGGTTAAGTTAG	Gene of unknown function	PGSC0003DMB000000097	chr12	Gene of unknown function	PGSC0003DMP400056492	PGSC0003DMG400034388	PGSC0003DMC400056492	PGSC0003DMT400084817	35.2	not assigned.unknown	pgsc0003dmp400056492	PGSC0003DMT400084817	Gene of unknown function
CUST_11733_PI426222305	0.913991	0.203318	1.08312	0.307203	2.78634	0.170113	0.174652	0.0667021	1.74378	1.64297	1.45146	0.107904	0.8638	0.156886	0.110935	0.0628678	PGSC0003DMT400046637	TGATTGTAAACAGAGCTAGAGCTAGAGGCTAGAGCTAGTTAGTAGTATAAAGCAGTTGCT	Alliin lyase	PGSC0003DMB000000055	chr03	Alliin lyase	PGSC0003DMP400031550	PGSC0003DMG400018110	PGSC0003DMC400031550	PGSC0003DMT400046637	16.5.99.1	secondary metabolism.sulfur-containing.misc.alliinase	pgsc0003dmp400031550	moderately similar to ( 434) AT4G24670 | Symbols: TAR2 | TAR2 (TRYPTOPHAN AMINOTRANSFERASE RELATED 2); L-tryptophan:2-oxoglutarate aminotransferase/ L-tryptophan:pyruvate aminotransferase/ carbon-sulfur lyase | chr4:12727940-12730694 REVERSEmoderately similar to ( 430) loc_os01g07500 12001.m07376 protein alliin lyase precursor, putative, expressedAlliinase_C COG0436 PGSC0003DMT400046637	Alliin lyase	GO:0016021	GO:0030170;GO:0016846;GO:0080097;GO:0050362	GO:0009684;GO:0042742;GO:0010078;GO:0048825;GO:0009723;GO:0009958;GO:0010087;GO:0010588;GO:0048467;GO:0080022
CUST_12739_PI426222305	1.87964	0.264734	2.06698	0.451057	1.12756	0.160121	0.352722	0.101677	1.91714	0.517348	0.776362	0.0798554	0.493182	0.0885178	0.541416	0.0875231	PGSC0003DMT400063205	ACTAATTGCACGTTACTTGCAGCATTCCATGGGAGAAAGGGTTAGCAAGTAATATTAACT	Aminoaldehyde dehydrogenase 2	PGSC0003DMB000000062	chr03	Aminoaldehyde dehydrogenase 2	PGSC0003DMP400042549	PGSC0003DMG400024582	PGSC0003DMC400042549	PGSC0003DMT400063205	5.1	fermentation.aldehyde dehydrogenase	pgsc0003dmp400042549	highly similar to ( 743) AT3G48170 | Symbols: ALDH10A9 | ALDH10A9; 3-chloroallyl aldehyde dehydrogenase/ oxidoreductase | chr3:17786290-17789918 REVERSEhighly similar to ( 759) BADH_SPIOL Betaine-aldehyde dehydrogenase, chloroplast precursor (EC 1.2.1.8) (BADH) - Spinacia oleracea (Spinach)highly similar to ( 699) loc_os04g39020 12004.m08891 protein betaine-aldehyde dehydrogenase, putative, expre…	Aminoaldehyde dehydrogenase 2
CUST_39870_PI426222305	0.756636	0.438282	0.543786	0.314856	1.17983	0.66664	1.35219	0.783053	0.437401	0.253275	0.607449	0.430783	1.40365	0.804312	1.09243	0.774833	PGSC0003DMT400088866	TTATCTTGCTCGTACTCATACTCCTTCACCTCAGGACTTCGTATTTGCCTATACTTGGGT	RNA binding protein	PGSC0003DMB000000341	chr08	RNA binding protein	PGSC0003DMP400060541	PGSC0003DMG400038437	PGSC0003DMC400060541	PGSC0003DMT400088866	35.2	not assigned.unknown	pgsc0003dmp400060541	PGSC0003DMT400088866	RNA binding protein
CUST_38071_PI426222305	1.15868	0.236515	1.11629	0.164324	0.660596	0.33537	0.977543	0.516844	2.92116	1.20736	1.26442	0.232769	0.666289	0.385859	0.550694	0.37913	PGSC0003DMT400080869	GGAATAAGATAAGCACCAAATCATCAAATACTCAACTCTACATGGGTGACGTCCCTAAAC	Small molecule transporter	PGSC0003DMB000000310	chr07	Small molecule transporter	PGSC0003DMP400054816	PGSC0003DMG400031494	PGSC0003DMC400054816	PGSC0003DMT400080869	34.7	transport.phosphate	pgsc0003dmp400054816	moderately similar to ( 491) AT5G35730 | Symbols: | EXS family protein / ERD1/XPR1/SYG1 family protein | chr5:13893941-13896821 FORWARDmoderately similar to ( 454) loc_os12g40340 12012.m07818 protein EXS, C-terminal, putative, expressedEXS COG5409 PGSC0003DMT400080869	Small molecule transporter	GO:0016021
CUST_10494_PI426222305	0.767315	0.425759	0.510028	0.291646	1.21437	0.661292	1.33839	0.759577	0.416771	0.239378	0.592369	0.404465	1.41468	0.771909	1.13341	0.753682	PGSC0003DMT400031929	TTAGACGAGGAGAACGGCCAAGGCAAGTTCTTCTTCAAGAATACGGAATGCCAATCGTTA	Cytochrome C oxidase assembly protein cox11	PGSC0003DMB000000048	chr08	Cytochrome C oxidase assembly protein cox11	PGSC0003DMP400021676	PGSC0003DMG400012250	PGSC0003DMC400021676	PGSC0003DMT400031929	35.2	not assigned.unknown	pgsc0003dmp400021676	highly similar to ( 598) AT1G64600 | Symbols: | copper ion binding / methyltransferase | chr1:23995996-23998625 FORWARDhighly similar to ( 518) loc_os07g20150 12007.m06401 protein expressed proteinRsm22 COG5459 PGSC0003DMT400031929	Cytochrome C oxidase assembly protein cox11	GO:0005739	GO:0005507;GO:0008168	GO:0032259;GO:0006412
CUST_39077_PI426222305	0.778547	0.444393	0.552487	0.311426	1.21431	0.682144	1.50533	0.80248	0.431691	0.249969	0.598083	0.424685	1.41306	0.805372	1.13861	0.807983	PGSC0003DMT400013859	GCTTTGAGAATGTACAGAATAGCCTTCAGAAGATTAGAATGAATTGCTTAGCTCTTTTCT	Conserved gene of unknown function	PGSC0003DMB000000326	chr09	Conserved gene of unknown function	PGSC0003DMP400009588	PGSC0003DMG400005425	PGSC0003DMC400009588	PGSC0003DMT400013859	35.2	not assigned.unknown	pgsc0003dmp400009588	PGSC0003DMT400013859	Conserved gene of unknown function
CUST_32631_PI426222305	0.785661	0.455578	0.560001	0.324244	1.21328	0.701865	1.39825	0.809735	0.533922	0.268094	0.603199	0.427769	1.43497	0.831496	1.1219	0.795729	PGSC0003DMT400048989	CAGGTTGGAACTTCATTAGGTGATTATTACAATGCCATTAAACAGAATAATTGCTCTGCT	PAE	PGSC0003DMB000000232	chr08	PAE	PGSC0003DMP400033104	PGSC0003DMG400019036	PGSC0003DMC400033104	PGSC0003DMT400048989	35.2	not assigned.unknown	pgsc0003dmp400033104	PGSC0003DMT400048989	PAE
CUST_33637_PI426222305	2.57761	0.347495	0.759948	0.731272	1.59586	0.565332	0.951977	0.548628	0.472388	0.216363	1.26925	3.19444	1.17598	0.58075	1.77823	0.560037	PGSC0003DMT400078675	AGGAAAAGACTCAATGACAGACTCTCTATGCTTAGATCTATTGTACCCAAAATAAGCAAG	DNA binding protein	PGSC0003DMB000000244	chr02	DNA binding protein	PGSC0003DMP400053318	PGSC0003DMG400030616	PGSC0003DMC400053318	PGSC0003DMT400078675	27.3.6	RNA.regulation of transcription.bHLH,Basic Helix-Loop-Helix family	pgsc0003dmp400053318	moderately similar to ( 236) AT5G65640 | Symbols: bHLH093 | bHLH093 (beta HLH protein 93); DNA binding / transcription factor | chr5:26237137-26238635 FORWARDmoderately similar to ( 212) loc_os03g04310 12003.m101180 protein DNA binding protein, putative, expressed PGSC0003DMT400078675	DNA binding protein		GO:0046983	GO:0006351
CUST_16742_PI426222305	0.79801	0.378349	0.481189	0.249804	1.01266	0.546254	1.36748	0.663691	2.58892	3.9276	0.489063	0.347337	1.1797	0.641834	0.926654	0.636099	PGSC0003DMT400069660	CTCACCCTTCATGAGTTAATGCAGAAATCAATTGTGTCGCCATATCAATCGAGTATTTAT	Nitrate transporter	PGSC0003DMB000000087	chr06	Nitrate transporter	PGSC0003DMP400047041	PGSC0003DMG400027083	PGSC0003DMC400047041	PGSC0003DMT400069660	34.13	transport.peptides and oligopeptides	pgsc0003dmp400047041	highly similar to ( 642) AT5G62680 | Symbols: | proton-dependent oligopeptide transport (POT) family protein | chr5:25165430-25167822 REVERSEhighly similar to ( 631) loc_os03g48180 12003.m101441 protein peptide transporter PTR2, putative, expressedPTR2 PTR2 PGSC0003DMT400069660	Nitrate transporter	GO:0016021;GO:0009506	GO:0005215	GO:0006857
CUST_17748_PI426222305	2.24461	0.652	2.38448	0.548723	0.329979	0.115453	0.25105	0.121101	6.04631	2.82209	1.93963	0.149449	0.215459	0.113638	0.59927	0.123833	PGSC0003DMT400066897	CTTGCATAGATTTGTTTGGTTAGGACATTTCTGAGATCATCCTTTTACATGAATGTTGAG	UDP-glucuronate 4-epimerase 2	PGSC0003DMB000000095	chr01	UDP-glucuronate 4-epimerase 2	PGSC0003DMP400045107	PGSC0003DMG400026005	PGSC0003DMC400045107	PGSC0003DMT400066897	10.1.6	cell wall.precursor synthesis.GAE	pgsc0003dmp400045107	highly similar to ( 669) AT1G02000 | Symbols: GAE2 | GAE2 (UDP-D-GLUCURONATE 4-EPIMERASE 2); UDP-glucuronate 4-epimerase/ catalytic | chr1:346052-347356 FORWARDweakly similar to ( 105) GALE1_PEA UDP-glucose 4-epimerase (EC 5.1.3.2) (Galactowaldenase) (UDP-galactose 4-epimerase) - Pisum sativum (Garden pea)highly similar to ( 536) loc_os02g54890 12002.m10517 protein expressed proteinWcaG Epimerase…	UDP-glucuronate 4-epimerase 2	GO:0016021;GO:0032580	GO:0008831;GO:0050662;GO:0050378;GO:0003854	GO:0055114;GO:0045226;GO:0006694
CUST_10509_PI426222305	0.695445	0.395686	0.477006	0.276296	1.2559	0.625325	1.21623	0.705036	0.388834	0.225515	0.837949	0.436839	1.23028	0.71102	1.24506	0.720186	PGSC0003DMT400032052	CTTGTGATAGTAACTTAACTTTTGAGGAGTCGGGTTTAGACAATTCTATTATTGCACTAG	UBX domain-containing protein	PGSC0003DMB000000048	chr08	UBX domain-containing protein	PGSC0003DMP400021769	PGSC0003DMG400012300	PGSC0003DMC400021769	PGSC0003DMT400032052	29.5	protein.degradation	pgsc0003dmp400021769	moderately similar to ( 301) AT1G14570 | Symbols: | UBX domain-containing protein | chr1:4983770-4987192 FORWARDmoderately similar to ( 291) loc_os04g57520 12004.m10637 protein UBX domain-containing protein 7, putative, expressedUAS UAS PGSC0003DMT400032052	UBX domain-containing protein		GO:0005515
CUST_21923_PI426222305	1.57327	1.36165	0.684204	0.372353	1.13358	0.466356	1.23268	0.57332	0.520843	0.20765	0.680583	0.298594	1.51113	0.588031	3.2659	1.857	PGSC0003DMT400034306	GTTGCTCTTTCTGAAGCTATGATTGAACTTACCAAATTGGACTTCTTTGGAAATCTGTGA	Phosphoribosylformylglycinamidine synthase, chloroplastic	PGSC0003DMB000000124	chr09	Phosphoribosylformylglycinamidine synthase, chloroplastic	PGSC0003DMP400023332	PGSC0003DMG400013192	PGSC0003DMC400023332	PGSC0003DMT400034306	23.1.2.4	nucleotide metabolism.synthesis.purine.FGAR amidotransferase	pgsc0003dmp400023332	weakly similar to ( 165) AT1G74260 | Symbols: PUR4 | PUR4 (purine biosynthesis 4); ATP binding / catalytic/ phosphoribosylformylglycinamidine synthase | chr1:27923005-27927764 REVERSEweakly similar to ( 159) loc_os05g01440 12005.m04683 protein phosphoribosylformylglycinamidine synthase, chloroplast precursor, putative, expressedPRK05297 PGSC0003DMT400034306	Phosphoribosylformylglycinamidine synthase, chloroplastic
CUST_22929_PI426222305	0.953329	0.373263	1.50128	0.360581	0.873304	0.506023	0.994433	0.575924	1.35656	0.918755	1.74401	6.98204	1.05357	0.610109	1.09492	0.607636	PGSC0003DMT400060846	GCTTTTTGAGTACCACACAAATAGGTTCTTTGATTCATCAACCATCATCATCTTCTGATC	Conserved gene of unknown function	PGSC0003DMB000000129	chr10	Conserved gene of unknown function	PGSC0003DMP400040945	PGSC0003DMG400023669	PGSC0003DMC400040945	PGSC0003DMT400060846	35.2	not assigned.unknown	pgsc0003dmp400040945	very weakly similar to (88.2) AT2G42040 | Symbols: | FUNCTIONS IN: molecular_function unknown; INVOLVED IN: biological_process unknown; EXPRESSED IN: 22 plant structures; EXPRESSED DURING: 13 growth stages; CONTAINS InterPro DOMAIN/s: WRC (InterPro:IPR014977); Has 154 Blast hits to 154 proteins in 12 species: Archae - 0; Bacteria - 0; Metazoa - 4; Fungi - 0; Plants - 149; Viruses - 0; Other Eukar…	Conserved gene of unknown function		GO:0005515
CUST_20684_PI426222305	0.75582	0.430987	0.5276	0.305484	1.35119	0.671987	1.33575	0.769593	0.490986	0.253354	0.593083	0.420726	1.3953	0.785525	1.08826	0.767308	PGSC0003DMT400011605	ACTTGTTCCGTCCTTCTCATCTTCATCGTCAAACTGCCGGAAAATCAAATTTTCGTTCCA	Auxin-independent growth promoter protein	PGSC0003DMB000000114	chr12	Auxin-independent growth promoter protein	PGSC0003DMP400008058	PGSC0003DMG403004568	PGSC0003DMC400008058	PGSC0003DMT400011605	17.2.3	hormone metabolism.auxin.induced-regulated-responsive-activated	pgsc0003dmp400008058	moderately similar to ( 286) AT1G76270 | Symbols: | unknown protein | chr1:28613554-28616537 REVERSEmoderately similar to ( 254) loc_os04g47520 12004.m35417 protein auxin-independent growth promoter, putative, expressedDUF246 PGSC0003DMT400011605	Auxin-independent growth promoter protein
CUST_48261_PI426222305	0.769985	0.445894	0.572248	0.323483	1.20556	0.699059	1.36634	0.791248	0.439777	0.254651	0.607364	0.430723	1.471	0.851837	1.10275	0.782353	PGSC0003DMT400002719	GAGTTCTGATGATCTGCATTATGTTCCTCCAAATATATTAGTAAATTTCTCTTGCACGCT	Thioredoxin domain-containing protein	PGSC0003DMB000000591	chr07	Thioredoxin domain-containing protein	PGSC0003DMP400001965	PGSC0003DMG400001047	PGSC0003DMC400001965	PGSC0003DMT400002719	21.1	redox.thioredoxin	pgsc0003dmp400001965	highly similar to ( 687) AT3G20560 | Symbols: ATPDIL5-3, PDI12, ATPDI12 | ATPDIL5-3 (PDI-LIKE 5-3); protein disulfide isomerase | chr3:7182182-7186390 FORWARDhighly similar to ( 692) loc_os07g34030 12007.m079699 protein OsPDIL5-4 - Oryza sativa protein disulfide isomerase, expressedDUF1692 PDI_a_family PDI_a_MPD1_like PGSC0003DMT400002719	Thioredoxin domain-containing protein	GO:0016021	GO:0003756	GO:0045454
CUST_49267_PI426222305	1.39022	0.457698	3.58259	0.543117	0.123728	0.0691788	0.149283	0.0337094	6.41544	3.85685	5.3644	0.379725	0.105158	0.0390229	0.784614	0.186619	PGSC0003DMT400059101	GCTTGTAGGTTGTATAGAAAAATTGAGGTGTTCATGGTAAAAGTGTCTGGATTTCTAGTT	Conserved gene of unknown function	PGSC0003DMB000000646	chr03	Conserved gene of unknown function	PGSC0003DMP400039807	PGSC0003DMG400022956	PGSC0003DMC400039807	PGSC0003DMT400059101	35.2	not assigned.unknown	pgsc0003dmp400039807	very weakly similar to (85.9) AT5G05190 | Symbols: | unknown protein | chr5:1541853-1543875 FORWARD PGSC0003DMT400059101	Conserved gene of unknown function
CUST_14512_PI426222305	3.00919	1.70387	2.9674	1.45148	0.597465	0.162366	0.432761	0.180079	9.7065	16.4961	1.06382	0.119064	0.291558	0.167891	0.387053	0.24882	PGSC0003DMT400066383	GTTTTCTTGTAAAAGCTATGCTTATGTGATTATAAGTGGGCTAGATCAGACGTTATCGTT	CXE carboxylesterase	PGSC0003DMB000000073	chr01	CXE carboxylesterase	PGSC0003DMP400044749	PGSC0003DMG400025813	PGSC0003DMC400044749	PGSC0003DMT400066383	24	Biodegradation of Xenobiotics	pgsc0003dmp400044749	moderately similar to ( 245) AT1G19190 | Symbols: | hydrolase | chr1:6623876-6624832 FORWARDvery weakly similar to (90.9) GID1_ORYSA Gibberellin receptor GID1 (EC 3.-.-.-) (Gibberellin-insensitive dwarf protein 1) (Protein GIBBERELLIN INSENSITIVE DWARF1) - Oryza sativa (Rice)moderately similar to ( 231) loc_os09g28750 12009.m06026 protein gibberellin receptor GID1L2, putative, expressedAbhydrolas…	CXE carboxylesterase
CUST_42821_PI426222305	1.01132	0.232316	1.72513	0.246206	0.571698	0.0598498	0.590884	0.175029	1.23552	0.128671	1.51102	0.239267	0.381719	0.0846307	0.909661	0.177593	PGSC0003DMT400053481	GGAACTCATCTTGCCCTTTCTGAAAACATTGTTTCCAAGTCTTTCCACTGCAGACATGGG	Protein yippee	PGSC0003DMB000000411	chr06	Protein yippee	PGSC0003DMP400036065	PGSC0003DMG400020743	PGSC0003DMC400036065	PGSC0003DMT400053481	35.2	not assigned.unknown	pgsc0003dmp400036065	moderately similar to ( 206) AT2G40110 | Symbols: | yippee family protein | chr2:16748159-16749226 FORWARDmoderately similar to ( 251) YIPL_SOLTU Protein yippee-like - Solanum tuberosum (Potato)moderately similar to ( 205) loc_os03g49150 12003.m101452 protein protein yippee-like, putative, expressedYippee PGSC0003DMT400053481	Protein yippee
CUST_41022_PI426222305	1.92739	0.305691	1.66615	0.48141	0.491111	0.228198	0.409869	0.23637	1.14495	0.424993	1.40476	0.282852	0.438604	0.24455	0.797676	0.310188	PGSC0003DMT400018957	TACATCGTCCCTGAATATGATTTCAAATGGGATGTTGCTGGTGGCATCACTCCATCACAG	Ser/Thr protein phosphatase family protein	PGSC0003DMB000000367	chr11	Ser/Thr protein phosphatase family protein	PGSC0003DMP400013015	PGSC0003DMG400007349	PGSC0003DMC400013015	PGSC0003DMT400018957	26.13	misc.acid and other phosphatases	pgsc0003dmp400013015	weakly similar to ( 115) loc_os03g63074 12003.m35532 protein Ser/Thr protein phosphatase family protein, expressed PGSC0003DMT400018957	Ser/Thr protein phosphatase family protein
CUST_15518_PI426222305	2.94851	2.21362	12.0498	1.79178	0.798973	0.463118	0.936967	0.538883	1.81911	1.61104	7.73966	3.17361	0.953691	0.552271	0.721545	0.512625	PGSC0003DMT400037483	GCTGAAGATGGATTACTTGGATTTATACCTAATACATTTGCCAGTGACAATGAAGAAGAA	NADPH-dependent codeinone reductase	PGSC0003DMB000000078	chr12	NADPH-dependent codeinone reductase	PGSC0003DMP400025483	PGSC0003DMG400014465	PGSC0003DMC400025483	PGSC0003DMT400037483	3.5	minor CHO metabolism.others	pgsc0003dmp400025483	weakly similar to ( 129) AT1G59960 | Symbols: | aldo/keto reductase, putative | chr1:22071410-22073067 REVERSEweakly similar to ( 126) 6DCS_SOYBN NAD(P)H-dependent 6'-deoxychalcone synthase (EC 2.3.1.170) - Glycine max (Soybean)weakly similar to ( 132) loc_os03g13390 12003.m06784 protein NAD(P)H-dependent oxidoreductase, putative, expressedAldo_ket_red ARA1 dkgB dkgA PGSC0003DMT400037483	NADPH-dependent codeinone reductase
CUST_43827_PI426222305	0.757387	0.438597	0.538655	0.312005	1.84978	0.902836	1.35077	0.782227	0.425583	0.246432	0.951621	0.486322	1.42994	0.796479	1.1065	0.784812	PGSC0003DMT400097031	CTTGATTTCTGGTGAAGCAATAAGTTTATTCATAGCTCTTAAACGCAAGACAAACCTCTA	Conserved gene of unknown function	PGSC0003DMB000000433	chr11	Conserved gene of unknown function	PGSC0003DMP400068706	PGSC0003DMG400046602	PGSC0003DMC400068706	PGSC0003DMT400097031	17.8.1	hormone metabolism.salicylic acid.synthesis-degradation	pgsc0003dmp400068706	moderately similar to ( 231) AT1G68040 | Symbols: | S-adenosyl-L-methionine:carboxyl methyltransferase family protein | chr1:25502876-25505224 FORWARDweakly similar to ( 163) BAMT_ANTMA Benzoate carboxyl methyltransferase (EC 2.1.1.-) (S-adenosyl-L-methionine:benzoic acid carboxyl methyltransferase) - Antirrhinum majus (Garden snapdragon)weakly similar to ( 166) loc_os06g21820 12006.m06839 protei…	Conserved gene of unknown function
CUST_26932_PI426222305	91.8837	74.9989	3.80984	193.476	1.13093	0.522639	1.00852	0.543756	75.9167	7940.67	0.663476	0.304727	0.946152	0.541761	0.747799	0.52248	PGSC0003DMT400052774	TGTGTTTGTTTGATTTGTTATCTAGCTAGGTAGCTAGGTTCCTTTTTTGTTTTGGTGGTT	14 kDa proline-rich protein DC2.15	PGSC0003DMB000000158	chr06	14 kDa proline-rich protein DC2.15	PGSC0003DMP400035578	PGSC0003DMG400020481	PGSC0003DMC400035578	PGSC0003DMT400052774	26.21	misc.protease inhibitor/seed storage/lipid transfer protein (LTP) family protein	pgsc0003dmp400035578	very weakly similar to (89.0) AT2G45180 | Symbols: | protease inhibitor/seed storage/lipid transfer protein (LTP) family protein | chr2:18626377-18626781 FORWARDvery weakly similar to (86.3) 14KD_DAUCA 14 kDa proline-rich protein DC2.15 precursor - Daucus carota (Carrot)very weakly similar to (84.7) loc_os04g46820 12004.m09630 protein cortical cell-delineating protein precursor, putativeHPS_like …	14 kDa proline-rich protein DC2.15
CUST_42028_PI426222305	1.28421	0.467852	0.501969	0.286754	1.07529	0.622769	1.21518	0.703712	0.390993	0.226403	0.538423	0.382436	1.3383	0.757403	0.98005	0.695384	PGSC0003DMT400091255	TTTCCGGTTAATTGATGAGGACACAGATGCCGACACTGATCCAACTTATGTGCCTCTCAA	Integrase core domain containing protein			Integrase core domain containing protein	PGSC0003DMP400062930	PGSC0003DMG400040826	PGSC0003DMC400062930	PGSC0003DMT400091255	35.2	not assigned.unknown	pgsc0003dmp400062930	PGSC0003DMT400091255	Integrase core domain containing protein
CUST_41582_PI426222305	0.963546	0.095116	0.551904	0.0639209	1.01545	0.131445	1.36006	0.156366	0.314332	0.0594021	0.754107	0.25883	0.998311	0.227066	1.82339	0.219595	PGSC0003DMT400029802	TTTTTGCCTGAAAAAGAAGAAAATAAACGGGGGTTTTGGGTTGCCGGAATTCGGGGGGTA	Gene of unknown function	PGSC0003DMB000000379	chr10	Gene of unknown function	PGSC0003DMP400020283	PGSC0003DMG400011453	PGSC0003DMC400020283	PGSC0003DMT400029802	35.2	not assigned.unknown	pgsc0003dmp400020283	PGSC0003DMT400029802	Gene of unknown function
CUST_27938_PI426222305	0.900999	0.386148	0.448963	0.259962	0.994579	0.566889	1.12871	0.654059	0.918263	0.594195	0.486647	0.345114	1.32058	0.683759	0.91186	0.644424	PGSC0003DMT400082050	GTGGTGTCCCTTCATGACACTACTTAGTCGGAACATTTTACAACGTATAAATGAAAATGT	Dirigent 2	PGSC0003DMB000000172	chr01	Dirigent 2	PGSC0003DMP400055432	PGSC0003DMG400032229	PGSC0003DMC400055432	PGSC0003DMT400082050	20.1.7	stress.biotic.PR-proteins	pgsc0003dmp400055432	weakly similar to ( 192) AT1G58170 | Symbols: | disease resistance-responsive protein-related / dirigent protein-related | chr1:21536188-21536745 FORWARDweakly similar to ( 154) loc_os11g07830 12011.m04979 protein dirigent-like protein pDIR9, putative, expressedDirigent PGSC0003DMT400082050	Dirigent 2
CUST_25693_PI426222305	0.731873	0.423821	0.597092	0.317289	1.36724	0.679039	1.64854	0.80557	0.417802	0.242446	1.01017	0.427542	2.05453	0.851456	1.47257	0.820949	PGSC0003DMT400022420	GTGTTGAACTCTGAAAACTACAGAAAGAAGCAATAAAAGAAAATTGGGCTGTAACTACTG	Dimethylallyltransferase	PGSC0003DMB000000149	chr10	Dimethylallyltransferase	PGSC0003DMP400015280	PGSC0003DMG400008690	PGSC0003DMC400015280	PGSC0003DMT400022420	16.1.2.9	secondary metabolism.isoprenoids.mevalonate pathway.farnesyl pyrophosphate synthetase	pgsc0003dmp400015280	highly similar to ( 553) AT5G47770 | Symbols: FPS1 | FPS1 (FARNESYL DIPHOSPHATE SYNTHASE 1); dimethylallyltranstransferase/ geranyltranstransferase | chr5:19345297-19347415 FORWARDhighly similar to ( 566) FPPS_HELAN Farnesyl pyrophosphate synthetase (FPP synthetase) (FPS) (Farnesyl diphosphate synthetase) [Includes: Dimethylallyltranstransferase (EC 2.5.1.1); Geranyltranstransferase (EC 2.5.1.10)…	Dimethylallyltransferase
CUST_26699_PI426222305	0.826796	0.468925	0.58003	0.336202	1.2536	0.726023	1.49594	0.838487	0.455534	0.263787	0.632718	0.448703	1.63071	0.872022	1.14427	0.812807	PGSC0003DMT400090725	GGGATAAATGGATATTAAAGGCTTTTGCTTACCTGTCAGATATACACAATTCGAGTGGCT	Gene of unknown function	PGSC0003DMB000000156	chr06	Gene of unknown function	PGSC0003DMP400062400	PGSC0003DMG400040296	PGSC0003DMC400062400	PGSC0003DMT400090725	35.2	not assigned.unknown	pgsc0003dmp400062400	PGSC0003DMT400090725	Gene of unknown function
CUST_47830_PI426222305	1.05061	0.404987	0.435972	0.248504	0.956477	0.539761	1.10677	0.641136	0.341977	0.198022	0.757971	0.393924	1.11863	0.641205	1.20135	0.657144	PGSC0003DMT400068326	GGTCTAGGTTTAGAGATATTTCGACTTGATATGTTGATAATATCAGTGGATGTAATCCTG	UDP-glucose:protein transglucosylase SlUPTG1	PGSC0003DMB000000574	chr02	UDP-glucose:protein transglucosylase SlUPTG1	PGSC0003DMP400046164	PGSC0003DMG400026564	PGSC0003DMC400046164	PGSC0003DMT400068326	10.5.5	cell wall.cell wall proteins.RGP	pgsc0003dmp400046164	highly similar to ( 650) AT3G02230 | Symbols: RGP1, ATRGP1 | RGP1 (REVERSIBLY GLYCOSYLATED POLYPEPTIDE 1); cellulose synthase (UDP-forming) | chr3:415463-417304 FORWARDhighly similar to ( 661) UPTG_PEA Alpha-1,4-glucan-protein synthase [UDP-forming] (EC 2.4.1.112) (UDP-glucose:protein transglucosylase) (UPTG) (Reversibly glycosylated polypeptide) - Pisum sativum (Garden pea)highly similar to ( 64…	UDP-glucose:protein transglucosylase SlUPTG1	GO:0005794;GO:0009506;GO:0005618	GO:0016866;GO:0008466	GO:0030244;GO:0071554
CUST_813_PI426222305	1.22815	0.25705	1.4051	0.224401	0.957756	0.211151	0.801668	0.241311	1.31459	0.468288	1.80446	0.265245	0.448226	0.244394	0.852198	0.0679067	PGSC0003DMT400052251	ATCAGCTATAAAGCGCCAGAGATTCACCGTCGTTGATCCAATGGAGTTGGAATCAGCTAA	Plant UBX domain-containing protein 1	PGSC0003DMB000000004	chr02	Plant UBX domain-containing protein 1	PGSC0003DMP400035226	PGSC0003DMG400020270	PGSC0003DMC400035226	PGSC0003DMT400052251	35.2	not assigned.unknown	pgsc0003dmp400035226	weakly similar to ( 177) AT3G27310 | Symbols: PUX1 | PUX1 (PLANT UBX DOMAIN-CONTAINING PROTEIN 1) | chr3:10087360-10089077 REVERSEweakly similar to ( 137) loc_os04g40870 12004.m09067 protein expressed protein PGSC0003DMT400052251	Plant UBX domain-containing protein 1	GO:0005634	GO:0005515	GO:0035265;GO:0043241
CUST_46031_PI426222305	1.28429	0.235001	4.7577	0.641795	0.457699	0.159868	0.392296	0.165292	3.51233	0.781933	4.37538	3.20937	0.28189	0.152818	0.968699	0.168527	PGSC0003DMT400038155	CGGGTGCTTCCAAATGATTCAGAATAGAGAGATTTTTGTCAAAAGAGGAAAGTTTTTCTT	Calmodulin binding protein	PGSC0003DMB000000504	chr06	Calmodulin binding protein	PGSC0003DMP400025929	PGSC0003DMG400014715	PGSC0003DMC400025929	PGSC0003DMT400038155	30.3	signalling.calcium	pgsc0003dmp400025929	highly similar to ( 548) AT4G28600 | Symbols: NPGR2 | NPGR2 (no pollen germination related 2); calmodulin binding | chr4:14130046-14132599 FORWARDhighly similar to ( 549) loc_os10g33290 12010.m50421 protein NPGR2, putative, expressed PGSC0003DMT400038155	Calmodulin binding protein
CUST_48836_PI426222305	0.826658	0.195565	1.08625	0.0804731	0.916825	0.344626	0.515582	0.108271	1.3178	0.215525	1.39541	0.395832	0.765978	0.0517547	1.34904	0.138775	PGSC0003DMT400028097	CCACATTACTACGATGATATACTTCCATCATCGTAATGTGTTGCAATTTTGTGCCTTAAT	Lupus la ribonucleoprotein	PGSC0003DMB000000618	chr08	Lupus la ribonucleoprotein	PGSC0003DMP400019154	PGSC0003DMG400010836	PGSC0003DMC400019154	PGSC0003DMT400028097	27.3.99	RNA.regulation of transcription.unclassified	pgsc0003dmp400019154	moderately similar to ( 348) AT4G32720 | Symbols: AtLa1 | AtLa1 (Arabidopsis thaliana La protein 1); RNA binding | chr4:15787313-15789498 FORWARDmoderately similar to ( 317) loc_os02g39700 12002.m33762 protein RNA-binding protein, putative, expressedLA RRM_3 PGSC0003DMT400028097	Lupus la ribonucleoprotein	GO:0030529;GO:0005829;GO:0005618;GO:0005654	GO:0003723;GO:0000166	GO:0009791;GO:0006396;GO:0034660;GO:0006913;GO:0033036
CUST_47037_PI426222305	0.709209	0.410697	1.07513	1.2083	1.14475	0.623561	1.2411	0.718764	0.392907	0.227511	2.06138	5.5827	1.27674	0.739344	0.972768	0.689957	PGSC0003DMT400079576	GGTACAAGTTATCATTGATAATTCTCCAAATCTCAAGAGGATGAACATCGAAACAGTACA	Ubiquitin-protein ligase	PGSC0003DMB000000540	chr05	Ubiquitin-protein ligase	PGSC0003DMP400053970	PGSC0003DMG400030987	PGSC0003DMC400053970	PGSC0003DMT400079576	29.5.11.4.3.2	protein.degradation.ubiquitin.E3.SCF.FBOX	pgsc0003dmp400053970	very weakly similar to (81.3) AT1G13570 | Symbols: | F-box family protein | chr1:4642528-4643930 REVERSE PGSC0003DMT400079576	Ubiquitin-protein ligase
CUST_30874_PI426222305	0.766531	0.436622	0.520672	0.301473	1.21026	0.669238	1.35937	0.776219	0.427506	0.247839	0.597597	0.423796	1.61907	0.804947	1.10747	0.775298	PGSC0003DMT400018829	AACTCTCTTCATTCCAATTTATGTGACACTATTTTCTTACTGGGATTGAATCCCCATGTG	ATP binding protein	PGSC0003DMB000000208	chr06	ATP binding protein	PGSC0003DMP400012927	PGSC0003DMG400007299	PGSC0003DMC400012927	PGSC0003DMT400018829	29.4.1.57	protein.postranslational modification.kinase.receptor like cytoplasmatic kinase VII	pgsc0003dmp400012927	moderately similar to ( 496) AT5G28680 | Symbols: | protein kinase family protein | chr5:10719437-10722013 REVERSEmoderately similar to ( 234) NORK_MEDTR Nodulation receptor kinase precursor (EC 2.7.11.1) (Does not make infections protein 2) (Symbiosis receptor-like kinase) (MtSYMRK) - Medicago truncatula (Barrel medic)moderately similar to ( 487) loc_os05g20150 12005.m06413 protein ATP binding p…	ATP binding protein
CUST_4874_PI426222305	0.781572	0.443769	0.531966	0.308025	1.21437	0.678991	1.54365	0.80486	0.429114	0.248488	0.595679	0.422436	1.41468	0.798705	1.13784	0.80191	PGSC0003DMT400008461	CCTTACAAGTGATGAGATGTTTGATAAATTAATTGCTCCATTCCCTTGAGAGTTTCTTAC	Glycerophosphoryl diester phosphodiesterase family protein	PGSC0003DMB000000019	chr02	Glycerophosphoryl diester phosphodiesterase family protein	PGSC0003DMP400005876	PGSC0003DMG400003271	PGSC0003DMC400005876	PGSC0003DMT400008461	11.9.3.3	lipid metabolism.lipid degradation.lysophospholipases.glycerophosphodiester phosphodiesterase	pgsc0003dmp400005876	highly similar to ( 605) AT5G58050 | Symbols: SVL4 | SVL4 (SHV3-LIKE 4); glycerophosphodiester phosphodiesterase/ kinase | chr5:23494498-23497386 REVERSEhighly similar to ( 551) loc_os02g09450 12002.m33585 protein glycerophosphodiester phosphodiesterase/ kinase, putative, expressedGDPD PGSC0003DMT400008461	Glycerophosphoryl diester phosphodiesterase family protein	GO:0005886;GO:0048046;GO:0031225	GO:0008889	GO:0006629;GO:0006071
CUST_3075_PI426222305	1.77485	0.754966	4.10429	1.13918	0.947818	0.474258	0.931306	0.53946	8.3013	4.66668	0.903989	0.705216	0.960718	0.55634	0.728298	0.517806	PGSC0003DMT400000546	CGCCTAGAATTTTAAGGTTGGGTTCATTTGAATTGAGTCAATCTTAACGCATTATAGCTT	MYBR domain class transcription factor	PGSC0003DMB000000010	chr01	MYBR domain class transcription factor	PGSC0003DMP400000411	PGSC0003DMG400000189	PGSC0003DMC400000411	PGSC0003DMT400000546	27.3.26	RNA.regulation of transcription.MYB-related transcription factor family	pgsc0003dmp400000411	moderately similar to ( 250) AT5G52660 | Symbols: | myb family transcription factor | chr5:21359423-21362037 REVERSEmoderately similar to ( 253) loc_os02g45670 12002.m100315 protein DNA binding protein, putative, expressed PGSC0003DMT400000546	MYBR domain class transcription factor
CUST_24702_PI426222305	0.787706	0.456154	0.569649	0.329845	1.2208	0.706953	1.39572	0.808672	0.462551	0.260304	0.608563	0.431573	1.46139	0.846381	1.12133	0.795331	PGSC0003DMT400030953	CTCCAAGCTAGATACCAAAACTCAATTTCTTTTGAGCTCGAATTCAACCTAACTCAACAA	Non-LTR retroelement reverse transcriptase	PGSC0003DMB000000142	chr03	Non-LTR retroelement reverse transcriptase	PGSC0003DMP400021026	PGSC0003DMG400011858	PGSC0003DMC400021026	PGSC0003DMT400030953	35.2	not assigned.unknown	pgsc0003dmp400021026	very weakly similar to (99.4) loc_os10g37940 12010.m06577 protein retrotransposon protein, putative, unclassified PGSC0003DMT400030953	Non-LTR retroelement reverse transcriptase
CUST_14985_PI426222305	0.665569	0.321821	1.56012	0.236659	0.892012	0.267	0.520966	0.297094	2.334	0.174052	2.06387	0.219499	0.554077	0.301461	0.999739	0.306747	PGSC0003DMT400056889	GGAACATACCTTTCTTCTTCTTTTTGGGGTTGTGTTGTATCTTTTTACATTAGCAAAGCA	Tetratricopeptide repeat-containing protein	PGSC0003DMB000000076	chr07	Tetratricopeptide repeat-containing protein	PGSC0003DMP400038241	PGSC0003DMG400022122	PGSC0003DMC400038241	PGSC0003DMT400056889	35.2	not assigned.unknown	pgsc0003dmp400038241	moderately similar to ( 234) AT1G56090 | Symbols: | tetratricopeptide repeat (TPR)-containing protein | chr1:20977989-20979185 REVERSEweakly similar to ( 197) loc_os04g52580 12004.m10151 protein TPR Domain containing protein PGSC0003DMT400056889	Tetratricopeptide repeat-containing protein	GO:0005737	GO:0005515	GO:0008150
CUST_25708_PI426222305	1.65894	0.242939	1.20995	0.17251	1.37287	0.533519	0.377572	0.194267	3.58087	3.59442	1.09191	0.217478	0.434956	0.205189	0.312289	0.19504	PGSC0003DMT400029369	GATGTGGATGAGTTCATATTTGTGCCTAAAAAGAGTACTATTAAGTCTGTGGTTAATTCG	Conserved gene of unknown function	PGSC0003DMB000000149	chr10	Conserved gene of unknown function	PGSC0003DMP400019987	PGSC0003DMG400011286	PGSC0003DMC400019987	PGSC0003DMT400029369	35.2	not assigned.unknown	pgsc0003dmp400019987	highly similar to ( 596) AT5G44670 | Symbols: | unknown protein | chr5:18019209-18021266 REVERSEmoderately similar to ( 452) loc_os06g22330 12006.m06887 protein expressed proteinDUF23 PGSC0003DMT400029369	Conserved gene of unknown function
CUST_51772_PI426222305	0.767315	0.425782	0.508342	0.292061	1.22215	0.653776	1.33889	0.759074	0.418204	0.240559	0.58251	0.413097	1.41468	0.764918	1.11123	0.760331	PGSC0003DMT400085740	TTTCATTGGCAGATACATCTTTAGCCGGTCCTAGTCCAGCTATTGTTTCTTCAGAGGCGA	Gene of unknown function	PGSC0003DMB000000888	chr03	Gene of unknown function	PGSC0003DMP400057415	PGSC0003DMG400035311	PGSC0003DMC400057415	PGSC0003DMT400085740	35.2	not assigned.unknown	pgsc0003dmp400057415	PGSC0003DMT400085740	Gene of unknown function
CUST_52778_PI426222305	0.809904	0.468605	0.700015	0.34631	1.23323	0.710236	1.43412	0.830537	0.451962	0.261722	0.623119	0.442656	1.46545	0.840987	1.16144	0.823233	PGSC0003DMT400084480	AGCGTACTGTTGTCGCCATCTGTTTGATGTGTATCTTCACGCGTACAACTGTACGAATTG	Gene of unknown function			Gene of unknown function	PGSC0003DMP400056350	PGSC0003DMG400034091	PGSC0003DMC400056350	PGSC0003DMT400084480	35.2	not assigned.unknown	pgsc0003dmp400056350	PGSC0003DMT400084480	Gene of unknown function
CUST_35883_PI426222305	0.690467	0.397157	0.474116	0.274658	1.14759	0.610687	1.34306	0.712377	0.391468	0.226767	0.799594	0.426289	1.2641	0.722439	1.1263	0.713154	PGSC0003DMT400096164	CATCCTCAACACATATTAGAAGAAGTATCTGATGATGAGATACTGAATGTTGAGGAAGAA	Gene of unknown function	PGSC0003DMB000000279	chr06	Gene of unknown function	PGSC0003DMP400067839	PGSC0003DMG400045735	PGSC0003DMC400067839	PGSC0003DMT400096164	35.2	not assigned.unknown	pgsc0003dmp400067839	PGSC0003DMT400096164	Gene of unknown function
CUST_9883_PI426222305	0.632693	0.366632	1.04639	0.273531	0.962638	0.558289	1.14228	0.656922	0.356433	0.206391	0.545649	0.351262	1.30946	0.681726	1.11801	0.671214	PGSC0003DMT400086594	TTATAGAACTTGAGGATGCGGAAGGCCAAAGCAAAAAGGCGATGGAATTGACTAAAGGGA	Gene of unknown function	PGSC0003DMB000000043	chr07	Gene of unknown function	PGSC0003DMP400058269	PGSC0003DMG400036165	PGSC0003DMC400058269	PGSC0003DMT400086594	35.2	not assigned.unknown	pgsc0003dmp400058269	PGSC0003DMT400086594	Gene of unknown function
CUST_34084_PI426222305	0.881172	0.438667	0.518818	0.3004	1.15119	0.640774	2.07594	1.14498	0.420005	0.243324	0.583876	0.414594	1.35264	0.769548	1.1596	0.754289	PGSC0003DMT400085386	GATGCTGATGTTGGAAGTCCATACCGTTTTAGGGTTTTGACAGTTGGGTTGAGGGTTTAA	Hydrolase, acting on ester bonds	PGSC0003DMB000000248	chr05	Hydrolase, acting on ester bonds	PGSC0003DMP400057061	PGSC0003DMG400034957	PGSC0003DMC400057061	PGSC0003DMT400085386	35.2	not assigned.unknown	pgsc0003dmp400057061	PGSC0003DMT400085386	Hydrolase, acting on ester bonds
CUST_8084_PI426222305	0.897022	0.422279	0.452728	0.257663	0.97329	0.558278	1.16749	0.676092	0.548053	0.262607	1.07716	1.06817	1.14039	0.660549	1.19681	0.685529	PGSC0003DMT400039936	TGATGCTAATTTGCCTACCAGAGTACTCCAAGGGGATGTTTCAAATCCTGTTGTTATAAG	MAPKKK5	PGSC0003DMB000000034	chr12	MAPKKK5	PGSC0003DMP400027065	PGSC0003DMG400015448	PGSC0003DMC400027065	PGSC0003DMT400039936	29.4	protein.postranslational modification	pgsc0003dmp400027065	moderately similar to ( 429) AT5G66850 | Symbols: MAPKKK5 | MAPKKK5; ATP binding / kinase/ protein kinase/ protein serine/threonine kinase | chr5:26695965-26699159 REVERSEweakly similar to ( 109) CDC22_ORYSA Cell division control protein 2 homolog 2 (EC 2.7.11.22) - Oryza sativa (Rice)moderately similar to ( 441) loc_os03g55560 12003.m35425 protein MAPKKK5, putative, expressedS_TKc S_TKc Pkinase …	MAPKKK5		GO:0005524;GO:0004672	GO:0006468
CUST_36889_PI426222305	0.783555	0.451601	0.548606	0.31799	1.34488	0.699235	1.52376	0.812679	0.437669	0.25343	0.639593	0.431362	1.9376	0.863323	1.20569	0.81716	PGSC0003DMT400067472	GAGGATTTATACAACGACAACATACTCAGTGTAGTTGTGCAAGAGGTTCGAACATTGAAC	Avr9/Cf-9 rapidly elicited protein 1	PGSC0003DMB000000292	chr08	Avr9/Cf-9 rapidly elicited protein 1	PGSC0003DMP400045528	PGSC0003DMG400026232	PGSC0003DMC400045528	PGSC0003DMT400067472	17.5.2	hormone metabolism.ethylene.signal transduction	pgsc0003dmp400045528	weakly similar to ( 131) AT5G47230 | Symbols: ERF5, ATERF-5, ATERF5 | ERF5 (ETHYLENE RESPONSIVE ELEMENT BINDING FACTOR 5); DNA binding / transcription activator/ transcription factor | chr5:19180072-19180974 FORWARDweakly similar to ( 119) ERF5_TOBAC Ethylene-responsive transcription factor 5 (Ethylene-responsive element-binding factor 5 homolog) (EREBP-4) (NtERF4) - Nicotiana tabacum (Common tob…	Avr9/Cf-9 rapidly elicited protein 1
CUST_29711_PI426222305	1.2182	0.333761	1.86719	0.519873	0.464952	0.0795815	0.382804	0.207973	2.86099	1.66391	2.05341	0.362732	0.223042	0.182634	0.894008	0.137518	PGSC0003DMT400047483	CTTCTGTCCTCAAGTCTCTCATCTCAGTTTGTCTCTGAAGCATCTGCATGCTTAAATTAA	Ubiquitin carboxyl-terminal hydrolase	PGSC0003DMB000000192	chr05	Ubiquitin carboxyl-terminal hydrolase	PGSC0003DMP400032141	PGSC0003DMG402018450	PGSC0003DMC400032141	PGSC0003DMT400047483	29.5.11.5	protein.degradation.ubiquitin.ubiquitin protease	pgsc0003dmp400032141	highly similar to ( 526) AT3G49600 | Symbols: UBP26, SUP32, ATUBP26 | UBP26 (UBIQUITIN-SPECIFIC PROTEASE 26); ubiquitin thiolesterase/ ubiquitin-specific protease | chr3:18380942-18386662 REVERSEmoderately similar to ( 206) loc_os03g09270 12003.m101223 protein UBP26, putative, expressed PGSC0003DMT400047483	Ubiquitin carboxyl-terminal hydrolase	GO:0005730	GO:0005515;GO:0008234;GO:0004221	GO:0006511;GO:0048316
CUST_19994_PI426222305	0.739154	0.428652	0.525322	0.304667	1.14883	0.661111	1.3159	0.763099	0.417681	0.242215	0.812993	0.439238	1.56219	0.802002	1.05731	0.749541	PGSC0003DMT400092891	CAGAGTTAGCGGCTAAGATGACAAGATATGCTATAATGAATGAAAAGACAGCCACTATGC	Gene of unknown function	PGSC0003DMB000000106	chr10	Gene of unknown function	PGSC0003DMP400064566	PGSC0003DMG400042462	PGSC0003DMC400064566	PGSC0003DMT400092891	35.2	not assigned.unknown	pgsc0003dmp400064566	PGSC0003DMT400092891	Gene of unknown function
CUST_2644_PI426222305	0.677453	0.360419	0.711794	0.8235	1.25976	0.421081	2.37572	1.40697	0.345655	0.184065	0.584411	0.354697	1.70583	1.82656	1.65127	0.473939	PGSC0003DMT400085252	AGCTAAAGCCCTTTGTAGCTCCTTCTTTCATCCAAGGGCCTAAGTACACCACAATATGTC	Set domain protein	PGSC0003DMB000000009	chr09	Set domain protein	PGSC0003DMP400056927	PGSC0003DMG400034823	PGSC0003DMC400056927	PGSC0003DMT400085252	35.2	not assigned.unknown	pgsc0003dmp400056927	PGSC0003DMT400085252	Set domain protein
CUST_12755_PI426222305	0.830286	0.413668	0.600746	0.297303	1.20639	0.620053	1.21866	0.705738	0.385224	0.223136	0.53218	0.377833	1.46186	0.744306	1.01071	0.717907	PGSC0003DMT400063248	TTGTGCCAAAACTAGGACGCCCATATTCACAAATCCTTATTATCTGACATCATGTTTGTC	Conserved gene of unknown function	PGSC0003DMB000000062	chr03	Conserved gene of unknown function	PGSC0003DMP400042578	PGSC0003DMG400024600	PGSC0003DMC400042578	PGSC0003DMT400063248	20.2.3	stress.abiotic.drought/salt	pgsc0003dmp400042578	weakly similar to ( 160) AT5G62520 | Symbols: SRO5 | SRO5 (SIMILAR TO RCD ONE 5); NAD+ ADP-ribosyltransferase | chr5:25098071-25099264 FORWARDweakly similar to ( 137) loc_os03g12820 12003.m35107 protein ATP8, putative, expressed PGSC0003DMT400063248	Conserved gene of unknown function
CUST_39093_PI426222305	0.778152	0.439176	0.53404	0.309212	1.31275	0.681601	1.3542	0.779999	0.429612	0.248822	0.585744	0.415391	1.41631	0.800802	1.11123	0.778386	PGSC0003DMT400086406	GAGTTCCGGAACACCATTCAAATATTGGCTCAGAGTGTGGCCAACCAGAATAATCAGTAG	Gene of unknown function	PGSC0003DMB000000327	chr03	Gene of unknown function	PGSC0003DMP400058081	PGSC0003DMG400035977	PGSC0003DMC400058081	PGSC0003DMT400086406	35.2	not assigned.unknown	pgsc0003dmp400058081	PGSC0003DMT400086406	Gene of unknown function
CUST_50548_PI426222305	0.762088	0.441587	0.559258	0.323015	1.35296	0.695546	1.35634	0.785874	0.437738	0.25347	0.599354	0.425043	1.42543	0.826076	1.09902	0.779551	PGSC0003DMT400093666	AAATCTTCGATGCTTTACATATGCAGAACATGAGGACAATTTTCTTCCTCGTGAAATTGC	F-box family protein	PGSC0003DMB000000728	chr12	F-box family protein	PGSC0003DMP400065341	PGSC0003DMG400043237	PGSC0003DMC400065341	PGSC0003DMT400093666	35.2	not assigned.unknown	pgsc0003dmp400065341	PGSC0003DMT400093666	F-box family protein
CUST_33653_PI426222305	1.47035	0.217954	1.30731	0.0768104	0.503492	0.0425522	0.286793	0.238061	2.76543	1.18425	1.77764	0.127205	0.309198	0.0626833	0.666141	0.180724	PGSC0003DMT400067860	GTTGCCATGTTGCATCTACATTGAATTTGTGTTATGATTTGATTTATATGACCAACAGGG	Conserved gene of unknown function	PGSC0003DMB000000244	chr02	Conserved gene of unknown function	PGSC0003DMP400045817	PGSC0003DMG400026393	PGSC0003DMC400045817	PGSC0003DMT400067860	35.2	not assigned.unknown	pgsc0003dmp400045817	moderately similar to ( 369) AT5G38380 | Symbols: | unknown protein | chr5:15345660-15347920 FORWARDmoderately similar to ( 299) loc_os07g18250 12007.m29129 protein expressed protein PGSC0003DMT400067860	Conserved gene of unknown function
CUST_34659_PI426222305	0.790445	0.457756	0.539676	0.312476	1.16957	0.677287	1.40314	0.812556	0.44027	0.254936	0.625905	0.444715	1.39335	0.806874	1.08017	0.76628	PGSC0003DMT400093852	CTCAAAATGTCATTCTACCAGAGATTTGAGAACATAGTGGCTAGTGAAGATGAAGTATCT	Gene of unknown function	PGSC0003DMB000000262	chr07	Gene of unknown function	PGSC0003DMP400065527	PGSC0003DMG400043423	PGSC0003DMC400065527	PGSC0003DMT400093852	35.2	not assigned.unknown	pgsc0003dmp400065527	PGSC0003DMT400093852	Gene of unknown function
CUST_17764_PI426222305	1.25787	0.319222	1.58355	0.152509	0.709641	0.0676527	0.577878	0.27398	2.18849	1.06589	1.38317	0.103449	0.427655	0.122128	1.24795	0.252165	PGSC0003DMT400067025	AAGAAGTCACTCTCTTTGAAGAAGCTACAAACTGTAAGCAGGCCGACGTTGACTTCAGAG	Cop9 complex subunit 7a	PGSC0003DMB000000095	chr01	COP9 signalosome complex subunit 7	PGSC0003DMP400045203	PGSC0003DMG400026050	PGSC0003DMC400045203	PGSC0003DMT400067025					COP9 signalosome complex subunit 7		GO:0005515
CUST_39901_PI426222305	0.759611	0.407178	0.717449	0.33568	1.07877	0.624748	1.23513	0.715987	0.709149	0.336408	0.546361	0.38757	1.52637	0.783362	0.998827	0.708501	PGSC0003DMT400047553	GAAGACGATGGCTATGTGGTGTGTTATATGCATAATGAGAGCACAAGAGAATCAAGTTTC	Carotenoid cleavage dioxygenase 4	PGSC0003DMB000000341	chr08	Carotenoid cleavage dioxygenase 4	PGSC0003DMP400032200	PGSC0003DMG400018481	PGSC0003DMC400032200	PGSC0003DMT400047553	17.1.1.1.10	hormone metabolism.abscisic acid.synthesis-degradation.synthesis.9-cis-epoxycarotenoid dioxygenase	pgsc0003dmp400032200	highly similar to ( 655) AT4G19170 | Symbols: NCED4 | NCED4 (NINE-CIS-EPOXYCAROTENOID DIOXYGENASE 4) | chr4:10481835-10483622 FORWARDhighly similar to ( 580) loc_os02g47510 12002.m09785 protein carotenoid cleavage dioxygenase 1, putative, expressedRPE65 COG3670 PGSC0003DMT400047553	Carotenoid cleavage dioxygenase 4
CUST_10525_PI426222305	0.810636	0.286272	1.49387	0.254874	0.834106	0.353222	0.769543	0.395199	2.24094	2.35746	2.69114	1.04737	0.768337	0.402477	0.917423	0.457826	PGSC0003DMT400031805	AAGGAGAAGGCTCTCTCAGTATCCCAATCTATTCGTTCCCAGTTGCTATCCAATCACCAT	ATP binding protein	PGSC0003DMB000000048	chr08	ATP binding protein	PGSC0003DMP400021570	PGSC0003DMG400012203	PGSC0003DMC400021570	PGSC0003DMT400031805	29.4	protein.postranslational modification	pgsc0003dmp400021570	highly similar to ( 689) AT1G63700 | Symbols: YDA, MAPKKK4 | YDA (YODA); ATP binding / kinase/ protein kinase/ protein serine/threonine kinase | chr1:23625208-23629031 REVERSEweakly similar to ( 137) CIPK1_ORYSA CIPK-like protein 1 (EC 2.7.11.1) (OsCK1) - Oryza sativa (Rice)highly similar to ( 646) loc_os02g44642 12002.m09504 protein YDA, putative, expressedS_TKc S_TKc Pkinase Pkinase_Tyr TyrKc P…	ATP binding protein	GO:0005737	GO:0005524;GO:0004709	GO:0000186;GO:0007010;GO:0009793;GO:0010103;GO:0010229
CUST_38102_PI426222305	2.98353	0.681019	1.44416	0.915595	1.08942	0.340713	0.704719	0.0471114	0.187469	4.27669	1.64902	0.288463	0.46515	0.144459	0.633595	0.480322	PGSC0003DMT400054824	AAATGTATGCAACTAAGGTATCCTAACAGACTGGTAGAGCTTGAACTTTGTATCATGTTT	Copper ion binding protein	PGSC0003DMB000000312	chr10	Copper ion binding protein	PGSC0003DMP400036875	PGSC0003DMG400021281	PGSC0003DMC400036875	PGSC0003DMT400054824	33.99	development.unspecified	pgsc0003dmp400036875	weakly similar to ( 110) AT2G42840 | Symbols: PDF1 | PDF1 (PROTODERMAL FACTOR 1) | chr2:17826327-17827426 REVERSEvery weakly similar to (87.4) loc_os01g52690 12001.m11442 protein DNA-directed RNA polymerase II largest subunit, putative, expressed PGSC0003DMT400054824	Copper ion binding protein
CUST_39108_PI426222305	0.767315	0.412926	0.497781	0.277607	1.21437	0.641324	1.61676	0.768254	0.407438	0.23129	0.552257	0.392117	1.41468	0.74779	1.56931	0.809701	PGSC0003DMT400096710	ATTGAGAAGAAGGACCTGAACATCTGGCAAGATATTGGTTTGGGTTTATCAGCAACAATT	Conserved gene of unknown function	PGSC0003DMB000000327	chr03	Conserved gene of unknown function	PGSC0003DMP400068385	PGSC0003DMG400046281	PGSC0003DMC400068385	PGSC0003DMT400096710	35.2	not assigned.unknown	pgsc0003dmp400068385	PGSC0003DMT400096710	Conserved gene of unknown function
CUST_22945_PI426222305	0.766033	0.441585	0.543206	0.31452	1.48483	0.714454	1.85968	0.833283	0.433098	0.250864	0.599392	0.424589	1.40847	0.8148	1.12905	0.800806	PGSC0003DMT400091333	TGAAGAGACAACAGCTGGTGCATCATCAGATTATCAAGTTGATCCAACATTCACTGGTGT	Conserved gene of unknown function	PGSC0003DMB000000129	chr10	Conserved gene of unknown function	PGSC0003DMP400063008	PGSC0003DMG400040904	PGSC0003DMC400063008	PGSC0003DMT400091333	35.2	not assigned.unknown	pgsc0003dmp400063008	PGSC0003DMT400091333	Conserved gene of unknown function
CUST_49283_PI426222305	2.01147	0.178623	2.00916	0.205028	0.257942	0.0665182	0.216381	0.123289	3.0876	1.46906	1.77969	0.130493	0.322242	0.0697588	0.273283	0.0677844	PGSC0003DMT400059124	GCTTTAAAGCTTCTTGCCACAGCTGCAAGGCTTGACATAGAAGATTTCCTACAAAAGAAA	GTP-binding protein era	PGSC0003DMB000000646	chr03	GTP-binding protein era	PGSC0003DMP400039824	PGSC0003DMG400022967	PGSC0003DMC400039824	PGSC0003DMT400059124	30.5	signalling.G-proteins	pgsc0003dmp400039824	moderately similar to ( 497) AT5G66470 | Symbols: | GTP binding / RNA binding | chr5:26541986-26544302 REVERSEvery weakly similar to (83.2) ERG_ANTMA GTP-binding protein ERG - Antirrhinum majus (Garden snapdragon)moderately similar to ( 343) loc_os05g49220 12005.m08992 protein GTP-binding protein era, putative, expressedera Era Era engA COG1160 EngA1 MMR_HSR1 Era_like ThdF trmE trmE EngA2 engA PG…	GTP-binding protein era
CUST_15534_PI426222305	0.763187	0.443322	0.552421	0.32011	1.17705	0.673759	1.50201	0.800917	0.507883	0.258458	0.613614	0.435164	1.41548	0.817189	1.10026	0.781305	PGSC0003DMT400093794	CTCAACTGATGAAAGGTAATAATCTAGCAGATTTCGAATACGAGATTGTTGAAATAGTGG	Heat shock protein DnaJ N-terminal domain-containing protein	PGSC0003DMB000000079	chr07	Heat shock protein DnaJ N-terminal domain-containing protein	PGSC0003DMP400065469	PGSC0003DMG400043365	PGSC0003DMC400065469	PGSC0003DMT400093794	35.2	not assigned.unknown	pgsc0003dmp400065469	PGSC0003DMT400093794	Heat shock protein DnaJ N-terminal domain-containing protein
CUST_43843_PI426222305	0.765854	0.350278	1.42061	0.565112	0.944078	0.21671	1.30574	0.38535	0.777357	0.154177	3.36787	2.66005	0.874579	0.557151	0.999788	0.201122	PGSC0003DMT400016318	TGTTTCTGTTAGAAGTTTAGGACAGGTGAAAGAATTGGGCCTAAGGTCAAAAGATAAAAA	Gene of unknown function	PGSC0003DMB000000434	chr04	Gene of unknown function	PGSC0003DMP400011307	PGSC0003DMG400006376	PGSC0003DMC400011307	PGSC0003DMT400016318	35.2	not assigned.unknown	pgsc0003dmp400011307	PGSC0003DMT400016318	Gene of unknown function
CUST_42044_PI426222305	0.669537	0.387928	0.480566	0.278373	1.04009	0.596073	1.445	0.720717	0.589625	0.238079	0.925893	0.389888	1.23082	0.71318	3.96653	0.742137	PGSC0003DMT400056036	CTTTTGTGCCTGCGGATCTCACATGTAACCAATTGAACATTCCAGAACGAATCAATTTTC	Putative Pepidyl-tRNA hydrolase family protein	PGSC0003DMB000000391	chr12	Putative Pepidyl-tRNA hydrolase family protein	PGSC0003DMP400037723	PGSC0003DMG400021767	PGSC0003DMC400037723	PGSC0003DMT400056036	29.2.2	protein.synthesis.misc ribosomal protein	pgsc0003dmp400037723	weakly similar to ( 126) AT1G18440 | Symbols: | peptidyl-tRNA hydrolase family protein | chr1:6345994-6347686 FORWARDweakly similar to ( 120) loc_os01g49900 12001.m11175 protein peptidyl-tRNA hydrolase, putative, expressedCRS2 PTH PRK05426 Pth Pept_tRNA_hydro PGSC0003DMT400056036	Putative Pepidyl-tRNA hydrolase family protein
CUST_44849_PI426222305	8.75269	1.44643	7.82687	4.741	0.193691	0.0588735	0.0756268	0.0337834	3.19221	1.55356	5.30329	7.34418	0.366397	0.0916575	0.375503	0.0319549	PGSC0003DMT400002291	GATATTGATTAGCTCACCAATCCATATGTAACGGAACTCTATTCGCTTTTCTGATTGATA	50S ribosomal protein L32, chloroplastic	PGSC0003DMB000000467	chr01	50S ribosomal protein L32, chloroplastic	PGSC0003DMP400001663	PGSC0003DMG400000878	PGSC0003DMC400001663	PGSC0003DMT400002291	35.2	not assigned.unknown	pgsc0003dmp400001663	PGSC0003DMT400002291	50S ribosomal protein L32, chloroplastic	GO:0009507;GO:0015934	GO:0003735	GO:0006412
CUST_27954_PI426222305	2.22233	0.620824	2.83821	0.313864	0.174704	0.18073	0.124571	0.113048	0.744203	1.04359	0.739277	0.551636	0.248355	0.587739	7.95559	0.562777	PGSC0003DMT400081921	AACCAAAATAAAGGGATTGCAATGGCTCCAGGAGTTCAAGGAGGAATGACTCGATAAATA	Conserved gene of unknown function	PGSC0003DMB000000172	chr01	Conserved gene of unknown function	PGSC0003DMP400055335	PGSC0003DMG400032160	PGSC0003DMC400055335	PGSC0003DMT400081921	35.2	not assigned.unknown	pgsc0003dmp400055335	weakly similar to ( 180) AT1G14870 | Symbols: | FUNCTIONS IN: molecular_function unknown; INVOLVED IN: response to oxidative stress; LOCATED IN: plasma membrane; EXPRESSED IN: callus; CONTAINS InterPro DOMAIN/s: EGF-type aspartate/asparagine hydroxylation conserved site (InterPro:IPR000152), Protein of unknown function Cys-rich (InterPro:IPR006461); BEST Arabidopsis thaliana protein match is: unk…	Conserved gene of unknown function	GO:0016021;GO:0005886		GO:0006979
CUST_20715_PI426222305	0.757145	0.419523	0.517951	0.299897	1.14452	0.638808	1.44845	0.758207	0.413688	0.239597	0.568223	0.402965	1.34356	0.767583	1.04685	0.744204	PGSC0003DMT400011604	CCAACTTTTGCAGGATGGTTCATGTTCATTGTTTGTGAAGGTTATATAGCTAATATTAGG	Ankyrin repeat-containing protein	PGSC0003DMB000000114	chr12	Ankyrin repeat-containing protein	PGSC0003DMP400008057	PGSC0003DMG402004568	PGSC0003DMC400008057	PGSC0003DMT400011604	35.2	not assigned.unknown	pgsc0003dmp400008057	PGSC0003DMT400011604	Ankyrin repeat-containing protein		GO:0005515
CUST_48852_PI426222305	0.791073	0.458103	0.567703	0.328751	1.46523	0.740878	1.40055	0.812233	0.473471	0.261097	0.613819	0.435301	1.47243	0.853709	1.12156	0.795492	PGSC0003DMT400069024	ATGGTCTATTGTATTTACAGCAGTAGATCTCAGTGTATCTGTAGGAAAATGCATATGCAT	Gene of unknown function	PGSC0003DMB000000618	chr08	Gene of unknown function	PGSC0003DMP400046616	PGSC0003DMG400026847	PGSC0003DMC400046616	PGSC0003DMT400069024	35.2	not assigned.unknown	pgsc0003dmp400046616	PGSC0003DMT400069024	Gene of unknown function
CUST_47053_PI426222305	3.87383	0.836791	0.725058	0.555009	3.84054	2.07953	0.212842	0.0300616	2.56182	3.81607	0.129811	0.0180785	0.773322	0.9057	0.231182	0.0202987	PGSC0003DMT400079565	GAAAATAGAGGTTTGTCACTGGATCTTTGAGAATGACATGACTTGGGCAACTGCTGATTG	Polygalacturonase non-catalytic subunit AroGP3	PGSC0003DMB000000540	chr05	Polygalacturonase non-catalytic subunit AroGP3	PGSC0003DMP400053961	PGSC0003DMG400030982	PGSC0003DMC400053961	PGSC0003DMT400079565	10.6.3	cell wall.degradation.pectate lyases and polygalacturonases	pgsc0003dmp400053961	highly similar to ( 620) AT1G70370 | Symbols: | BURP domain-containing protein / polygalacturonase, putative | chr1:26513003-26514998 REVERSEmoderately similar to ( 484) loc_os08g29200 12008.m06924 protein polygalacturonase-1 non-catalytic beta subunit precursor, putative, expressedBURP PGSC0003DMT400079565	Polygalacturonase non-catalytic subunit AroGP3
CUST_49858_PI426222305	0.670796	0.378792	0.467973	0.271278	1.07718	0.587136	1.44752	0.714986	0.582044	0.234575	0.509046	0.360999	1.54113	0.719492	1.45564	0.753732	PGSC0003DMT400013132	ACCTCCAGAGTAAATGTGGACAAGTAAAAGTGAATAAGTGGTAGTCAAGCTTAGATTTTT	Serine/threonine-protein kinase Cx32, chloroplast	PGSC0003DMB000000682	chr01	Serine/threonine-protein kinase Cx32, chloroplast	PGSC0003DMP400009104	PGSC0003DMG400005129	PGSC0003DMC400009104	PGSC0003DMT400013132	29.4.1.57	protein.postranslational modification.kinase.receptor like cytoplasmatic kinase VII	pgsc0003dmp400009104	very weakly similar to (97.8) AT5G47070 | Symbols: | protein kinase, putative | chr5:19118683-19120528 REVERSEvery weakly similar to (94.7) loc_os09g27010 12009.m05853 protein protein kinase APK1B, chloroplast precursor, putative, expressedTyrKc PGSC0003DMT400013132	Serine/threonine-protein kinase Cx32, chloroplast
CUST_30890_PI426222305	0.767315	0.41402	0.501243	0.28027	1.21437	0.643278	1.31347	0.737859	0.573866	0.263442	0.551259	0.390935	1.41468	0.749826	1.11123	0.736733	PGSC0003DMT400037916	GGAACTCTGTATCTATACGATTTCCCTATGTTTCATGACAGTGACGTATTTCAGTCTGTA	Conserved gene of unknown function	PGSC0003DMB000000208	chr08	Conserved gene of unknown function	PGSC0003DMP400025767	PGSC0003DMG400014626	PGSC0003DMC400025767	PGSC0003DMT400037916	35.2	not assigned.unknown	pgsc0003dmp400025767	moderately similar to ( 213) AT4G02800 | Symbols: | unknown protein | chr4:1250126-1251478 FORWARDweakly similar to ( 189) loc_os04g15800 12004.m06762 protein expressed protein PGSC0003DMT400037916	Conserved gene of unknown function
CUST_4890_PI426222305	0.767315	0.424689	0.507972	0.290809	1.21437	0.650397	1.3352	0.757791	0.416223	0.239048	0.5795	0.411869	1.48276	0.766084	1.11123	0.76025	PGSC0003DMT400088927	CAACAATAACATTATCAATAAAGTAAGCAAGGAGGCAAGGCTATCTCCTAGAATTTTCCT	Gene of unknown function	PGSC0003DMB000000019	chr06	Gene of unknown function	PGSC0003DMP400060602	PGSC0003DMG400038498	PGSC0003DMC400060602	PGSC0003DMT400088927	35.2	not assigned.unknown	pgsc0003dmp400060602	PGSC0003DMT400088927	Gene of unknown function
CUST_48059_PI426222305	1.53723	0.32819	2.12162	0.202036	0.331824	0.0663002	0.170432	0.109558	4.18921	1.74713	3.23128	0.624592	0.191142	0.106518	0.912714	0.073938	PGSC0003DMT400021742	GGCTTTCAGGTTTACATTTTTGTATGTGATACATGATGCTTCAAGTGTACACCAAGAATT	Mutt domain protein	PGSC0003DMB000000580	chr05	Mutt domain protein	PGSC0003DMP400014811	PGSC0003DMG400008439	PGSC0003DMC400014811	PGSC0003DMT400021742	23.3.3	nucleotide metabolism.salvage.NUDIX hydrolases	pgsc0003dmp400014811	moderately similar to ( 282) AT5G47650 | Symbols: ATNUDT2, ATNUDX2 | ATNUDT2 (ARABIDOPSIS THALIANA NUDIX HYDROLASE HOMOLOG 2); ADP-ribose diphosphatase/ NAD or NADH binding / hydrolase | chr5:19310391-19312084 REVERSEmoderately similar to ( 286) loc_os06g42790 12006.m32122 protein nudix hydrolase 2, putative, expressedNudix_Hydrolase_12 NUDIX PGSC0003DMT400021742	Mutt domain protein		GO:0016787
CUST_41613_PI426222305	1.37687	0.370286	2.20714	0.241485	0.615983	0.274786	0.534728	0.29951	1.87405	0.51378	1.71686	0.440424	0.594652	0.302093	0.454837	0.301894	PGSC0003DMT400055448	CACGAGTAGGAAATTGCTGCTTTTATAATGTTTCATAGCAGCAGCTTATATCTTTGGTTT	Conserved gene of unknown function	PGSC0003DMB000000381	chr04	Conserved gene of unknown function	PGSC0003DMP400037322	PGSC0003DMG400021528	PGSC0003DMC400037322	PGSC0003DMT400055448	35.2	not assigned.unknown	pgsc0003dmp400037322	moderately similar to ( 311) AT1G49890 | Symbols: | unknown protein | chr1:18470282-18473463 FORWARDmoderately similar to ( 223) loc_os03g10820 12003.m06534 protein expressed proteinDUF566 PGSC0003DMT400055448	Conserved gene of unknown function
CUST_31896_PI426222305	0.877269	0.112194	0.692199	0.335099	2.19172	0.411629	0.288972	0.13252	1.09852	1.09769	0.117283	0.0647392	1.15323	0.846389	2.46388	0.5613	PGSC0003DMT400015900	GAACATTAGAATCTAATGACAACATCAGCAGATGAAGGTCAGTTCTTGAACATGTTATTG	Caffeoyl CoA O-methyltransferase	PGSC0003DMB000000220	chr10	Caffeoyl-CoA O-methyltransferase 5	PGSC0003DMP400011022	PGSC0003DMG400006214	PGSC0003DMC400011022	PGSC0003DMT400015900	16.2.1.6	secondary metabolism.phenylpropanoids.lignin biosynthesis.CCoAOMT	pgsc0003dmp400011022	moderately similar to ( 265) AT4G34050 | Symbols: | caffeoyl-CoA 3-O-methyltransferase, putative | chr4:16310844-16311973 FORWARDmoderately similar to ( 272) CAMT5_TOBAC Caffeoyl-CoA O-methyltransferase 5 (EC 2.1.1.104) (Trans-caffeoyl-CoA 3-O-methyltransferase 5) (CCoAMT-5) (CCoAOMT-5) - Nicotiana tabacum (Common tobacco)moderately similar to ( 249) loc_os06g06980 12006.m31989 protein caffeoyl-C…	Caffeoyl-CoA O-methyltransferase 5		GO:0008171
CUST_5896_PI426222305	1.20965	1.07181	0.472271	0.273448	1.13263	0.609055	1.43686	0.722959	0.394507	0.22313	0.528587	0.375507	1.25947	0.717207	0.999266	0.702488	PGSC0003DMT400008128	TGGCCATAAGTCTTCTGTTTTCTCTTCTATTAAGCACAAGTTTAGCAGAGAAAAACCACG	DNA mismatch repair protein MSH6-2	PGSC0003DMB000000022	chr07	DNA mismatch repair protein MSH6-2	PGSC0003DMP400005662	PGSC0003DMG400003135	PGSC0003DMC400005662	PGSC0003DMT400008128	28.2	DNA.repair	pgsc0003dmp400005662	weakly similar to ( 151) AT3G24495 | Symbols: MSH7, MSH6-2, ATMSH7 | MSH7 (MUTS HOMOLOG 7); ATP binding / damaged DNA binding / mismatched DNA binding | chr3:8912418-8918086 REVERSEweakly similar to ( 131) loc_os01g08540 12001.m07479 protein DNA mismatch repair protein MSH6-2, putative, expressed PGSC0003DMT400008128	DNA mismatch repair protein MSH6-2
CUST_42619_PI426222305	0.700321	0.355707	0.863547	0.402253	0.986081	0.539525	1.45341	0.693106	4.19369	11.4872	0.522515	0.345721	1.14747	0.635867	0.901338	0.627667	PGSC0003DMT400026813	GGAATGAATATACGATGTTGGATTAATGATTCTTTTCCGAGTGGTATTCATAAGGTGGTG	Serine-threonine protein kinase, plant-type	PGSC0003DMB000000406	chr02	Serine-threonine protein kinase, plant-type	PGSC0003DMP400018287	PGSC0003DMG400010350	PGSC0003DMC400018287	PGSC0003DMT400026813	30.2.11	signalling.receptor kinases.leucine rich repeat XI	pgsc0003dmp400018287	moderately similar to ( 495) AT5G46330 | Symbols: FLS2 | FLS2 (FLAGELLIN-SENSITIVE 2); ATP binding / kinase/ protein binding / protein serine/threonine kinase/ transmembrane receptor protein serine/threonine kinase | chr5:18791802-18795407 FORWARDmoderately similar to ( 412) RPK1_IPONI Receptor-like protein kinase precursor (EC 2.7.11.1) - Ipomoea nil (Japanese morning glory) (Pharbitis nil)highl…	Serine-threonine protein kinase, plant-type
CUST_4097_PI426222305	0.814509	0.411494	0.485791	0.281341	1.19499	0.622654	1.48634	0.74121	0.446752	0.230594	0.527995	0.374437	1.26634	0.726874	0.994603	0.701885	PGSC0003DMT400090649	GTGGAGAACAAACCTACTAGGGTGAATCCTAAGAGGTCAGGAAAAGCAACATTTAAATGA	Conserved gene of unknown function	PGSC0003DMB000000015	chr01	Conserved gene of unknown function	PGSC0003DMP400062324	PGSC0003DMG400040220	PGSC0003DMC400062324	PGSC0003DMT400090649	35.2	not assigned.unknown	pgsc0003dmp400062324	PGSC0003DMT400090649	Conserved gene of unknown function
CUST_25724_PI426222305	0.5731	0.321494	0.565321	0.238805	1.18267	0.54744	1.00629	0.571953	3.14834	3.41613	0.678349	0.309612	1.42888	0.639692	2.44039	1.44743	PGSC0003DMT400029279	GGATCTCTGTTAAGCCTAATCATGAAGCACTTATCATTAACATTGGAGATTTATTTCAGG	Gibberellin 2-oxidase 1	PGSC0003DMB000000149	chr10	Gibberellin 2-oxidase 1	PGSC0003DMP400019919	PGSC0003DMG400011254	PGSC0003DMC400019919	PGSC0003DMT400029279	17.5.1	hormone metabolism.ethylene.synthesis-degradation	pgsc0003dmp400019919	moderately similar to ( 287) AT4G21200 | Symbols: ATGA2OX8, GA2OX8 | GA2OX8 (GIBBERELLIN 2-OXIDASE 8); gibberellin 2-beta-dioxygenase | chr4:11302751-11304032 FORWARDvery weakly similar to (95.1) ACCO1_ORYSA 1-aminocyclopropane-1-carboxylate oxidase 1 (EC 1.14.17.4) (ACC oxidase 1) (Ethylene-forming enzyme) (EFE) - Oryza sativa (Rice)moderately similar to ( 211) loc_os04g44150 12004.m09373 protei…	Gibberellin 2-oxidase 1
CUST_52794_PI426222305	2.27331	2.07681	2.60279	0.211796	0.800832	0.0889762	0.891821	0.0839876	1.67388	1.57734	4.11344	1.31996	0.249287	0.502647	0.633767	0.468372	PGSC0003DMT400083458	TTATCGTATTGGTGGCGGTGGACAGATTCAAGATTTTCTCTAAGGGAGATTAAAAAATAA	Gene of unknown function			Gene of unknown function	PGSC0003DMP400055972	PGSC0003DMG400033323	PGSC0003DMC400055972	PGSC0003DMT400083458	35.2	not assigned.unknown	pgsc0003dmp400055972	PGSC0003DMT400083458	Gene of unknown function
CUST_30905_PI426222305	1.03157	0.300762	0.941882	0.252594	1.0376	0.441914	0.872714	0.497355	0.984096	0.48768	1.50646	0.541183	1.12692	0.522085	1.69319	0.747809	PGSC0003DMT400041411	AGATCACAGACTGAACAAGCTGATACAAGGGATCAATCCAGCGTCACTACTAGTGCTTCT	Scythe/bat3	PGSC0003DMB000000209	chr06	Scythe/bat3	PGSC0003DMP400028061	PGSC0003DMG402016046	PGSC0003DMC400028061	PGSC0003DMT400041411	29.5.11.1	protein.degradation.ubiquitin.ubiquitin	pgsc0003dmp400028061	weakly similar to ( 167) AT5G25270 | Symbols: | FUNCTIONS IN: molecular_function unknown; INVOLVED IN: protein modification process; LOCATED IN: cellular_component unknown; EXPRESSED IN: 23 plant structures; EXPRESSED DURING: 15 growth stages; CONTAINS InterPro DOMAIN/s: Ubiquitin (InterPro:IPR000626); BEST Arabidopsis thaliana protein match is: ubiquitin family protein (TAIR:AT5G42220.1); Has 15…	Scythe/bat3
CUST_4905_PI426222305	0.767315	0.423056	0.505412	0.288342	1.21437	0.657315	1.33591	0.754238	0.416188	0.238198	0.565686	0.401166	1.41468	0.767904	1.11123	0.7498	PGSC0003DMT400088227	CGTTTTTTCCGGAAGCATTTTTCACTGTTTCAGATCTGTTTCTTTATTATGGACCTTGGC	Gene of unknown function	PGSC0003DMB000000019	chr04	Gene of unknown function	PGSC0003DMP400059902	PGSC0003DMG400037798	PGSC0003DMC400059902	PGSC0003DMT400088227	35.2	not assigned.unknown	pgsc0003dmp400059902	PGSC0003DMT400088227	Gene of unknown function
CUST_2660_PI426222305	1.12949	0.439609	0.497451	0.288341	1.06835	0.619254	1.62407	0.776527	0.391266	0.226702	0.592162	0.381385	1.27842	0.740368	0.979296	0.695306	PGSC0003DMT400065612	CTACTCAAGAGCTCAATGCACAGATGGGTCGAGGAAAGATAGAGATAAAGAGGATTGAGA	TAGL11 transcription factor	PGSC0003DMB000000009	chr11	TAGL11 transcription factor	PGSC0003DMP400044272	PGSC0003DMG400025525	PGSC0003DMC400044272	PGSC0003DMT400065612	27.3.24	RNA.regulation of transcription.MADS box transcription factor family	pgsc0003dmp400044272	weakly similar to ( 191) AT4G09960 | Symbols: STK, AGL11 | STK (SEEDSTICK); protein binding / transcription factor | chr4:6236713-6240494 REVERSEweakly similar to ( 187) MAD21_ORYSA MADS-box transcription factor 21 (OsMADS21) (RMADS207) - Oryza sativa (Rice)weakly similar to ( 187) loc_os01g66290 12001.m42780 protein MADS-box transcritpion factor 21, putative, expressedMADS_MEF2_like MADS MADS MA…	TAGL11 transcription factor	GO:0005634	GO:0003700;GO:0003677;GO:0046983	GO:0006355
CUST_3666_PI426222305	1.93233	0.170534	2.43819	1.06919	0.585463	0.232828	0.366729	0.18267	5.62235	3.55965	3.75357	0.267477	0.201179	0.0758575	0.366516	0.0968367	PGSC0003DMT400064232	CAAAATCTCGCCAAACAACATCCTTGATCAAGCAAAATGTAGTACTAGCTTTGTGTAGCA	Heavy metal cation transport atpase	PGSC0003DMB000000012	chr10	Heavy metal cation transport atpase	PGSC0003DMP400043301	PGSC0003DMG400024953	PGSC0003DMC400043301	PGSC0003DMT400064232	34.12	transport.metal	pgsc0003dmp400043301	highly similar to ( 921) AT4G37270 | Symbols: HMA1, ATHMA1 | HMA1; ATPase/ cadmium-transporting ATPase/ calcium-transporting ATPase/ copper-exporting ATPase/ zinc transporting ATPase | chr4:17541987-17546352 REVERSEhighly similar to ( 883) loc_os06g47550 12006.m091770 protein cadmium/zinc-transporting ATPase HMA1, chloroplast precursor, putative, expressedZntA zntA PRK10671 MgtA E1-E2_ATPase KdpB…	Heavy metal cation transport atpase
CUST_12771_PI426222305	2.7098	0.231494	3.06766	0.658117	0.473207	0.221524	0.386067	0.223614	3.69103	2.45797	1.45799	0.303237	0.40662	0.235575	0.320166	0.227159	PGSC0003DMT400063076	GACCACCAGTGCAGAAAAATGTACTATATTCTGTATTATTTAGCTTTCCCTTGTGCAAAT	Conserved gene of unknown function	PGSC0003DMB000000062	chr03	Conserved gene of unknown function	PGSC0003DMP400042454	PGSC0003DMG400024535	PGSC0003DMC400042454	PGSC0003DMT400063076	35.2	not assigned.unknown	pgsc0003dmp400042454	highly similar to ( 547) AT1G74160 | Symbols: | unknown protein | chr1:27887164-27891151 FORWARDmoderately similar to ( 338) loc_os07g01860 12007.m04664 protein expressed protein PGSC0003DMT400063076	Conserved gene of unknown function
CUST_51803_PI426222305	2.61112	0.65639	1.30075	0.882691	0.709972	0.310537	0.589993	0.316183	4.87571	64.4964	2.4848	0.61206	0.639385	0.326844	0.813916	0.520285	PGSC0003DMT400039163	AAAGGATGGAGACTGCTGCTGATCTTGATGCCAACACCAACCAGGAGAAAGATTTAACAG	Myosin heavy chain, striated muscle			Myosin heavy chain, striated muscle	PGSC0003DMP400026571	PGSC0003DMG400015142	PGSC0003DMC400026571	PGSC0003DMT400039163	35.2	not assigned.unknown	pgsc0003dmp400026571	weakly similar to ( 188) AT1G19835 | Symbols: | unknown protein | chr1:6856212-6859513 REVERSEweakly similar to ( 171) loc_os03g14250 12003.m06867 protein expressed proteinDUF869 PGSC0003DMT400039163	Myosin heavy chain, striated muscle
CUST_13777_PI426222305	0.756086	0.405681	0.490963	0.272885	1.1966	0.629186	1.28877	0.721988	0.399973	0.226991	0.539766	0.383571	2.04117	0.790078	1.11116	0.725716	PGSC0003DMT400092016	GTTGGATGTAACAGAGGAAAAGTATTGCAGGACTATTGGGTATGAAGATGTAGGTTTTAC	Conserved gene of unknown function	PGSC0003DMB000000069	chr05	Conserved gene of unknown function	PGSC0003DMP400063691	PGSC0003DMG400041587	PGSC0003DMC400063691	PGSC0003DMT400092016	35.2	not assigned.unknown	pgsc0003dmp400063691	PGSC0003DMT400092016	Conserved gene of unknown function
CUST_52809_PI426222305	0.639523	0.370368	0.558713	0.27926	0.985411	0.571392	1.25721	0.683353	0.763633	0.245502	2.38124	19.0826	1.93322	0.768286	1.21477	0.672589	PGSC0003DMT400084699	CCTTATCTTGAGTTTCTTATGACAGGTTAATCCTCTGGTGTATAATATGCTTCATGAAGA	26S proteasome AAA-ATPase subunit RPT4a			26S proteasome AAA-ATPase subunit RPT4a	PGSC0003DMP400056392	PGSC0003DMG400034289	PGSC0003DMC400056392	PGSC0003DMT400084699	29.5.11.20	protein.degradation.ubiquitin.proteasom	pgsc0003dmp400056392	very weakly similar to (83.2) AT1G45000 | Symbols: | 26S proteasome regulatory complex subunit p42D, putative | chr1:17009220-17011607 FORWARDvery weakly similar to (80.9) loc_os02g10640 12002.m06362 protein 26S protease regulatory subunit S10B, putative, expressed PGSC0003DMT400084699	26S proteasome AAA-ATPase subunit RPT4a
CUST_35914_PI426222305	0.845278	0.446847	0.552243	0.319834	1.29651	0.677783	1.35669	0.786513	0.506995	0.260878	0.606132	0.429938	1.41457	0.817081	1.09808	0.778884	PGSC0003DMT400042949	AAATCGAAAATTGACCCTGAGCTGATTCAGAACTCGAGAGTTGGGTCTCCCATCAAAGTT	F-box family protein	PGSC0003DMB000000279	chr06	F-box family protein	PGSC0003DMP400029127	PGSC0003DMG400016653	PGSC0003DMC400029127	PGSC0003DMT400042949	29.5.11.4.3.2	protein.degradation.ubiquitin.E3.SCF.FBOX	pgsc0003dmp400029127	moderately similar to ( 416) AT2G25490 | Symbols: EBF1, FBL6 | EBF1 (EIN3-BINDING F BOX PROTEIN 1); protein binding / ubiquitin-protein ligase | chr2:10848018-10850275 REVERSEmoderately similar to ( 339) loc_os06g40360 12006.m08572 protein EIN3-binding F-box protein 1, putative, expressed PGSC0003DMT400042949	F-box family protein	GO:0005634		GO:0016567;GO:0006511;GO:0010105
CUST_50564_PI426222305	0.729936	0.358943	0.67879	0.322025	1.13937	0.562863	1.14243	0.620107	0.386329	0.199944	1.40284	2.99234	1.40491	0.651999	2.13807	1.06451	PGSC0003DMT400086005	GCTAGAAGGAATGTTAAGGAACAAGGAGTACCTAATACACCAGAAGTGCAACCCCAAGGA	Gene of unknown function	PGSC0003DMB000000730	chr01	Gene of unknown function	PGSC0003DMP400057680	PGSC0003DMG400035576	PGSC0003DMC400057680	PGSC0003DMT400086005	35.2	not assigned.unknown	pgsc0003dmp400057680	PGSC0003DMT400086005	Gene of unknown function
CUST_9914_PI426222305	0.896668	0.457822	0.543618	0.314773	1.16056	0.673162	1.36171	0.789139	0.429241	0.248913	0.682363	0.424114	1.58244	0.818651	1.09652	0.779254	PGSC0003DMT400053547	CCACTTTTAGTTTTCTGTTTTCGGATGATCTGCAGAATCTAAGGCATTATGGGTAAGGAA	Elongation factor 1-alpha	PGSC0003DMB000000044	chr06	Elongation factor 1-alpha	PGSC0003DMP400036104	PGSC0003DMG400020772	PGSC0003DMC400036104	PGSC0003DMT400053547	29.2.4	protein.synthesis.elongation	pgsc0003dmp400036104	highly similar to ( 870) AT5G60390 | Symbols: | elongation factor 1-alpha / EF-1-alpha | chr5:24289226-24290675 FORWARDhighly similar to ( 877) EF1A_TOBAC Elongation factor 1-alpha (EF-1-alpha) (Vitronectin-like adhesion protein 1) (PVN1) - Nicotiana tabacum (Common tobacco)highly similar to ( 858) loc_os03g08050 12003.m78808 protein elongation factor 1-alpha, putative, expressedTEF1 PRK12317 EF1…	Elongation factor 1-alpha	GO:0005737	GO:0005525;GO:0003924;GO:0003746	GO:0006184;GO:0006414
CUST_8115_PI426222305	0.671604	0.369213	0.620472	0.272935	1.06289	0.571821	1.16558	0.658043	0.943579	0.297955	0.800691	0.401676	1.23822	0.669886	0.972619	0.671972	PGSC0003DMT400075580	TTTCCTAGCACTCATGTCAAGAGTCCACTAGCCAATTTTATTTGGGTGGTTGGTGTCTGC	Casein kinase I	PGSC0003DMB000000034	chr12	Casein kinase I	PGSC0003DMP400051190	PGSC0003DMG400029394	PGSC0003DMC400051190	PGSC0003DMT400075580	29.4	protein.postranslational modification	pgsc0003dmp400051190	nearly identical (1011) AT2G25760 | Symbols: | protein kinase family protein | chr2:10985118-10988652 REVERSEnearly identical (1031) loc_os05g11140 12005.m083646 protein ATP binding protein, putative, expressedS_TKc Pkinase SPS1 S_TKc PGSC0003DMT400075580	Casein kinase I		GO:0005524;GO:0004674	GO:0006468
CUST_34675_PI426222305	0.960374	0.447919	0.47755	0.276582	1.16232	0.624722	1.58814	0.759494	0.395376	0.227642	0.542336	0.384607	1.30236	0.730006	1.02908	0.713368	PGSC0003DMT400086821	AACTTTGTGAAAAGAGGAATGTTAATGAACTGATCATGAACGTTGGTACCCCAACTTCTA	60S acidic ribosomal protein P1	PGSC0003DMB000000262	chr07	60S acidic ribosomal protein P1	PGSC0003DMP400058496	PGSC0003DMG400036392	PGSC0003DMC400058496	PGSC0003DMT400086821	29.2.1.2.2.81	protein.synthesis.ribosomal protein.eukaryotic.60S subunit.P1	pgsc0003dmp400058496	very weakly similar to (95.5) AT5G24510 | Symbols: | 60s acidic ribosomal protein P1, putative | chr5:8369295-8369866 REVERSEvery weakly similar to (90.9) RLA1_MAIZE 60S acidic ribosomal protein P1 (L12) - Zea mays (Maize)very weakly similar to (87.0) loc_os08g02340 12008.m080029 protein 60S acidic ribosomal protein P1, putative, expressed PGSC0003DMT400086821	60S acidic ribosomal protein P1
CUST_17780_PI426222305	1.12949	0.318066	1.71553	0.381997	0.793963	0.461339	0.91031	0.527513	1.19283	0.227689	1.47142	0.30435	1.09944	0.561686	0.988049	0.488893	PGSC0003DMT400066806	GAAGGGAGGGTATCCTTTGAACAGTCTGTTACAACTTGCAAGAAATTATTCTGAAGTGGC	Hydrolase, acting on ester bonds	PGSC0003DMB000000095	chr01	Hydrolase, acting on ester bonds	PGSC0003DMP400045047	PGSC0003DMG400025975	PGSC0003DMC400045047	PGSC0003DMT400066806	28.99	DNA.unspecified	pgsc0003dmp400045047	weakly similar to ( 166) AT1G12244 | Symbols: | DNA binding / hydrolase, acting on ester bonds / nuclease/ nucleic acid binding / recombinase | chr1:4157719-4158893 FORWARDweakly similar to ( 157) loc_os10g40650 12010.m06835 protein holliday junction resolvase, putative, expressed PGSC0003DMT400066806	Hydrolase, acting on ester bonds	GO:0005737	GO:0016788	GO:0006281;GO:0006310
CUST_18786_PI426222305	1.03932	0.167292	1.46975	0.202001	0.557249	0.188165	0.454635	0.109112	1.68814	0.694082	2.31767	1.09881	0.40452	0.147409	1.61699	0.250154	PGSC0003DMT400001044	CTCTCTTTGTTTTAAGTAGTCATTTGGTCTTTTCCCCTTAGCTGGGAATATAATGTTATG	U3 small nucleolar ribonucleoprotein protein imp4	PGSC0003DMB000000101	chr11	U3 small nucleolar ribonucleoprotein protein imp4	PGSC0003DMP400000771	PGSC0003DMG400000394	PGSC0003DMC400000771	PGSC0003DMT400001044	29.2.2.50	protein.synthesis.misc ribosomal protein.BRIX	pgsc0003dmp400000771	moderately similar to ( 242) AT1G63780 | Symbols: IMP4 | IMP4 | chr1:23665045-23667243 REVERSEmoderately similar to ( 245) loc_os08g05880 12008.m04729 protein ribosome production factor 1, putative, expressed PGSC0003DMT400001044	U3 small nucleolar ribonucleoprotein protein imp4	GO:0030529;GO:0031981
CUST_1436_PI426222305	0.767315	0.415787	0.502126	0.282993	1.21437	0.638611	1.53821	0.761262	0.512857	0.247285	0.566991	0.402092	1.41468	0.746815	1.11123	0.746618	PGSC0003DMT400032885	ATTGGTGAGCTAAGAATCTCTATTCCGATAGCTGATACCAAAATGAAGGTATCAAGAGAG	Gene of unknown function	PGSC0003DMB000000004	chr02	Gene of unknown function	PGSC0003DMP400022380	PGSC0003DMG400012632	PGSC0003DMC400022380	PGSC0003DMT400032885	35.2	not assigned.unknown	pgsc0003dmp400022380	PGSC0003DMT400032885	Gene of unknown function
CUST_10541_PI426222305	0.954878	0.437365	0.504011	0.291826	1.13141	0.655192	1.32024	0.76629	0.424345	0.245772	0.584876	0.415038	1.38259	0.787851	1.04963	0.744483	PGSC0003DMT400032030	TTAATTCCTTTTAAAACCCAGGGGATAACAAGTATGGAGAGCAACAAATACAATAGGACT	DNA primase	PGSC0003DMB000000048	chr08	DNA primase	PGSC0003DMP400021752	PGSC0003DMG400012290	PGSC0003DMC400021752	PGSC0003DMT400032030	28.1	DNA.synthesis/chromatin structure	pgsc0003dmp400021752	weakly similar to ( 122) AT5G41880 | Symbols: POLA3, POLA4 | POLA3; DNA primase | chr5:16761117-16764074 FORWARDvery weakly similar to (84.0) loc_os05g29010 12005.m64230 protein DNA primase small subunit, putative, expressedAE_Prim_S PGSC0003DMT400032030	DNA primase	GO:0005634	GO:0003896	GO:0051567;GO:0006306;GO:0008283;GO:0006269
CUST_11547_PI426222305	0.693692	0.401659	0.668277	0.316929	1.37626	0.664512	1.40353	0.730814	0.391226	0.226538	0.71375	0.400367	1.27621	0.732117	0.997829	0.703125	PGSC0003DMT400097772	CCTCGCTATTTGAAAGAACTGGAAAGAGCTAGAATTGGAAATAGTCATTTTTGGAAAGAA	Gene of unknown function	PGSC0003DMB000000053	chr09	Gene of unknown function	PGSC0003DMP400069447	PGSC0003DMG400047343	PGSC0003DMC400069447	PGSC0003DMT400097772	35.2	not assigned.unknown	pgsc0003dmp400069447	PGSC0003DMT400097772	Gene of unknown function
CUST_39124_PI426222305	1.14022	0.155658	1.80768	0.538436	0.234968	0.146522	0.117067	0.0630326	2.37283	0.59083	2.30988	0.635497	0.210996	0.111669	1.00387	0.263398	PGSC0003DMT400035626	GGGTTGTAGCTGATTTCCTAATCTCAAATCCATATTGATTCTTGTAAGTTAAGGAACTGT	Phosphoethanolamine cytidylyltransferase	PGSC0003DMB000000328	chr05	Phosphoethanolamine cytidylyltransferase	PGSC0003DMP400024231	PGSC0003DMG400013703	PGSC0003DMC400024231	PGSC0003DMT400035626	11.3.6	lipid metabolism.Phospholipid synthesis.choline-phosphate cytidylyltransferase	pgsc0003dmp400024231	highly similar to ( 506) AT2G38670 | Symbols: PECT1 | PECT1 (PHOSPHORYLETHANOLAMINE CYTIDYLYLTRANSFERASE 1); ethanolamine-phosphate cytidylyltransferase | chr2:16168979-16171680 FORWARDhighly similar to ( 550) loc_os08g12830 12008.m05410 protein ethanolamine-phosphate cytidylyltransferase, putative, expressedECT CCT cytidylyltransferase TagD cytidylyltransferase_like PRK11316 PGSC0003DMT400035626	Phosphoethanolamine cytidylyltransferase
CUST_22961_PI426222305	0.751569	0.435877	0.519798	0.301429	1.12275	0.650486	1.35187	0.782868	0.677443	0.310054	0.602888	0.428722	1.33111	0.770907	1.06651	0.757385	PGSC0003DMT400060970	CAGCAGAAGAGGCTAATAGCTTTTATAATGTGAATGATGAGCTTATGTTTCCATCTTCAA	AP2/ERF domain-containing transcription factor	PGSC0003DMB000000129	chr10	AP2/ERF domain-containing transcription factor	PGSC0003DMP400041039	PGSC0003DMG400023717	PGSC0003DMC400041039	PGSC0003DMT400060970	27.3.3	RNA.regulation of transcription.AP2/EREBP, APETALA2/Ethylene-responsive element binding protein family	pgsc0003dmp400041039	weakly similar to ( 181) AT3G57600 | Symbols: | AP2 domain-containing transcription factor, putative | chr3:21332841-21333674 FORWARDweakly similar to ( 187) loc_os03g07830 12003.m06295 protein dehydration-responsive element-binding protein 2F, putativeAP2 AP2 PGSC0003DMT400060970	AP2/ERF domain-containing transcription factor	GO:0005634	GO:0003700;GO:0003677	GO:0006355;GO:0048513;GO:0006950
CUST_23967_PI426222305	0.856459	0.41195	0.562573	0.276681	1.02965	0.581558	1.2295	0.672179	0.373535	0.213804	0.85148	0.481541	1.69676	0.76144	0.982973	0.668902	PGSC0003DMT400032735	GAGATAAGCAAGAGAAAAAAGAATTTCTCTTATATTTGTCAATGCCAAAGGATTCTGGCG	Ring finger protein	PGSC0003DMB000000136	chr01	Ring finger protein	PGSC0003DMP400022252	PGSC0003DMG400012569	PGSC0003DMC400022252	PGSC0003DMT400032735	29.5.11.4.2	protein.degradation.ubiquitin.E3.RING	pgsc0003dmp400022252	weakly similar to ( 150) AT1G72220 | Symbols: | zinc finger (C3HC4-type RING finger) family protein | chr1:27184388-27185629 REVERSEweakly similar to ( 126) loc_os04g37740 12004.m08763 protein RING-H2 finger protein ATL5G, putative, expressed PGSC0003DMT400032735	Ring finger protein	GO:0044464	GO:0005515;GO:0008270
CUST_32445_PI426222305	0.917836	0.119059	0.749284	0.0856891	1.21593	0.164302	0.617756	0.284627	0.875063	0.226423	1.12471	0.272887	0.659143	0.324102	1.89948	0.216237	PGSC0003DMT400079111	ATCATCCAGCTCAGCGATCATCAATCCATCTAAGTCCAAGCAAATTTCATGGAAACCTAG	Type 2 proly 4-hydroxylase	PGSC0003DMB000000227	chr06	Type 2 proly 4-hydroxylase	PGSC0003DMP400053627	PGSC0003DMG400030788	PGSC0003DMC400053627	PGSC0003DMT400079111	26.7	misc.oxidases - copper, flavone etc.	pgsc0003dmp400053627	moderately similar to ( 433) AT5G18900 | Symbols: | oxidoreductase, 2OG-Fe(II) oxygenase family protein | chr5:6304409-6306166 REVERSEmoderately similar to ( 398) loc_os05g41010 12005.m08277 protein oxidoreductase, putative, expressedP4Hc PGSC0003DMT400079111	Type 2 proly 4-hydroxylase	GO:0005783;GO:0005634	GO:0005506;GO:0031418;GO:0004656	GO:0055114
CUST_15550_PI426222305	0.762895	0.438111	0.535309	0.309947	1.19807	0.676194	1.35059	0.777786	0.429358	0.248618	0.592036	0.419853	1.39963	0.805613	1.1206	0.79481	PGSC0003DMT400093671	GCATATCTTGATAGGGGTACCCTTTCTCTCAGCTGCCCACTACTTTCTTTTGATTTGCAT	Gene of unknown function	PGSC0003DMB000000079	chr07	Gene of unknown function	PGSC0003DMP400065346	PGSC0003DMG400043242	PGSC0003DMC400065346	PGSC0003DMT400093671	35.2	not assigned.unknown	pgsc0003dmp400065346	PGSC0003DMT400093671	Gene of unknown function
CUST_16556_PI426222305	0.620886	0.359907	0.821999	0.421255	1.03958	0.559661	1.10481	0.641026	0.665868	0.244446	0.82511	0.467209	1.54168	0.736198	1.39112	0.733964	PGSC0003DMT400069182	TTACCTGGTACTTGTGCAATGGGAGAAGTCGGGAAACAAACTATTGCACAACGACTAGGA	Lysyl-tRNA synthetase	PGSC0003DMB000000087	chr06	Lysyl-tRNA synthetase	PGSC0003DMP400046712	PGSC0003DMG400026909	PGSC0003DMC400046712	PGSC0003DMT400069182	29.1.6	protein.aa activation.lysine-tRNA ligase	pgsc0003dmp400046712	very weakly similar to (98.6) AT3G11710 | Symbols: ATKRS-1 | ATKRS-1 (ARABIDOPSIS THALIANA LYSYL-TRNA SYNTHETASE 1); ATP binding / aminoacyl-tRNA ligase/ lysine-tRNA ligase/ nucleic acid binding / nucleotide binding | chr3:3702359-3705613 REVERSEweakly similar to ( 105) SYK_ORYSA Lysyl-tRNA synthetase (EC 6.1.1.6) (Lysine--tRNA ligase) (LysRS) - Oryza sativa (Rice)weakly similar to ( 105) loc_os0…	Lysyl-tRNA synthetase	GO:0005737	GO:0005524;GO:0004812	GO:0006418
CUST_44865_PI426222305	0.759424	0.438364	0.540626	0.313123	1.69594	0.816127	1.33823	0.774922	0.432052	0.250339	0.621891	0.423414	1.40662	0.809477	1.10292	0.78271	PGSC0003DMT400038864	CTGCTTCTCAAGAAAGGGAGTATATTCAAATTCATGGCAAGTGAACTTTACGTAATTCTT	ATP binding protein	PGSC0003DMB000000468	chr07	ATP binding protein	PGSC0003DMP400026415	PGSC0003DMG400015021	PGSC0003DMC400026415	PGSC0003DMT400038864	29.4	protein.postranslational modification	pgsc0003dmp400026415	moderately similar to ( 310) AT5G55090 | Symbols: MAPKKK15 | MAPKKK15; ATP binding / kinase/ protein kinase/ protein serine/threonine kinase | chr5:22356852-22358198 REVERSEweakly similar to ( 113) M2K1_ORYSA Mitogen-activated protein kinase kinase 1 (EC 2.7.12.2) (MAP kinase kinase 1) (MAPKK1) (OsMEK1) - Oryza sativa (Rice)moderately similar to ( 277) loc_os02g21700 12002.m07409 protein mitogen-…	ATP binding protein		GO:0005524;GO:0004709	GO:0006468
CUST_27970_PI426222305	0.7643	0.4426	0.531419	0.307695	1.17103	0.678135	1.36955	0.793412	0.45951	0.257333	0.610699	0.433734	1.40181	0.811774	1.09942	0.779788	PGSC0003DMT400081987	CATCTATAATAGCGTGAATGATTCATCTGTCGATGATTTTGACACTCGTTTGGTTATTGT	Cation diffusion facilitator 8	PGSC0003DMB000000172	chr01	Metal tolerance protein	PGSC0003DMP400055387	PGSC0003DMG400032189	PGSC0003DMC400055387	PGSC0003DMT400081987	34.12	transport.metal	pgsc0003dmp400055387	very weakly similar to (83.6) loc_os03g12530 12003.m06703 protein metal tolerance protein C3, putative, expressed PGSC0003DMT400081987	Metal tolerance protein
CUST_43066_PI426222305	0.82251	0.415578	0.487956	0.282158	1.14352	0.62859	1.31749	0.730372	0.756451	1.36555	0.54922	0.390498	1.35094	0.740739	1.36987	0.777959	PGSC0003DMT400045718	CCATCTCCCTGAAGGTTAACAATAAGACAAAATCAATAAACCAGATATACAGCTTATAGC	Gene of unknown function	PGSC0003DMB000000415	chr02	Gene of unknown function	PGSC0003DMP400030975	PGSC0003DMG402017729	PGSC0003DMC400030975	PGSC0003DMT400045718	35.2	not assigned.unknown	pgsc0003dmp400030975	PGSC0003DMT400045718	Gene of unknown function
CUST_28976_PI426222305	0.816806	0.411756	0.513597	0.282818	1.76671	0.694751	1.55134	0.75478	0.390917	0.226443	0.862237	0.389396	1.92306	0.777808	1.43715	0.764357	PGSC0003DMT400033964	ATTAAAACAAAACCAAATACCCAAATTCCCCTGGATTTTGAATCAAATGCCCCCCAAAAT	Non-LTR retrolelement reverse transcriptase	PGSC0003DMB000000183	chr02	Non-LTR retrolelement reverse transcriptase	PGSC0003DMP400023121	PGSC0003DMG400013055	PGSC0003DMC400023121	PGSC0003DMT400033964	35.2	not assigned.unknown	pgsc0003dmp400023121	PGSC0003DMT400033964	Non-LTR retrolelement reverse transcriptase		GO:0008270;GO:0003676
CUST_20731_PI426222305	0.925963	0.365275	1.50461	0.734942	0.880598	0.499391	0.989637	0.572978	0.738938	0.323964	1.70663	0.43469	1.18056	0.612312	0.898242	0.585492	PGSC0003DMT400043426	GCTCATGTTCTTGCTATCACTCCTTCTGAATAAAGTTGAATACCCAATCCTCTAATAAAT	Conserved gene of unknown function	PGSC0003DMB000000114	chr12	Conserved gene of unknown function	PGSC0003DMP400029465	PGSC0003DMG400016859	PGSC0003DMC400029465	PGSC0003DMT400043426	35.2	not assigned.unknown	pgsc0003dmp400029465	very weakly similar to (86.3) AT4G13690 | Symbols: | unknown protein | chr4:7953662-7955380 REVERSE PGSC0003DMT400043426	Conserved gene of unknown function
CUST_21737_PI426222305	0.547052	0.264555	0.810257	0.473987	1.22544	0.464158	2.27681	1.10334	0.753559	0.196539	1.2513	0.924499	2.41304	0.495544	3.80709	0.529827	PGSC0003DMT400051172	GAGAATGCAAGTGGAGGTGGTGAACCATCAGTGAAGAAGAAACGTACTAATTTTTCCTAA	Gene of unknown function	PGSC0003DMB000000122	chr02	Gene of unknown function	PGSC0003DMP400034510	PGSC0003DMG400019874	PGSC0003DMC400034510	PGSC0003DMT400051172	35.2	not assigned.unknown	pgsc0003dmp400034510	PGSC0003DMT400051172	Gene of unknown function
CUST_49874_PI426222305	1.95933	0.364654	2.14346	0.124061	0.262696	0.0532637	0.220261	0.063241	4.2396	0.739462	1.87493	0.341044	0.208322	0.0262914	0.453546	0.0390804	PGSC0003DMT400013145	GATGAGGGAAAGGATTCGACTTTCATCCTTACTGAATGCTGTCATTTTTTCTTATTCAAA	Aspartyl-tRNA synthetase	PGSC0003DMB000000682	chr01	Aspartyl-tRNA synthetase	PGSC0003DMP400009113	PGSC0003DMG402005133	PGSC0003DMC400009113	PGSC0003DMT400013145	29.1.12	protein.aa activation.aspartate-tRNA ligase	pgsc0003dmp400009113	weakly similar to ( 110) AT4G33760 | Symbols: | tRNA synthetase class II (D, K and N) family protein | chr4:16189285-16193260 REVERSEweakly similar to ( 110) loc_os01g06020 12001.m07233 protein aspartyl-tRNA synthetase, putative, expressedaspS AspS PGSC0003DMT400013145	Aspartyl-tRNA synthetase
CUST_20498_PI426222305	0.758579	0.439908	0.502275	0.291475	1.18096	0.684591	1.36793	0.792165	0.552168	0.269323	0.596869	0.42328	1.40928	0.816094	1.07601	0.763187	PGSC0003DMT400084287	GTAGTCCCTTTTCTGGGACATTGTTTAGAGAGTGAAAATGAAAAGTTTCTGGTATACAAA	Lrr receptor protein kinase	PGSC0003DMB000000112	chr10	Lrr receptor protein kinase	PGSC0003DMP400056315	PGSC0003DMG400033914	PGSC0003DMC400056315	PGSC0003DMT400084287	30.2.11	signalling.receptor kinases.leucine rich repeat XI	pgsc0003dmp400056315	moderately similar to ( 382) AT2G16250 | Symbols: | leucine-rich repeat transmembrane protein kinase, putative | chr2:7039682-7042933 REVERSEweakly similar to ( 157) PSKR_DAUCA Phytosulfokine receptor precursor (EC 2.7.11.1) (Phytosulfokine LRR receptor kinase) - Daucus carota (Carrot)moderately similar to ( 426) loc_os03g51440 12003.m10123 protein ATP binding protein, putative, expressedPTKc Pki…	Lrr receptor protein kinase	GO:0016021;GO:0009505;GO:0009506	GO:0005515;GO:0005524;GO:0004674	GO:0006468
CUST_48075_PI426222305	0.767315	0.426603	0.513816	0.297503	1.21437	0.655144	1.33671	0.760416	0.457928	0.244324	0.576036	0.408506	1.41468	0.774812	1.11123	0.761462	PGSC0003DMT400096513	CATACTTTGTTGGGTCCGATGATGACTGATGGTTAACACTCATTTTAACGGTGTCAGGCC	'chromo' domain containing protein	PGSC0003DMB000000581	chr07	'chromo' domain containing protein	PGSC0003DMP400068188	PGSC0003DMG400046084	PGSC0003DMC400068188	PGSC0003DMT400096513	35.2	not assigned.unknown	pgsc0003dmp400068188	PGSC0003DMT400096513	chromo domain containing protein
CUST_42635_PI426222305	0.857683	0.412467	0.479725	0.276368	1.14363	0.614668	1.25129	0.71033	0.459215	0.232962	0.534098	0.379014	1.33227	0.723412	1.0465	0.71039	PGSC0003DMT400090217	ATCCATGTGATGGGGTTAAGTTGCACCCTGTAAGGGTTGGTGATGAAAATAATAAAGTTC	Integrase core domain containing protein	PGSC0003DMB000000408	chr12	Integrase core domain containing protein	PGSC0003DMP400061892	PGSC0003DMG400039788	PGSC0003DMC400061892	PGSC0003DMT400090217	35.2	not assigned.unknown	pgsc0003dmp400061892	PGSC0003DMT400090217	Integrase core domain containing protein
CUST_25740_PI426222305	1.56994	0.279133	1.71509	0.933255	1.22992	0.259233	0.289861	0.164343	2.00654	1.64687	1.20232	0.186331	0.415177	0.179264	0.849895	0.173328	PGSC0003DMT400029205	CCTGTGTAGTCCAATACCTCGTATTTGTACATGAATTTTACTCTATAGTTTTAGATGCCA	Voltage-gated clc-type chloride channel	PGSC0003DMB000000149	chr10	Voltage-gated clc-type chloride channel	PGSC0003DMP400019876	PGSC0003DMG400011234	PGSC0003DMC400019876	PGSC0003DMT400029205	34.18	transport.unspecified anions	pgsc0003dmp400019876	highly similar to ( 729) AT1G55620 | Symbols: CLC-F, ATCLC-F | CLC-F (CHLORIDE CHANNEL F); ion channel/ voltage-gated chloride channel | chr1:20787338-20790990 REVERSEhighly similar to ( 683) loc_os02g48880 12002.m33841 protein chloride channel protein CLC-f, putative, expressedVoltage_gated_ClC Voltage_CLC EriC EriC CBS_pair_EriC_assoc_euk PRK05277 PRK01862 EriC_like ClC_like ClC_3_like ClC_euk …	Voltage-gated clc-type chloride channel
CUST_26746_PI426222305	0.753901	0.436578	0.541427	0.31349	1.16457	0.67439	1.3484	0.781653	0.52614	0.288296	0.584958	0.415098	1.38124	0.800649	1.07194	0.760902	PGSC0003DMT400077230	TTCTTAGCGATTACGCAATTCTCAAACGCTGATGAACCCTTCGACGTTCGGAAACACCTT	Multiple inositol polyphosphate phosphatase 1	PGSC0003DMB000000156	chr06	Multiple inositol polyphosphate phosphatase 1	PGSC0003DMP400052322	PGSC0003DMG400030038	PGSC0003DMC400052322	PGSC0003DMT400077230	26.13	misc.acid and other phosphatases	pgsc0003dmp400052322	highly similar to ( 659) AT1G09870 | Symbols: | histidine acid phosphatase family protein | chr1:3205817-3208444 FORWARDhighly similar to ( 599) loc_os03g60370 12003.m10927 protein acid phosphatase, putative, expressedAcid_phosphat_A PGSC0003DMT400077230	Multiple inositol polyphosphate phosphatase 1		GO:0003993
CUST_4921_PI426222305	0.643426	0.372753	0.457631	0.264971	1.4144	0.617581	1.18317	0.664089	0.523151	0.244396	0.835173	0.458651	1.18191	0.682014	0.992024	0.660572	PGSC0003DMT400009111	ATTGATCAGTATCAGAGTGCACTTGGAGTTGATATTTGGAGCACTCACTACGAGAGAACA	TM6	PGSC0003DMB000000020	chr09	TDR6 protein	PGSC0003DMP400006318	PGSC0003DMG400003541	PGSC0003DMC400006318	PGSC0003DMT400009111	27.3.24	RNA.regulation of transcription.MADS box transcription factor family	pgsc0003dmp400006318	weakly similar to ( 171) AT3G54340 | Symbols: AP3, ATAP3 | AP3 (APETALA 3); DNA binding / transcription factor | chr3:20119428-20121087 REVERSEmoderately similar to ( 213) DEFA_ANTMA Floral homeotic protein DEFICIENS - Antirrhinum majus (Garden snapdragon)weakly similar to ( 180) loc_os06g49840 12006.m09508 protein MADS-box transcription factor 16, putative, expressedMADS_MEF2_like MADS MADS MADS…	TDR6 protein
CUST_47644_PI426222305	2.24994	0.3441	2.84518	0.169126	0.202568	0.0946507	0.342667	0.113649	2.82135	1.04414	2.20987	0.600856	0.18058	0.103267	0.277465	0.181523	PGSC0003DMT400005183	ATTTCCATGTGTAATTTTGAGATCTCTTTGCAAGTGGGTTAAAGAGACTACTACACTTAC	DNA binding protein	PGSC0003DMB000000561	chr12	DNA binding protein	PGSC0003DMP400003662	PGSC0003DMG400002048	PGSC0003DMC400003662	PGSC0003DMT400005183	35.2	not assigned.unknown	pgsc0003dmp400003662	PGSC0003DMT400005183	DNA binding protein
CUST_31927_PI426222305	0.77696	0.449931	0.554527	0.321075	1.61655	0.767788	1.38757	0.805921	0.439436	0.254453	0.607144	0.430567	1.42209	0.823512	1.53218	0.864466	PGSC0003DMT400015922	TCTTCTCTGATAATTGAGAATTTCAAACATGATTTAGTTCAGACTGGAAGTGTAACCACG	Conserved gene of unknown function	PGSC0003DMB000000220	chr10	Conserved gene of unknown function	PGSC0003DMP400011039	PGSC0003DMG400006224	PGSC0003DMC400011039	PGSC0003DMT400015922	35.2	not assigned.unknown	pgsc0003dmp400011039	PGSC0003DMT400015922	Conserved gene of unknown function
CUST_627_PI426222305	1.04621	0.404727	0.713998	0.299052	1.10109	0.543389	1.07175	0.621705	0.371463	0.201938	0.783383	0.45918	1.21375	0.636477	1.00974	0.626978	PGSC0003DMT400080968	CTTGAGAAATTGCGAAGAAGTGCAACCATTTTTACGGTATGTTTTTTATTGCATTCGCTA	TNP2-like transposon protein	PGSC0003DMB000000003	chr05	TNP2-like transposon protein	PGSC0003DMP400054888	PGSC0003DMG400031541	PGSC0003DMC400054888	PGSC0003DMT400080968	35.2	not assigned.unknown	pgsc0003dmp400054888	moderately similar to ( 449) loc_os10g21980 12010.m05209 protein transposon protein, putative, CACTA, En/Spm sub-classTransposase_21 PGSC0003DMT400080968	TNP2-like transposon protein
CUST_5927_PI426222305	1.07099	0.493509	0.492116	0.285255	1.23993	0.639649	1.94393	0.891883	0.405441	0.235043	0.582112	0.401749	1.30801	0.757684	0.998054	0.708078	PGSC0003DMT400095812	GTTAATGTGAATTCTCAGGTTCAAGGTGGAAAGGATCAAGTCAACGGAAAAAGGGAGCAG	Gene of unknown function	PGSC0003DMB000000022	chr07	Gene of unknown function	PGSC0003DMP400067487	PGSC0003DMG400045383	PGSC0003DMC400067487	PGSC0003DMT400095812	35.2	not assigned.unknown	pgsc0003dmp400067487	PGSC0003DMT400095812	Gene of unknown function
CUST_3682_PI426222305	0.832891	0.435465	0.572902	0.30295	1.14577	0.6645	1.33546	0.773429	0.432333	0.250381	0.594447	0.421563	1.43357	0.794693	1.07777	0.764429	PGSC0003DMT400040782	GTCAGATCGTACGATTCTGGTGTGCATAATTCTGCAATTCTACCAATTTATATAGTAACA	Cyclin-dependent kinase inhibitor	PGSC0003DMB000000012	chr02	Cyclin-dependent kinase inhibitor	PGSC0003DMP400027657	PGSC0003DMG400015770	PGSC0003DMC400027657	PGSC0003DMT400040782	35.2	not assigned.unknown	pgsc0003dmp400027657	PGSC0003DMT400040782	Cyclin-dependent kinase inhibitor
CUST_40405_PI426222305	0.843523	0.356016	0.981406	0.439068	1.04628	0.494237	0.991879	0.574878	0.834037	0.229299	0.727898	0.456569	1.07514	0.561704	1.4873	1.54234	PGSC0003DMT400061577	TGTAGTGTTCAGTATTTAGCACTTTGTGGCGGGAAGTGAGCAGATCGTCGGTAAACAGAA	Ribonuclease	PGSC0003DMB000000354	chr11	Ribonuclease	PGSC0003DMP400041430	PGSC0003DMG400023970	PGSC0003DMC400041430	PGSC0003DMT400061577	27.1.19	RNA.processing.ribonucleases	pgsc0003dmp400041430	moderately similar to ( 429) AT2G25100 | Symbols: | ribonuclease HII family protein | chr2:10679767-10681654 REVERSEmoderately similar to ( 431) loc_os11g05570 12011.m04754 protein ribonuclease HI large subunit, putative, expressedRNase_HII RnhB rnhB PGSC0003DMT400061577	Ribonuclease	GO:0005634;GO:0005737	GO:0003723;GO:0046872;GO:0004523	GO:0090305;GO:0016070
CUST_30688_PI426222305	0.980395	0.552566	1.35504	0.463255	0.859743	0.451613	1.12905	0.553813	1.29142	0.246339	1.57764	0.307873	0.946584	0.52995	0.743542	0.520498	PGSC0003DMT400005989	CTAATGAAGCAAAGAGGTTATGCAACTTGTTAATACTCCTAACTGTTAGGATCGAAAGGA	Adipocyte plasma membrane-associated protein	PGSC0003DMB000000206	chr05	Adipocyte plasma membrane-associated protein	PGSC0003DMP400004155	PGSC0003DMG400002328	PGSC0003DMC400004155	PGSC0003DMT400005989	16.4.1	secondary metabolism.N misc.alkaloid-like	pgsc0003dmp400004155	weakly similar to ( 129) AT3G51430 | Symbols: YLS2 | YLS2; strictosidine synthase | chr3:19086548-19087909 FORWARDweakly similar to ( 185) loc_os07g42250 12007.m08460 protein strictosidine synthase 1 precursor, putative, expressed PGSC0003DMT400005989	Adipocyte plasma membrane-associated protein
CUST_23510_PI426222305	0.793322	0.459406	0.568738	0.329563	1.22551	0.709681	1.43239	0.829495	0.447309	0.259012	0.62539	0.443909	1.45543	0.843359	1.94442	1.50922	PGSC0003DMT400088095	TCTCAAGGGATGTGAAAGCCCAAGGAAATTTGGTGCTCTTTCATTACGGTTTGCTCTCAC	Gene of unknown function	PGSC0003DMB000000133	chr11	Gene of unknown function	PGSC0003DMP400059770	PGSC0003DMG400037666	PGSC0003DMC400059770	PGSC0003DMT400088095	35.2	not assigned.unknown	pgsc0003dmp400059770	PGSC0003DMT400088095	Gene of unknown function
CUST_4688_PI426222305	1.56483	0.694212	1.18082	1.15617	0.866337	0.501204	1.01706	0.588981	59.5191	40.5243	4.20828	0.567067	1.04292	0.603963	0.816018	0.579486	PGSC0003DMT400073887	CACAAGCTTTTGATTATAGCTATTTTCTTTATCAATGGGCCTTTGCCATAGCTGCTGCAG	Ammonium transporter 1 member 2	PGSC0003DMB000000018	chr04	Ammonium transporter 1 member 2	PGSC0003DMP400050012	PGSC0003DMG400028710	PGSC0003DMC400050012	PGSC0003DMT400073887	34.5	transport.ammonium	pgsc0003dmp400050012	highly similar to ( 621) AT1G64780 | Symbols: ATAMT1;2, AMT1;2 | ATAMT1;2 (AMMONIUM TRANSPORTER 1;2); ammonium transmembrane transporter | chr1:24061021-24062565 REVERSEhighly similar to ( 592) loc_os04g43070 12004.m09271 protein ammonium transporter 1, member 2, putative, expressedAmmonium_transp AmtB PRK10666 PGSC0003DMT400073887	Ammonium transporter 1 member 2
CUST_13793_PI426222305	0.788809	0.282129	1.62811	0.193011	0.705224	0.367677	0.72757	0.421335	1.41551	0.172013	2.35224	0.280331	0.740342	0.429308	2.94702	0.485154	PGSC0003DMT400018025	CTGGACATCCTTTTGCAATGATTGTAACTGCTGTGTATCGTTTCCGCCAATGTAATGAAG	Protein kinase 2 beta chain	PGSC0003DMB000000069	chr05	Protein kinase 2 beta chain	PGSC0003DMP400012408	PGSC0003DMG400007001	PGSC0003DMC400012408	PGSC0003DMT400018025	29.4	protein.postranslational modification	pgsc0003dmp400012408	moderately similar to ( 406) AT2G44680 | Symbols: CKB4 | CKB4 (CASEIN KINASE II BETA SUBUNIT 4); protein serine/threonine kinase | chr2:18426898-18428166 REVERSEmoderately similar to ( 385) loc_os07g31280 12007.m29180 protein casein kinase II subunit beta-4, putative, expressedCK_II_beta SKB2 PGSC0003DMT400018025	Protein kinase 2 beta chain
CUST_24516_PI426222305	7.00327	5.3385	2.00445	3.80385	1.91981	0.399749	0.103549	0.0344675	9.92008	20.0192	0.0879681	0.00933187	0.216951	0.528206	0.0546242	0.013183	PGSC0003DMT400054478	CCAGCTACATTGAAGAACTATTACTAGTAAGGTCTGCTTGTCTGTTCCAAATTCAAACAA	DWARF1/DIMINUTO	PGSC0003DMB000000141	chr07	DWARF1/DIMINUTO	PGSC0003DMP400036653	PGSC0003DMG400021142	PGSC0003DMC400036653	PGSC0003DMT400054478	17.3.1.2.8	hormone metabolism.brassinosteroid.synthesis-degradation.sterols.DWF1	pgsc0003dmp400036653	weakly similar to ( 178) AT3G19820 | Symbols: DWF1, DIM, EVE1, DIM1, CBB1 | DWF1 (DWARF 1); calmodulin binding / catalytic | chr3:6879835-6881616 REVERSEweakly similar to ( 174) DIM_PEA Cell elongation protein diminuto - Pisum sativum (Garden pea)weakly similar to ( 176) loc_os10g25780 12010.m21783 protein cell elongation protein diminuto, putative, expressed PGSC0003DMT400054478	DWARF1/DIMINUTO
CUST_52825_PI426222305	0.962216	0.425941	0.488096	0.243164	1.15333	0.539617	1.03544	0.590584	1.48446	0.779854	0.519836	0.322375	1.64355	0.743521	1.21972	0.617274	PGSC0003DMT400082686	GGCTTTGGCTTATGAAAGATTGTTCCTTTGCATTAAGAATGAAACATTTTGTACCTACCA	Glycosyltransferase			Glycosyltransferase	PGSC0003DMP400055657	PGSC0003DMG400032759	PGSC0003DMC400055657	PGSC0003DMT400082686	26.2	misc.UDP glucosyl and glucoronyl transferases	pgsc0003dmp400055657	weakly similar to ( 124) AT4G19460 | Symbols: | glycosyl transferase family 1 protein | chr4:10610422-10611972 REVERSEweakly similar to ( 123) loc_os01g46430 12001.m10841 protein transferase, transferring glycosyl groups, putative, expressed PGSC0003DMT400082686	Glycosyltransferase
CUST_14799_PI426222305	1.97578	0.341957	3.88176	1.6657	0.278903	0.156336	0.453582	0.191217	4.15212	2.39918	10.9943	2.87976	0.322736	0.184821	0.255067	0.179399	PGSC0003DMT400016911	CCTACAATGTAGGATGATATTGTATTGGGAAAGAAACTGGGTGAGGGATCTTTTGGTTCT	Serine/threonine protein kinase	PGSC0003DMB000000074	chr12	Serine/threonine protein kinase	PGSC0003DMP400011690	PGSC0003DMG400006613	PGSC0003DMC400011690	PGSC0003DMT400016911	1.1.30	PS.lightreaction.state transition	pgsc0003dmp400011690	highly similar to ( 830) AT1G68830 | Symbols: STN7 | STN7 (Stt7 homolog STN7); kinase/ protein kinase | chr1:25872654-25875473 REVERSEmoderately similar to ( 323) STT7_CHLRE Serine/threonine-protein kinase stt7, chloroplast precursor (EC 2.7.11.1) - Chlamydomonas reinhardtiihighly similar to ( 768) loc_os05g47560 12005.m08829 protein serine/threonine-protein kinase SNT7, chloroplast precursor, pu…	Serine/threonine protein kinase
CUST_35930_PI426222305	1.13751	0.402412	0.602733	0.326535	1.08034	0.559271	1.40524	0.684136	0.356307	0.206613	0.648281	0.36733	1.42056	0.679584	0.961718	0.642352	PGSC0003DMT400086414	TATGTTGTCTTGTCTCTACCCAAGACAACATGGGGGGTTGCCTAGTGATACTATGGCAAA	Gene of unknown function	PGSC0003DMB000000279	chr06	Gene of unknown function	PGSC0003DMP400058089	PGSC0003DMG400035985	PGSC0003DMC400058089	PGSC0003DMT400086414	35.2	not assigned.unknown	pgsc0003dmp400058089	PGSC0003DMT400086414	Gene of unknown function
CUST_9930_PI426222305	0.782778	0.4533	0.55603	0.321945	1.27178	0.703009	1.40048	0.811488	0.441263	0.255511	0.605632	0.429722	1.43634	0.827739	1.23622	0.799637	PGSC0003DMT400065330	TACCTTGATCTTGGACCTGGTCCGACATCGGATATTGTGCACCTCAAATCTTGCAAAATA	Polygalacturonase	PGSC0003DMB000000044	chr06	Polygalacturonase	PGSC0003DMP400044052	PGSC0003DMG400025396	PGSC0003DMC400044052	PGSC0003DMT400065330	10.6.3	cell wall.degradation.pectate lyases and polygalacturonases	pgsc0003dmp400044052	weakly similar to ( 139) AT3G61490 | Symbols: | glycoside hydrolase family 28 protein / polygalacturonase (pectinase) family protein | chr3:22758439-22760137 FORWARDweakly similar to ( 120) loc_os03g03350 12003.m05870 protein glycoside hydrolase, family 28, putative, expressed PGSC0003DMT400065330	Polygalacturonase	GO:0005576	GO:0004650	GO:0005975
CUST_50580_PI426222305	1.19337	0.304856	1.59462	0.0925841	1.13939	0.150729	0.46534	0.0785597	1.88524	1.18358	1.49938	0.109688	0.437357	0.0737567	0.747977	0.083642	PGSC0003DMT400068765	CATGTTTTGGTAGTAGTAAATGACCAGAAAGCTCCCACCATCATACAAATGAAATGTAAT	Glycogen synthase kinase-3 beta	PGSC0003DMB000000731	chr03	Glycogen synthase kinase-3 beta	PGSC0003DMP400046463	PGSC0003DMG400026744	PGSC0003DMC400046463	PGSC0003DMT400068765	29.4	protein.postranslational modification	pgsc0003dmp400046463	highly similar to ( 701) AT4G18710 | Symbols: BIN2, DWF12, UCU1, ATSK21, SK21 | BIN2 (BRASSINOSTEROID-INSENSITIVE 2); glycogen synthase kinase 3/ kinase/ protein kinase | chr4:10296474-10298913 FORWARDhighly similar to ( 618) MSK1_MEDSA Glycogen synthase kinase-3 homolog MsK-1 (EC 2.7.11.1) - Medicago sativa (Alfalfa)highly similar to ( 674) loc_os01g10840 12001.m07704 protein shaggy-related prot…	Glycogen synthase kinase-3 beta
CUST_36936_PI426222305	3.1756	1.01991	4.02376	0.716316	0.704291	0.315763	0.636791	0.369128	3.84355	0.685078	0.864272	0.386898	0.773956	0.380495	0.579799	0.362246	PGSC0003DMT400067516	GTTAAAGGTCAGTGACGGATCTAGGATTTTAAGGTTGTGAGTGTTCTGAAAGTAGCGGAG	50S ribosomal protein L19-2, chloroplastic	PGSC0003DMB000000292	chr08	50S ribosomal protein L19-2, chloroplastic	PGSC0003DMP400045566	PGSC0003DMG400026253	PGSC0003DMC400045566	PGSC0003DMT400067516	29.2.1.1.1.2.19	protein.synthesis.ribosomal protein.prokaryotic.chloroplast.50S subunit.L19	pgsc0003dmp400045566	weakly similar to ( 155) AT4G17560 | Symbols: | ribosomal protein L19 family protein | chr4:9780343-9781752 FORWARDweakly similar to ( 140) RK19_SPIOL 50S ribosomal protein L19, chloroplast precursor (CL19) - Spinacia oleracea (Spinach)very weakly similar to (91.7) loc_os02g43600 12002.m09395 protein 50S ribosomal protein L19, putative, expressedrplS rpl19 RplS Ribosomal_L19 PGSC0003DMT400067516	50S ribosomal protein L19-2, chloroplastic
CUST_8131_PI426222305	1.56319	0.169208	1.68009	0.484054	0.460939	0.22238	0.440334	0.250575	2.01692	0.22897	2.25212	0.944984	0.541526	0.262378	0.581375	0.288306	PGSC0003DMT400075309	CCACCTATTGACATTTTTAAAGAGTCCGAGCAACACAGATTCAAATCATGTATAATCTTG	Conserved gene of unknown function	PGSC0003DMB000000034	chr12	Conserved gene of unknown function	PGSC0003DMP400050992	PGSC0003DMG400029287	PGSC0003DMC400050992	PGSC0003DMT400075309	29.2.1.99.99	protein.synthesis.ribosomal protein.unknown.unknown	pgsc0003dmp400050992	moderately similar to ( 230) AT4G19390 | Symbols: | FUNCTIONS IN: molecular_function unknown; INVOLVED IN: biological_process unknown; LOCATED IN: chloroplast; EXPRESSED IN: 23 plant structures; EXPRESSED DURING: 13 growth stages; CONTAINS InterPro DOMAIN/s: Uncharacterised conserved protein UCP022348 (InterPro:IPR016804), Uncharacterised protein family UPF0114 (InterPro:IPR005134); BEST Arabidop…	Conserved gene of unknown function	GO:0005886;GO:0009941
CUST_51586_PI426222305	0.580843	0.326602	0.66448	0.233811	0.970136	0.499764	1.19526	0.603295	0.453978	0.211707	1.92271	0.576707	1.0655	0.588356	4.35714	0.660715	PGSC0003DMT400005558	CAAGGTTGCGCTCGCGCTCATGCGACAGCTTCTGCTTCTACTCAAAAATAAATATAGTTG	Glutathione S-transferase	PGSC0003DMB000000848	chr09	Glutathione S-transferase	PGSC0003DMP400003884	PGSC0003DMG400002175	PGSC0003DMC400003884	PGSC0003DMT400005558	26.9	misc.glutathione S transferases	pgsc0003dmp400003884	weakly similar to ( 194) AT3G09270 | Symbols: ATGSTU8 | ATGSTU8 (GLUTATHIONE S-TRANSFERASE TAU 8); glutathione transferase | chr3:2848407-2849226 REVERSEmoderately similar to ( 308) GSTX1_TOBAC Probable glutathione S-transferase (EC 2.5.1.18) (Auxin-induced protein PGNT1/PCNT110) - Nicotiana tabacum (Common tobacco)weakly similar to ( 194) loc_os01g72130 12001.m13249 protein glutathione S-transfe…	Glutathione S-transferase
CUST_34691_PI426222305	0.891509	0.430235	1.20923	0.0961333	1.12204	0.247856	0.399972	0.183975	0.884163	0.492741	0.929571	1.36044	0.763326	0.264673	1.85536	0.682484	PGSC0003DMT400001805	AATGGAGTCTTGGTTACGGCCTTTCTTGGCTCAAACCCTTAATTGGGTCTCCACTCAAAA	Dicer-1	PGSC0003DMB000000262	chr07	Dicer-1	PGSC0003DMP400001333	PGSC0003DMG400000675	PGSC0003DMC400001333	PGSC0003DMT400001805	27.1.19	RNA.processing.ribonucleases	pgsc0003dmp400001333	weakly similar to ( 192) AT4G15417 | Symbols: ATRTL1 | ATRTL1 (ARABIDOPSIS THALIANA RNASEIII-LIKE 1); RNA binding / ribonuclease III | chr4:8821759-8822991 FORWARDmoderately similar to ( 201) loc_os06g25250 12006.m07173 protein endoribonuclease Dicer, putative, expressedrnc Rnc RIBOc RIBOc Ribonuclease_3 PGSC0003DMT400001805	Dicer-1
CUST_9137_PI426222305	1.47954	0.341266	2.25564	0.260257	0.398609	0.0365536	0.424046	0.142591	1.25081	0.290272	1.14557	1.19986	0.48339	0.232034	1.53276	0.113161	PGSC0003DMT400058111	ACTACATTTGATGAAAGAGGTCTCAGGATTACCAACTTCATTGAAGCAGGAGCGACGTGC	Conserved gene of unknown function	PGSC0003DMB000000039	chr03	Conserved gene of unknown function	PGSC0003DMP400039112	PGSC0003DMG400022557	PGSC0003DMC400039112	PGSC0003DMT400058111	35.2	not assigned.unknown	pgsc0003dmp400039112	PGSC0003DMT400058111	Conserved gene of unknown function
CUST_8691_PI426222305	0.702664	0.334541	1.89027	0.584673	0.917102	0.502643	1.0133	0.58367	1.87259	1.97837	2.38752	0.937616	1.43815	0.670907	0.829902	0.582477	PGSC0003DMT400050361	AAGTTTTTGGTTTCTGCAACTATGGAAGCTTCCTTCAAGCCTGAGGAAGCTAGGGTTCCT	Carbon-nitrogen hydrolase family protein	PGSC0003DMB000000037	chr07	Carbon-nitrogen hydrolase family protein	PGSC0003DMP400033991	PGSC0003DMG400019574	PGSC0003DMC400033991	PGSC0003DMT400050361	26.8	misc.nitrilases, *nitrile lyases, berberine bridge enzymes, reticuline oxidases, troponine reductases	pgsc0003dmp400033991	moderately similar to ( 374) AT5G12040 | Symbols: | carbon-nitrogen hydrolase family protein | chr5:3885162-3887772 FORWARDmoderately similar to ( 332) loc_os03g07910 12003.m06302 protein expressed proteinCOG0388 CN_hydrolase PGSC0003DMT400050361	Carbon-nitrogen hydrolase family protein
CUST_35697_PI426222305	0.797563	0.462165	0.566994	0.328798	1.22577	0.702795	1.42358	0.825642	0.595178	0.272925	0.619289	0.439328	1.44462	0.837524	1.1712	0.832388	PGSC0003DMT400091133	ATTACTGAGGGTGCTGGGATAGTTGATGGGAGCTCTACTGATGATGTTCCTAGTGTTGAT	Gene of unknown function	PGSC0003DMB000000276	chr01	Gene of unknown function	PGSC0003DMP400062808	PGSC0003DMG400040704	PGSC0003DMC400062808	PGSC0003DMT400091133	35.2	not assigned.unknown	pgsc0003dmp400062808	PGSC0003DMT400091133	Gene of unknown function
CUST_12802_PI426222305	0.801737	0.464279	0.712182	0.350598	1.25095	0.725017	1.42565	0.825659	0.452615	0.262335	0.627138	0.444852	1.55972	0.836139	1.19646	0.807317	PGSC0003DMT400062872	AGTTTTTCAAGGTGTGGAAGAAATATGGAGTTCTTCCAGAGAGGTAAAAATGTTTCTCCT	Gene of unknown function	PGSC0003DMB000000062	chr03	Gene of unknown function	PGSC0003DMP400042317	PGSC0003DMG402024473	PGSC0003DMC400042317	PGSC0003DMT400062872	26.3	misc.gluco-, galacto- and mannosidases	pgsc0003dmp400042317	weakly similar to ( 154) AT1G27520 | Symbols: | glycoside hydrolase family 47 protein | chr1:9558752-9562091 FORWARDweakly similar to ( 154) loc_os02g50780 12002.m10112 protein ER degradation-enhancing alpha-mannosidase-like 1, putative, expressed PGSC0003DMT400062872	Gene of unknown function
CUST_1452_PI426222305	0.803332	0.465483	0.625232	0.337426	1.24156	0.719606	1.77452	0.880896	0.453064	0.262824	0.63054	0.447159	1.47515	0.85424	1.14603	0.812402	PGSC0003DMT400052146	GTCTTGCCGTTCATTGGTGGAATTTATTACGCTCTCTGTGCCACAGTTCCACTTTATGTG	Gene of unknown function	PGSC0003DMB000000004	chr02	Gene of unknown function	PGSC0003DMP400035141	PGSC0003DMG402020232	PGSC0003DMC400035141	PGSC0003DMT400052146	35.2	not assigned.unknown	pgsc0003dmp400035141	PGSC0003DMT400052146	Gene of unknown function
CUST_13808_PI426222305	0.79303	0.373483	0.582922	0.271543	1.41972	0.578687	1.1053	0.627941	0.896963	0.371585	0.468458	0.332215	1.17103	0.639231	0.919843	0.621479	PGSC0003DMT400055754	GATCCCACAACAACATTATTGGCCTATTAGTGATAATGACAAGTGTAAATCTCTCAAGTT	KDEL motif-containing protein 1	PGSC0003DMB000000069	chr05	KDEL motif-containing protein 1	PGSC0003DMP400037538	PGSC0003DMG400021652	PGSC0003DMC400037538	PGSC0003DMT400055754	35.2	not assigned.unknown	pgsc0003dmp400037538	weakly similar to ( 177) AT3G48980 | Symbols: | FUNCTIONS IN: molecular_function unknown; INVOLVED IN: biological_process unknown; LOCATED IN: cellular_component unknown; CONTAINS InterPro DOMAIN/s: Lipopolysaccharide-modifying protein (InterPro:IPR006598), Protein of unknown function DUF821, CAP10-like (InterPro:IPR008539); BEST Arabidopsis thaliana protein match is: unknown protein (TAIR:AT5G23…	KDEL motif-containing protein 1
CUST_2458_PI426222305	1.49915	0.573458	1.52962	0.220531	0.737619	0.426035	1.0967	0.533455	0.386307	0.16974	0.869047	0.458576	1.17709	0.561881	1.18985	0.535177	PGSC0003DMT400028615	ATTGTTATTCTACAGAGAATCAGTCATCCTAATATTATTCACTTGCACGACATGATCGAG	Protein kinase family protein	PGSC0003DMB000000008	chr10	Protein kinase family protein	PGSC0003DMP400019448	PGSC0003DMG400011011	PGSC0003DMC400019448	PGSC0003DMT400028615	29.4	protein.postranslational modification	pgsc0003dmp400019448	moderately similar to ( 226) AT2G37840 | Symbols: | protein kinase family protein | chr2:15853108-15856047 FORWARDweakly similar to ( 146) loc_os03g16130 12003.m35149 protein ATP binding protein, putative, expressed PGSC0003DMT400028615	Protein kinase family protein
CUST_11563_PI426222305	0.766941	0.438445	0.527725	0.305948	1.29576	0.683969	1.36791	0.787713	0.426583	0.247011	0.5909	0.419139	1.41652	0.797411	1.10943	0.771098	PGSC0003DMT400085267	AGACAAGGAAGGTAGTTCTCCAAGATACTCTTCCCCAGTCTGAAGAGGGAGGTAATAGTT	Gene of unknown function	PGSC0003DMB000000053	chr09	Gene of unknown function	PGSC0003DMP400056942	PGSC0003DMG400034838	PGSC0003DMC400056942	PGSC0003DMT400085267	35.2	not assigned.unknown	pgsc0003dmp400056942	PGSC0003DMT400085267	Gene of unknown function
CUST_39140_PI426222305	4.25085	4.95782	27.5641	11.7497	0.309593	0.201496	0.755406	0.296479	1.4333	0.676965	22.5584	8.38086	0.528596	0.183893	0.669534	0.0683134	PGSC0003DMT400036326	GCTTTCTCAGGAATGCTTTTTTAGTGTTGAGCTGTGTTTGTCTTGTCCTTGTAAATAATT	Gene of unknown function	PGSC0003DMB000000328	chr05	Gene of unknown function	PGSC0003DMP400024630	PGSC0003DMG400013973	PGSC0003DMC400024630	PGSC0003DMT400036326	35.2	not assigned.unknown	pgsc0003dmp400024630	PGSC0003DMT400036326	Gene of unknown function
CUST_12569_PI426222305	0.848198	0.407675	0.73881	0.295585	0.993409	0.573673	1.14702	0.664245	0.748998	0.241023	0.981191	0.754138	1.17671	0.681491	0.982893	0.664284	PGSC0003DMT400063685	ATTGGTTATGTTCCATTGTAAAATGTACTCTCTTGTTGTTAAGGCATCTTTAGTAGAGGC	Glutathione-S-transferase	PGSC0003DMB000000060	chr01	Glutathione-S-transferase	PGSC0003DMP400042884	PGSC0003DMG400024752	PGSC0003DMC400042884	PGSC0003DMT400063685	26.9	misc.glutathione S transferases	pgsc0003dmp400042884	GST_C_Tau PGSC0003DMT400063685	Glutathione-S-transferase
CUST_40878_PI426222305	0.758396	0.439181	0.528031	0.306187	1.17237	0.669701	1.73832	0.837872	0.602343	0.493621	0.58068	0.412667	1.38093	0.794103	1.1864	0.764331	PGSC0003DMT400086161	TAGTTTCAGATTTTCTAGACTTAGTTGGGATGTCCGTGGATCGAGACTTCCCTTACTCAG	Gene of unknown function	PGSC0003DMB000000364	chr08	Gene of unknown function	PGSC0003DMP400057836	PGSC0003DMG400035732	PGSC0003DMC400057836	PGSC0003DMT400086161	35.2	not assigned.unknown	pgsc0003dmp400057836	PGSC0003DMT400086161	Gene of unknown function
CUST_33700_PI426222305	1.03026	0.400142	0.867	0.288141	0.935051	0.542064	1.09865	0.636225	0.92034	0.431883	0.474595	0.336602	1.26394	0.660232	0.883927	0.626945	PGSC0003DMT400067879	TGACATGGTCTACATATATCAGCGCGAAGAGAATTCACCCATTGGCTAAGTGAGTTTAAG	CRS1 (ARABIDOPSIS ORTHOLOG OF MAIZE CHLOROPLAST SPLICING FACTOR CRS1)	PGSC0003DMB000000244	chr02	CRS1 (ARABIDOPSIS ORTHOLOG OF MAIZE CHLOROPLAST SPLICING FACTOR CRS1)	PGSC0003DMP400045830	PGSC0003DMG401026400	PGSC0003DMC400045830	PGSC0003DMT400067879	27.1.1	RNA.processing.splicing	pgsc0003dmp400045830	moderately similar to ( 416) AT5G16180 | Symbols: CRS1, ATCRS1 | CRS1 (ARABIDOPSIS ORTHOLOG OF MAIZE CHLOROPLAST SPLICING FACTOR CRS1); RNA splicing factor, transesterification mechanism | chr5:5279884-5282898 FORWARDmoderately similar to ( 331) loc_os08g27150 12008.m06728 protein CRS1, putative, expressed PGSC0003DMT400067879	CRS1 (ARABIDOPSIS ORTHOLOG OF MAIZE CHLOROPLAST SPLICING FACTOR CRS1)		GO:0003723
CUST_7700_PI426222305	0.856256	0.343364	1.09051	0.429882	1.08368	0.510408	1.01066	0.568103	1.02701	0.21282	0.586744	0.324433	1.08678	0.573912	0.870437	0.578738	PGSC0003DMT400009555	AATGCTGTCATAATACCTGAGTTGATGGTTGATTGGCTACTCATTCTCCCTGGTAGATTG	HVA22 i	PGSC0003DMB000000032	chr04	Receptor expression-enhancing protein 3	PGSC0003DMP400006650	PGSC0003DMG400003727	PGSC0003DMC400006650	PGSC0003DMT400009555	17.1.1	hormone metabolism.abscisic acid.synthesis-degradation	pgsc0003dmp400006650	moderately similar to ( 238) AT5G42560 | Symbols: | abscisic acid-responsive HVA22 family protein | chr5:17015703-17016969 FORWARDmoderately similar to ( 218) loc_os02g02920 12002.m100077 protein receptor expression-enhancing protein 3, putative, expressed PGSC0003DMT400009555	Receptor expression-enhancing protein 3
CUST_23983_PI426222305	3.87802	0.890322	5.59413	0.364897	0.230152	0.130859	0.269973	0.154176	6.09864	2.33549	2.52924	1.25623	0.28341	0.159215	0.280617	0.159859	PGSC0003DMT400027720	TCTCTAAGTGGAAACTAATTGACCTGATTATTATGGAACACCACTTCAGTTGGATGAAAC	Thylakoid lumenal 21.5 kDa protein, chloroplast	PGSC0003DMB000000136	chr01	Thylakoid lumenal 21.5 kDa protein, chloroplast	PGSC0003DMP400018887	PGSC0003DMG400010682	PGSC0003DMC400018887	PGSC0003DMT400027720	1.1.1.2	PS.lightreaction.photosystem II.PSII polypeptide subunits	pgsc0003dmp400018887	moderately similar to ( 292) AT4G15510 | Symbols: | photosystem II reaction center PsbP family protein | chr4:8861351-8862529 FORWARDmoderately similar to ( 283) loc_os07g17390 12007.m06180 protein thylakoid lumenal 21.5 kDa protein, chloroplast precursor, putative, expressedPsbP PGSC0003DMT400027720	Thylakoid lumenal 21.5 kDa protein, chloroplast
CUST_34706_PI426222305	0.767315	0.437913	0.526687	0.304993	1.21437	0.677371	1.35803	0.7815	0.425117	0.246261	0.582877	0.413457	1.41547	0.795509	1.11123	0.768272	PGSC0003DMT400001828	AATAATTTTGGCAGCCATTAATAATCGCAACAAACCCTCTATCCCACCCTATTTTTCACA	Zinc finger protein	PGSC0003DMB000000262	chr07	Zinc finger protein	PGSC0003DMP400001349	PGSC0003DMG400000686	PGSC0003DMC400001349	PGSC0003DMT400001828	26.28	misc.GDSL-motif lipase	pgsc0003dmp400001349	moderately similar to ( 385) AT2G42990 | Symbols: | GDSL-motif lipase/hydrolase family protein | chr2:17879056-17880200 FORWARDweakly similar to ( 175) APG_BRANA Anter-specific proline-rich protein APG (Protein CEX) (Fragment) - Brassica napus (Rape)moderately similar to ( 320) loc_os06g43044 12006.m08834 protein anther-specific proline-rich protein APG, putative, expressedSGNH_plant_lipase_like …	Zinc finger protein
CUST_24989_PI426222305	2.22976	0.7782	1.72347	0.242053	0.59545	0.312519	0.867214	0.373973	1.16828	0.338085	2.98249	0.325483	0.719023	0.371496	0.503801	0.357332	PGSC0003DMT400084733	TTCTCACCGTCTTAATCAGCTTCGTACTAGTTACTGGAATCATACAGCTCTGTCAAAGAG	LIGULELESS1 protein	PGSC0003DMB000000145	chr05	LIGULELESS1 protein	PGSC0003DMP400056410	PGSC0003DMG400034310	PGSC0003DMC400056410	PGSC0003DMT400084733					LIGULELESS1 protein
CUST_8706_PI426222305	0.935445	0.115356	2.20698	0.296332	0.159149	0.0464277	0.202238	0.069679	3.29662	1.45737	3.14034	0.802722	0.178254	0.0882577	1.10797	0.078655	PGSC0003DMT400050343	GTCCATCAGATCATGGGAAGTTCTATGACATTTTCTTCTGATTCAATAGCTTTGTTAGAT	Conserved gene of unknown function	PGSC0003DMB000000037	chr07	Conserved gene of unknown function	PGSC0003DMP400033980	PGSC0003DMG400019566	PGSC0003DMC400033980	PGSC0003DMT400050343	30.2.17	signalling.receptor kinases.DUF 26	pgsc0003dmp400033980	moderately similar to ( 262) AT5G38280 | Symbols: PR5K | PR5K; kinase/ transmembrane receptor protein serine/threonine kinase | chr5:15293325-15295838 REVERSEweakly similar to ( 149) KPRO_MAIZE Putative receptor protein kinase ZmPK1 precursor (EC 2.7.11.1) - Zea mays (Maize)moderately similar to ( 300) loc_os01g02360 12001.m06878 protein LRK33, putative, expressedPTKc Pkinase_Tyr Pkinase TyrKc S_…	Conserved gene of unknown function
CUST_17811_PI426222305	6.03752	2.44464	1.51206	1.72694	0.807638	0.433215	2.14356	1.36416	13.0374	14.8519	0.370313	0.263222	0.880284	0.509762	0.681442	0.483843	PGSC0003DMT400066840	CTTTCTTGGAAGAGAAATCCGCATTCTACTGGAAAACTATCTTTAGAGTTTTCCATCATT	Conserved gene of unknown function	PGSC0003DMB000000095	chr01	Conserved gene of unknown function	PGSC0003DMP400045078	PGSC0003DMG400025985	PGSC0003DMC400045078	PGSC0003DMT400066840	35.2	not assigned.unknown	pgsc0003dmp400045078	PGSC0003DMT400066840	Conserved gene of unknown function		GO:0003674	GO:0008150
CUST_32461_PI426222305	0.874783	0.451129	0.546665	0.316639	1.18986	0.684368	1.36431	0.790433	0.428739	0.248599	0.599042	0.424821	1.40258	0.81222	1.07996	0.767031	PGSC0003DMT400079091	GTATATTCGTGTCGATTGATTCTCTTGACGGGTTGGTTAGATGACTGGAAGCCATTGGAA	Gene of unknown function	PGSC0003DMB000000227	chr06	Gene of unknown function	PGSC0003DMP400053609	PGSC0003DMG400030780	PGSC0003DMC400053609	PGSC0003DMT400079091	35.2	not assigned.unknown	pgsc0003dmp400053609	PGSC0003DMT400079091	Gene of unknown function
CUST_18817_PI426222305	0.880635	0.421045	0.481667	0.277762	1.15076	0.629906	1.27591	0.722565	0.399443	0.229146	0.57158	0.388283	1.33227	0.736546	1.0465	0.723405	PGSC0003DMT400019151	GTAGCCCCCTAAGAGTGACTCAAGTGAAACATCCAATGAAAAATAAATTTAATTTCATGG	Acyl-transferase	PGSC0003DMB000000101	chr11	Acyl-transferase	PGSC0003DMP400013128	PGSC0003DMG400007411	PGSC0003DMC400013128	PGSC0003DMT400019151	16.2	secondary metabolism.phenylpropanoids	pgsc0003dmp400013128	weakly similar to ( 145) AT3G26040 | Symbols: | transferase family protein | chr3:9519741-9521069 FORWARDTransferase PGSC0003DMT400019151	Acyl-transferase		GO:0016747
CUST_33467_PI426222305	1.40619	0.182618	3.34793	0.851844	0.270942	0.130024	0.141468	0.100171	1.62559	0.529369	2.27627	1.03585	0.225827	0.0664529	0.978293	0.113417	PGSC0003DMT400045475	GGTGGTCAATGGGTGCTAGCACCTCCTAGTTCTTGAAGAAATTTGTGTTTCCTATTTTTT	PAS/LOV protein A	PGSC0003DMB000000243	chr05	PAS/LOV protein A	PGSC0003DMP400030815	PGSC0003DMG400017642	PGSC0003DMC400030815	PGSC0003DMT400045475	30.11	signalling.light	pgsc0003dmp400030815	moderately similar to ( 413) AT2G02710 | Symbols: PLP, PLPB | PLPB (PAS/LOV PROTEIN B); signal transducer/ two-component sensor | chr2:758812-760608 REVERSEmoderately similar to ( 317) loc_os01g09120 12001.m43411 protein signal transducer/ two-component sensor molecule, putative, expressed PGSC0003DMT400045475	PAS/LOV protein A		GO:0005515;GO:0009881;GO:0000155	GO:0006355;GO:0007165;GO:0000160;GO:0018298;GO:0023014
CUST_16572_PI426222305	1.71414	0.36964	2.75896	0.607029	0.445583	0.162638	0.347046	0.173366	1.67649	0.456364	0.646017	0.188756	0.46367	0.197428	1.72809	0.300203	PGSC0003DMT400069671	ATTTGTTGCAAGGTATTTCCGGTTTTCCTCTCCCTTGCTTTCGGTAAACTTGGAAATGCT	Ribosomal protein L41	PGSC0003DMB000000087	chr06	Ribosomal protein L41	PGSC0003DMP400047050	PGSC0003DMG400027086	PGSC0003DMC400047050	PGSC0003DMT400069671	29.2.1.2.2.44	protein.synthesis.ribosomal protein.eukaryotic.60S subunit.L44	pgsc0003dmp400047050	weakly similar to ( 131) AT4G14320 | Symbols: | 60S ribosomal protein L36a/L44 (RPL36aB) | chr4:8242684-8243805 REVERSEweakly similar to ( 132) RL44_GOSHI 60S ribosomal protein L44 - Gossypium hirsutum (Upland cotton)weakly similar to ( 142) loc_os07g33860 12007.m07644 protein 60S ribosomal protein L44, putative, expressedRibosomal_L44 RPL42A PGSC0003DMT400069671	Ribosomal protein L41	GO:0005840	GO:0003735	GO:0006412
CUST_44881_PI426222305	0.711678	0.412902	0.613847	0.303271	1.36473	0.672251	1.50896	0.761488	0.428702	0.236433	0.649121	0.403412	1.6644	0.815842	1.15576	0.755299	PGSC0003DMT400002787	TATCTGGGAACGGACAGTAGATTTAAGTGAAGAAAAGAAAAATAATCCCTGACTAAACAC	GD3B	PGSC0003DMB000000468	chr07	GD3B	PGSC0003DMP400002015	PGSC0003DMG400001080	PGSC0003DMC400002015	PGSC0003DMT400002787	35.2	not assigned.unknown	pgsc0003dmp400002015	weakly similar to ( 119) AT4G20720 | Symbols: | dentin sialophosphoprotein-related | chr4:11105409-11107841 FORWARD PGSC0003DMT400002787	GD3B
CUST_17578_PI426222305	0.846929	0.444594	0.544277	0.31514	1.22607	0.710005	1.41955	0.822062	0.444477	0.257378	0.607175	0.431146	1.46171	0.84687	1.08861	0.772123	PGSC0003DMT400001563	ATTTTCTTGTCCATCTCCTCTTAGCTCGCTAAATCTCAGACAGTAGTCATGGGAGCCTGT	PGPS/D3	PGSC0003DMB000000093	chr03	PGPS/D3	PGSC0003DMP400001165	PGSC0003DMG400000576	PGSC0003DMC400001165	PGSC0003DMT400001563	35.2	not assigned.unknown	pgsc0003dmp400001165	PGSC0003DMT400001563	PGPS/D3
CUST_45887_PI426222305	1.41635	0.335607	1.26671	0.675642	1.70109	0.285646	0.706711	0.166922	0.988662	0.644702	0.528926	0.111959	0.575768	0.146244	0.851004	0.188554	PGSC0003DMT400047969	GATTGACCATGGAGGTTAATTTCACTCTGTTGTCCCTTCCTTCCATTTTAGCTTTTGTTT	S-adenosyl-methionine-sterol-C-methyltransferase	PGSC0003DMB000000500	chr01	S-adenosyl-methionine-sterol-C-methyltransferase	PGSC0003DMP400032477	PGSC0003DMG400018641	PGSC0003DMC400032477	PGSC0003DMT400047969	17.3.1.2.2	hormone metabolism.brassinosteroid.synthesis-degradation.sterols.SMT2	pgsc0003dmp400032477	highly similar to ( 624) AT1G20330 | Symbols: SMT2, CVP1, FRL1 | SMT2 (STEROL METHYLTRANSFERASE 2); S-adenosylmethionine-dependent methyltransferase | chr1:7038968-7040053 REVERSEhighly similar to ( 549) SMT2_ORYSA 24-methylenesterol C-methyltransferase 2 (EC 2.1.1.143) (24-sterol C-methyltransferase 2) (Sterol-C-methyltransferase 2) - Oryza sativa (Rice)highly similar to ( 549) loc_os03g04340 12…	S-adenosyl-methionine-sterol-C-methyltransferase	GO:0005783;GO:0005794	GO:0030797	GO:0032259;GO:0010051;GO:0016126;GO:0009825;GO:0032876
CUST_28992_PI426222305	1.70076	0.0981997	2.46442	0.279232	0.334473	0.0598828	0.327304	0.0878615	2.14674	0.43597	1.65515	0.117041	0.290017	0.0712775	0.440594	0.0854218	PGSC0003DMT400020562	AATGGTGTTGTGAAGGTGCTTTCAGATGTTCACTTATTTGGATGTGTTTGGTACGGAAGG	Annexin	PGSC0003DMB000000184	chr04	Annexin	PGSC0003DMP400014012	PGSC0003DMG400007966	PGSC0003DMC400014012	PGSC0003DMT400020562	31.1	cell.organisation	pgsc0003dmp400014012	moderately similar to ( 350) AT1G68090 | Symbols: ANNAT5, ANN5 | ANN5; calcium ion binding / calcium-dependent phospholipid binding | chr1:25519442-25520774 REVERSEweakly similar to ( 199) ANX4_FRAAN Annexin-like protein RJ4 - Fragaria ananassa (Strawberry)moderately similar to ( 433) loc_os09g23160 12009.m059972 protein annexin A4, putative, expressedAnnexin PGSC0003DMT400020562	Annexin
CUST_39715_PI426222305	0.781181	0.452376	0.556937	0.322485	1.20926	0.697714	1.38855	0.80506	0.442209	0.256082	0.599386	0.425065	2.14263	0.885629	1.11833	0.793203	PGSC0003DMT400067988	GCAAGTGAACCGATTAAATATGTTGCACGTAACACGATGAGATATATGTCAAATAATCCT	Conserved gene of unknown function	PGSC0003DMB000000339	chr09	Conserved gene of unknown function	PGSC0003DMP400045914	PGSC0003DMG400026437	PGSC0003DMC400045914	PGSC0003DMT400067988	35.2	not assigned.unknown	pgsc0003dmp400045914	PGSC0003DMT400067988	Conserved gene of unknown function
CUST_29998_PI426222305	1.57317	0.362882	2.14667	0.299081	0.364824	0.0971485	0.272804	0.115696	2.87492	0.728752	1.15899	0.0965749	0.318901	0.114473	0.732772	0.14465	PGSC0003DMT400005611	TCACCGTAATTATGTCATGGGGTTGTCCTATTTCCATTGTCCCATTTAAGTGGGGAGAAA	Serine hydroxymethyltransferase	PGSC0003DMB000000198	chr08	Serine hydroxymethyltransferase	PGSC0003DMP400003925	PGSC0003DMG400002200	PGSC0003DMC400003925	PGSC0003DMT400005611	1.2.5	PS.photorespiration.serine hydroxymethyltransferase	pgsc0003dmp400003925	highly similar to ( 835) AT4G32520 | Symbols: SHM3 | SHM3 (SERINE HYDROXYMETHYLTRANSFERASE 3); catalytic/ glycine hydroxymethyltransferase/ pyridoxal phosphate binding | chr4:15689642-15692334 REVERSEhighly similar to ( 569) GLYM_PEA Serine hydroxymethyltransferase, mitochondrial precursor (EC 2.1.2.1) (Serine methylase) (Glycine hydroxymethyltransferase) (SHMT) - Pisum sativum (Garden pea)highly…	Serine hydroxymethyltransferase	GO:0005886;GO:0005634;GO:0005829;GO:0009534;GO:0048046;GO:0009570;GO:0005759;GO:0010319;GO:0022626	GO:0030170;GO:0008266;GO:0004372	GO:0009409;GO:0046686;GO:0009853;GO:0006544;GO:0006563;GO:0009626;GO:0006730
CUST_10339_PI426222305	0.768073	0.440085	0.533206	0.309069	1.21437	0.678931	1.35611	0.782659	0.428721	0.24846	0.582981	0.413986	1.48004	0.805868	1.11123	0.774392	PGSC0003DMT400028996	AATCAGATGGCAAATCAACCCTCTTCTTACCCAATTCTTTGTGCTTCCTTCAATCAAGAC	WD-repeat protein	PGSC0003DMB000000047	chr07	WD-repeat protein	PGSC0003DMP400019718	PGSC0003DMG400011161	PGSC0003DMC400019718	PGSC0003DMT400028996	34.99	transport.misc	pgsc0003dmp400019718	moderately similar to ( 403) AT4G30510 | Symbols: ATATG18B | AtATG18b | chr4:14905664-14906915 REVERSEmoderately similar to ( 373) loc_os02g54910 12002.m10519 protein expressed protein PGSC0003DMT400028996	WD-repeat protein
CUST_21753_PI426222305	0.768277	0.445169	0.7574	0.325595	1.17512	0.676929	2.00942	0.943767	0.817336	0.294756	0.589225	0.419399	1.63473	0.812233	1.24688	0.781249	PGSC0003DMT400055273	GGGCTTGGGGTTTTATATGCTCTCTTTCTTCTTTTTGGAGAAATAAAAATGAATAGTTGG	Malonyl-CoA decarboxylase	PGSC0003DMB000000122	chr02	Malonyl-CoA decarboxylase	PGSC0003DMP400037194	PGSC0003DMG401021462	PGSC0003DMC400037194	PGSC0003DMT400055273	11.1.20	lipid metabolism.FA synthesis and FA elongation.MCD	pgsc0003dmp400037194	moderately similar to ( 385) AT4G04320 | Symbols: | malonyl-CoA decarboxylase family protein | chr4:2113565-2116525 FORWARDmoderately similar to ( 298) loc_os09g23070 12009.m05464 protein malonyl-CoA decarboxylase, mitochondrial precursor, putative, expressedMCD PGSC0003DMT400055273	Malonyl-CoA decarboxylase
CUST_22759_PI426222305	0.673056	0.331389	1.98485	0.324981	0.945865	0.486415	0.94871	0.550027	0.729417	0.182794	0.941618	1.04349	1.48478	0.631216	1.55699	1.72974	PGSC0003DMT400077949	TTTTGTAATTTACACACTGAGTTTCTACTTTCTTCTCCCTCGGTCGCGAACCTTCTCCAT	Conserved gene of unknown function	PGSC0003DMB000000128	chr06	Conserved gene of unknown function	PGSC0003DMP400052762	PGSC0003DMG400030317	PGSC0003DMC400052762	PGSC0003DMT400077949	35.2	not assigned.unknown	pgsc0003dmp400052762	weakly similar to ( 103) AT1G47278 | Symbols: | unknown protein | chr1:17331383-17331726 FORWARDvery weakly similar to (92.8) loc_os03g16874 12003.m101296 protein expressed protein PGSC0003DMT400077949	Conserved gene of unknown function
CUST_49890_PI426222305	1.25566	0.594243	1.22012	0.183665	0.508469	0.292731	0.76772	0.140217	1.42918	0.643616	1.45414	0.393017	0.620098	0.134286	3.31345	0.901014	PGSC0003DMT400008860	TGGTTGCTATGAATTGAATTCTATGCCACCAAGGATAGGATCTTTGACATGCCTTAAGAC	Disease resistance protein RGA4	PGSC0003DMB000000683	chr08	Disease resistance protein RGA4	PGSC0003DMP400006140	PGSC0003DMG400003440	PGSC0003DMC400006140	PGSC0003DMT400008860	35.2	not assigned.unknown	pgsc0003dmp400006140	PGSC0003DMT400008860	Disease resistance protein RGA4
CUST_48091_PI426222305	0.821519	0.416796	0.499371	0.289599	1.12948	0.616476	1.24365	0.720194	0.402456	0.233209	0.559859	0.397034	1.28098	0.74247	0.998993	0.709709	PGSC0003DMT400038696	CTGGGCAGTTAAGTCTATTAAAAGGCAAATTAAGAAAATCCAAGTAGTTCTTGTGAACAC	Glycosyltransferase	PGSC0003DMB000000583	chr01	Glycosyltransferase	PGSC0003DMP400026305	PGSC0003DMG400014952	PGSC0003DMC400026305	PGSC0003DMT400038696	26.2	misc.UDP glucosyl and glucoronyl transferases	pgsc0003dmp400026305	moderately similar to ( 261) AT4G14090 | Symbols: | UDP-glucoronosyl/UDP-glucosyl transferase family protein | chr4:8122434-8123804 REVERSEweakly similar to ( 179) IAAG_MAIZE Indole-3-acetate beta-glucosyltransferase (EC 2.4.1.121) (IAA-Glu synthetase) ((Uridine 5'-diphosphate-glucose:indol-3-ylacetyl)-beta-D-glucosyl transferase) - Zea mays (Maize)moderately similar to ( 231) loc_os06g39330 1200…	Glycosyltransferase		GO:0035251	GO:0008152
CUST_49097_PI426222305	0.894921	0.409435	0.469475	0.261821	1.14363	0.602471	1.2365	0.692867	0.382488	0.217641	0.687122	0.389322	1.33227	0.701725	1.0465	0.703475	PGSC0003DMT400043488	ACCTGCGTCTTGCTTTTTGGTGATCACCTATTTATCTATGAAATGATTTATGTATCTCTC	Conserved gene of unknown function	PGSC0003DMB000000633	chr04	EMB2756	PGSC0003DMP400029506	PGSC0003DMG400016885	PGSC0003DMC400029506	PGSC0003DMT400043488	33.99	development.unspecified	pgsc0003dmp400029506	moderately similar to ( 456) AT5G42660 | Symbols: | unknown protein | chr5:17103062-17105785 REVERSEmoderately similar to ( 417) loc_os03g55920 12003.m10502 protein EMB2756, putative, expressedDUF616 PGSC0003DMT400043488	EMB2756
CUST_42651_PI426222305	1.03794	0.0750945	0.926579	0.144153	0.704646	0.27959	0.309105	0.18795	1.51199	0.624591	1.53794	0.262436	0.342769	0.147598	1.3003	0.118941	PGSC0003DMT400052428	GTGGCAGTTGTACCATAAATTTGATGCAGTGTGTGTTAACAAGGTTCCAATATTAAGTTT	3-beta-hydroxy-delta5-steroid dehydrogenase	PGSC0003DMB000000409	chr09	3-beta-hydroxy-delta5-steroid dehydrogenase	PGSC0003DMP400035348	PGSC0003DMG400020351	PGSC0003DMC400035348	PGSC0003DMT400052428					3-beta-hydroxy-delta5-steroid dehydrogenase
CUST_43657_PI426222305	3.08877	0.334898	2.2405	0.560909	0.323286	0.17679	0.350737	0.203111	4.96533	2.17621	2.47422	0.206901	0.370959	0.218564	0.317475	0.208493	PGSC0003DMT400030787	CACACGGACATGAAGATCAGAATGAAGTTTAAGTTTGGATTAATCTTCATTAGTACCCAA	ATP binding protein	PGSC0003DMB000000430	chr09	ATP binding protein	PGSC0003DMP400020907	PGSC0003DMG400011793	PGSC0003DMC400020907	PGSC0003DMT400030787	29.4.1.57	protein.postranslational modification.kinase.receptor like cytoplasmatic kinase VII	pgsc0003dmp400020907	moderately similar to ( 375) AT1G21270 | Symbols: WAK2 | WAK2; ATP binding / calcium ion binding / protein kinase/ protein serine/threonine kinase | chr1:7444997-7447345 FORWARDweakly similar to ( 186) CRI4_MAIZE Putative receptor protein kinase CRINKLY4 precursor (EC 2.7.11.1) - Zea mays (Maize)moderately similar to ( 417) loc_os04g51040 12004.m10001 protein OsWAK50 - OsWAK receptor-like protein…	ATP binding protein
CUST_26762_PI426222305	0.796146	0.461478	0.570386	0.330257	1.22984	0.71241	1.42792	0.826909	0.449075	0.260295	0.687223	0.443621	1.51088	0.846934	1.38151	0.825071	PGSC0003DMT400095052	AGTAGATGTACCCATTAGTCTACGAATGCGGAGTTGTGATTCTCATTGAGCCACGAATAC	Gene of unknown function	PGSC0003DMB000000156	chr06	Gene of unknown function	PGSC0003DMP400066727	PGSC0003DMG400044623	PGSC0003DMC400066727	PGSC0003DMT400095052	35.2	not assigned.unknown	pgsc0003dmp400066727	PGSC0003DMT400095052	Gene of unknown function
CUST_27768_PI426222305	0.782787	0.453337	0.564281	0.326788	1.22075	0.706929	1.3856	0.802397	0.44537	0.257893	0.608474	0.43151	1.46698	0.849508	1.11448	0.79047	PGSC0003DMT400096321	AAGTATCGTTCAAATGTACTATTGTCTAGGAATGAGTCAAGATTGATCCTTCATGTTCTG	Chromatin remodeling complex subunit	PGSC0003DMB000000169	chr01	Chromatin remodeling complex subunit	PGSC0003DMP400067996	PGSC0003DMG400045892	PGSC0003DMC400067996	PGSC0003DMT400096321	27.3.44	RNA.regulation of transcription.Chromatin Remodeling Factors	pgsc0003dmp400067996	very weakly similar to (95.5) AT1G05490 | Symbols: chr31 | chr31 (chromatin remodeling 31); ATP binding / DNA binding / helicase/ nucleic acid binding | chr1:1618795-1623195 REVERSEvery weakly similar to (97.1) loc_os05g32610 12005.m07494 protein helicase conserved C-terminal domain containing protein, expressed PGSC0003DMT400096321	Chromatin remodeling complex subunit
CUST_47100_PI426222305	2.80926	1.29954	1.2289	0.773266	0.542906	0.314691	1.36056	0.847082	1.90465	3.60077	1.37148	0.31117	1.0267	0.496709	0.497547	0.353675	PGSC0003DMT400043358	GTCATGTATGTATACATCGCAAAGGTGGTTTGTTAACTCCCTTTTCTTTAACTAGTCATT	Protein SCARECROW	PGSC0003DMB000000542	chr10	Protein SCARECROW	PGSC0003DMP400029410	PGSC0003DMG400016833	PGSC0003DMC400029410	PGSC0003DMT400043358	27.3.21	RNA.regulation of transcription.GRAS transcription factor family	pgsc0003dmp400029410	highly similar to ( 620) AT3G54220 | Symbols: SCR, SGR1 | SCR (SCARECROW); protein binding / protein homodimerization/ sequence-specific DNA binding / transcription factor | chr3:20070550-20072625 FORWARDmoderately similar to ( 233) GAI_GOSHI DELLA protein GAI (Gibberellic acid-insensitive mutant protein) (GhGAI) - Gossypium hirsutum (Upland cotton)highly similar to ( 590) loc_os11g03110 12011.m0…	Protein SCARECROW
CUST_49905_PI426222305	0.680214	0.375027	0.998771	0.341075	1.07652	0.583094	1.18389	0.668789	0.433964	0.217309	0.501263	0.355766	1.25409	0.679568	0.985088	0.665254	PGSC0003DMT400019713	GAAAACCTGTTCTTAATCAGGGTGTTGGTTACTCTGTCATTCTTGGTTTTGGAGCTTTTT	Sodium:solute symporter family protein	PGSC0003DMB000000683	chr08	Urea active transporter	PGSC0003DMP400013476	PGSC0003DMG401007615	PGSC0003DMC400013476	PGSC0003DMT400019713	34.14	transport.unspecified cations	pgsc0003dmp400013476	highly similar to ( 581) AT5G45380 | Symbols: ATDUR3, DUR3 | sodium:solute symporter family protein | chr5:18391337-18395696 FORWARDhighly similar to ( 551) loc_os10g42960 12010.m07047 protein urea active transporter, putative, expressedPutP PGSC0003DMT400019713	Urea active transporter
CUST_20529_PI426222305	3.59869	1.39581	1.21252	0.637497	0.500027	0.216931	1.32916	0.238218	0.725477	0.140348	3.42179	2.09936	0.449506	0.155853	0.371469	0.218081	PGSC0003DMT400084264	TTAAAATAGAAAAAGAATGTCTGTTGAGGTTGAATACAGATGCTTCGTGGGTGGGCTCGC	RNA-binding gricine-rich protein-1c	PGSC0003DMB000000112	chr10	RNA-binding gricine-rich protein-1c	PGSC0003DMP400056298	PGSC0003DMG400033902	PGSC0003DMC400056298	PGSC0003DMT400084264	27.4	RNA.RNA binding	pgsc0003dmp400056298	weakly similar to ( 130) AT2G21660 | Symbols: ATGRP7, CCR2 | CCR2 (COLD, CIRCADIAN RHYTHM, AND RNA BINDING 2); RNA binding / double-stranded DNA binding / single-stranded DNA binding | chr2:9265477-9266316 REVERSEweakly similar to ( 133) GRP1_SINAL Glycine-rich RNA-binding protein GRP1A - Sinapis alba (White mustard) (Brassica hirta)weakly similar to ( 124) loc_os03g46770 12003.m34905 protein gly…	RNA-binding gricine-rich protein-1c		GO:0003676
CUST_48106_PI426222305	0.756548	0.393461	0.520716	0.275762	1.06414	0.598912	1.30754	0.696722	0.378574	0.219224	0.789325	0.415403	1.57418	0.762118	0.995862	0.707999	PGSC0003DMT400028262	GACCTGAAATCCGAAAATAAAAGTGTTCAACCTTTTGCCTCTCATAATTATGAACATAGC	Transcription factor	PGSC0003DMB000000584	chr06	Transcription factor	PGSC0003DMP400019249	PGSC0003DMG400010894	PGSC0003DMC400019249	PGSC0003DMT400028262	35.2	not assigned.unknown	pgsc0003dmp400019249	weakly similar to ( 119) AT2G39690 | Symbols: | unknown protein | chr2:16541489-16543267 FORWARDvery weakly similar to (92.0) loc_os01g05480 12001.m07180 protein expressed protein PGSC0003DMT400028262	Transcription factor
CUST_47660_PI426222305	0.767315	0.429017	0.512439	0.293871	1.21437	0.658619	1.34106	0.765195	0.41445	0.240445	0.577485	0.409534	1.41468	0.771233	1.11724	0.775943	PGSC0003DMT400088839	CTCCTTATGTTGCAATGAAATTTGATGTTCTTCCTGAGAAACTTTATGAATCCTCCAAGC	Gag-pol polyprotein			Gag-pol polyprotein	PGSC0003DMP400060514	PGSC0003DMG400038410	PGSC0003DMC400060514	PGSC0003DMT400088839	35.2	not assigned.unknown	pgsc0003dmp400060514	PGSC0003DMT400088839	Gag-pol polyprotein
CUST_5943_PI426222305	1.01376	0.44144	2.59364	1.79591	0.869586	0.38533	1.15906	0.376479	0.701209	0.263413	3.3249	14.8655	0.818304	0.398073	0.951497	0.374875	PGSC0003DMT400090019	AATGATAGGATGGAGCTATGGCCATGGCGGATGATATGGAGAACTAAAATCCCAAACAAG	Conserved gene of unknown function	PGSC0003DMB000000022	chr07	Conserved gene of unknown function	PGSC0003DMP400061694	PGSC0003DMG400039590	PGSC0003DMC400061694	PGSC0003DMT400090019	35.2	not assigned.unknown	pgsc0003dmp400061694	PGSC0003DMT400090019	Conserved gene of unknown function
CUST_643_PI426222305	0.69218	0.400836	0.701543	0.329778	1.05503	0.610971	1.23716	0.716648	0.390499	0.226464	0.538429	0.381837	1.50602	0.759208	1.24429	0.742554	PGSC0003DMT400089896	AATTCCATGAGTATTCAGCTCCAGGATGCTCAAATCACCCACTTGATGACAGGTCGCTAT	Gene of unknown function	PGSC0003DMB000000003	chr05	Gene of unknown function	PGSC0003DMP400061571	PGSC0003DMG400039467	PGSC0003DMC400061571	PGSC0003DMT400089896	35.2	not assigned.unknown	pgsc0003dmp400061571	PGSC0003DMT400089896	Gene of unknown function
CUST_48666_PI426222305	1.45229	0.116713	1.6621	0.617635	1.01561	0.149864	0.542415	0.207175	2.59731	1.49234	2.36985	0.23359	0.206563	0.0561472	0.469982	0.23582	PGSC0003DMT400065026	ATCTTTGTGCAATCCATGCCAAGAGGGTCACTATCATGCCCAAGGATATTCAGCTTGCTA	Histone H3.2	PGSC0003DMB000000608	chr01	Histone H3.2	PGSC0003DMP400043843	PGSC0003DMG400025261	PGSC0003DMC400043843	PGSC0003DMT400065026	28.1.3	DNA.synthesis/chromatin structure.histone	pgsc0003dmp400043843	H3 PGSC0003DMT400065026	Histone H3.2	GO:0000786	GO:0003677	GO:0006334
CUST_32949_PI426222305	0.897012	0.43125	0.486135	0.28178	1.14363	0.624482	1.2766	0.726834	0.400992	0.231528	0.560235	0.397825	1.33227	0.734836	1.0465	0.727655	PGSC0003DMT400084963	CCTATATTACTTCAGTTGGAAGCTGCGGTTCATCAACAAAAAATTAAGGTTTTCTCCTAA	Paired amphipathic helix protein Sin3-like 1	PGSC0003DMB000000237	chr11	Paired amphipathic helix protein Sin3-like 1	PGSC0003DMP400056638	PGSC0003DMG400034534	PGSC0003DMC400056638	PGSC0003DMT400084963	35.2	not assigned.unknown	pgsc0003dmp400056638	PGSC0003DMT400084963	Paired amphipathic helix protein Sin3-like 1	GO:0005634		GO:0006355
CUST_6949_PI426222305	0.960236	0.402498	0.453134	0.262384	1.09618	0.573455	1.13193	0.655564	0.380991	0.210713	0.491735	0.348723	1.48999	0.719882	0.920157	0.651948	PGSC0003DMT400031255	AAATACATTTTTGTGAAGATGATGATCTTTCACCAAAGTCAAGCTAAGCTACCCCCTACC	Conserved gene of unknown function	PGSC0003DMB000000027	chr05	Conserved gene of unknown function	PGSC0003DMP400021202	PGSC0003DMG400011978	PGSC0003DMC400021202	PGSC0003DMT400031255	35.2	not assigned.unknown	pgsc0003dmp400021202	PGSC0003DMT400031255	Conserved gene of unknown function
CUST_40421_PI426222305	2.29165	0.278391	1.0886	0.205334	1.84934	0.459383	0.892589	0.448688	1.47235	0.979981	0.55285	0.250292	1.02444	0.469819	0.813369	0.45601	PGSC0003DMT400061629	CAGACCTGATTCTGATTATGAAAAATGGAGGTGGAAACCACATGGTTGTGAAATTCCAAG	Conserved gene of unknown function	PGSC0003DMB000000354	chr11	Conserved gene of unknown function	PGSC0003DMP400041470	PGSC0003DMG400023990	PGSC0003DMC400041470	PGSC0003DMT400061629	31.1	cell.organisation	pgsc0003dmp400041470	moderately similar to ( 441) AT3G54260 | Symbols: | unknown protein | chr3:20085097-20086745 REVERSEmoderately similar to ( 282) loc_os03g18110 12003.m07236 protein expressed proteinDUF231 PGSC0003DMT400061629	Conserved gene of unknown function			GO:0044036;GO:0010089
CUST_41427_PI426222305	1.05371	0.140276	1.31214	0.222085	0.903448	0.508594	0.57309	0.0987893	2.16874	0.804393	1.27668	0.223182	0.682377	0.0912432	1.07787	0.120523	PGSC0003DMT400008080	CTCAGTAGGATTTGTTCCCCACTTCGAAACTTTGTAGAACATGTATAAACATTGCTATAT	Conserved gene of unknown function	PGSC0003DMB000000377	chr01	Conserved gene of unknown function	PGSC0003DMP400005620	PGSC0003DMG400003117	PGSC0003DMC400005620	PGSC0003DMT400008080	35.2	not assigned.unknown	pgsc0003dmp400005620	moderately similar to ( 202) AT5G64470 | Symbols: | unknown protein | chr5:25776026-25777493 FORWARDweakly similar to ( 140) loc_os02g02580 12002.m05607 protein expressed protein PGSC0003DMT400008080	Conserved gene of unknown function
CUST_24532_PI426222305	0.981423	0.394281	0.758031	0.523243	1.21333	0.524685	1.29949	0.631642	0.919066	0.297405	0.66077	0.32269	1.39249	0.640995	0.83719	0.594982	PGSC0003DMT400054454	GCCCCCCTATAGCCTCCCAATATCATTCAGGCAAAATATAAAGAGACTGGTCATATTCTG	Ribose-5-phosphate isomerase	PGSC0003DMB000000141	chr02	Ribose 5-phosphate isomerase	PGSC0003DMP400036640	PGSC0003DMG400021135	PGSC0003DMC400036640	PGSC0003DMT400054454	7.2.4	OPP.non-reductive PP.ribose 5-phosphate isomerase	pgsc0003dmp400036640	weakly similar to ( 195) AT5G44520 | Symbols: | ribose 5-phosphate isomerase-related | chr5:17934610-17936441 REVERSEweakly similar to ( 184) loc_os03g56869 12003.m10603 protein ribose-5-phosphate isomerase, putative, expressed PGSC0003DMT400054454	Ribose 5-phosphate isomerase
CUST_52841_PI426222305	0.688387	0.316785	1.27692	0.217411	0.95553	0.468073	1.04873	0.548355	1.05675	0.910263	2.44769	0.57789	1.04653	0.542514	0.822051	0.542684	PGSC0003DMT400081135	ACTCAGGCAAAAAATCCAAAAGATCATCATAATAGCTACCAGGTGTGTTACTCTATCTCA	Conserved gene of unknown function			Conserved gene of unknown function	PGSC0003DMP400054905	PGSC0003DMG400031695	PGSC0003DMC400054905	PGSC0003DMT400081135	35.2	not assigned.unknown	pgsc0003dmp400054905	PGSC0003DMT400081135	Conserved gene of unknown function
CUST_25538_PI426222305	0.813709	0.363885	0.434976	0.251881	1.09409	0.558301	1.10417	0.638912	1.65489	0.702773	0.47969	0.340734	1.13257	0.647176	0.896492	0.631478	PGSC0003DMT400022424	ACCCTTTCAGGCTCTAGGAAAGAAAACTGTCGTCTTCACAGGAAGGAAATATTTGTGATT	Calcium ion binding protein	PGSC0003DMB000000149	chr10	Troponin C, skeletal muscle	PGSC0003DMP400015283	PGSC0003DMG400008692	PGSC0003DMC400015283	PGSC0003DMT400022424	29.4	protein.postranslational modification	pgsc0003dmp400015283	weakly similar to ( 137) AT4G26470 | Symbols: | calcium ion binding | chr4:13371377-13372197 FORWARDweakly similar to ( 142) loc_os02g10470 12002.m06345 protein calcium ion binding protein, putative, expressed PGSC0003DMT400022424	Troponin C, skeletal muscle
CUST_36952_PI426222305	0.706911	0.340161	2.05156	0.380013	0.874074	0.50648	1.02843	0.596155	1.30088	0.275204	1.19815	0.343547	1.06264	0.616098	0.823406	0.584019	PGSC0003DMT400067436	ATGGTTTGTCTGCTTGTGCTATCTTTGATGTCACTAAAGTAGTTAATATGTGGAATGGGA	DNA repair endonuclease xp-f / mei-9 / rad1	PGSC0003DMB000000292	chr08	DNA repair endonuclease UVH1	PGSC0003DMP400045496	PGSC0003DMG400026214	PGSC0003DMC400045496	PGSC0003DMT400067436	28.1	DNA.synthesis/chromatin structure	pgsc0003dmp400045496	highly similar to ( 775) AT5G41150 | Symbols: UVH1, ATRAD1, RAD1 | UVH1 (ULTRAVIOLET HYPERSENSITIVE 1); single-stranded DNA specific endodeoxyribonuclease | chr5:16474378-16476919 REVERSEhighly similar to ( 767) loc_os03g01100 12003.m05661 protein DNA repair endonuclease UVH1, putative, expressedMUS81 ERCC4 PGSC0003DMT400067436	DNA repair endonuclease UVH1
CUST_37958_PI426222305	0.763363	0.442245	0.54538	0.316254	1.52686	0.736002	1.3717	0.794491	0.440842	0.255379	0.617837	0.438661	1.43364	0.830201	1.08563	0.77043	PGSC0003DMT400081306	ACCATTTTACCGCTCCACATTTCGTTTAGTTGTAGTGTTTTTGCCTCATTTTTAATTGGG	60S ribosomal protein L22	PGSC0003DMB000000309	chr09	60S ribosomal protein L22	PGSC0003DMP400055015	PGSC0003DMG400031786	PGSC0003DMC400055015	PGSC0003DMT400081306	29.2.1.2.2.22	protein.synthesis.ribosomal protein.eukaryotic.60S subunit.L22	pgsc0003dmp400055015	very weakly similar to (94.4) AT3G05560 | Symbols: | 60S ribosomal protein L22-2 (RPL22B) | chr3:1614641-1615204 FORWARDvery weakly similar to (92.0) loc_os07g47710 12007.m08986 protein 60S ribosomal protein L22-2, putative, expressed PGSC0003DMT400081306	60S ribosomal protein L22	GO:0005840	GO:0003735	GO:0006412
CUST_9153_PI426222305	1.13439	0.395021	0.443752	0.255321	1.05538	0.569566	1.16505	0.66225	0.516618	0.241464	0.545304	0.361427	1.22946	0.667618	0.965742	0.663324	PGSC0003DMT400033381	TCCATCTTGATTTTTGTGACGAAAATGAGAATGAAGATGATGATGATGAAGGCGAAGAAA	Conserved gene of unknown function	PGSC0003DMB000000039	chr03	Conserved gene of unknown function	PGSC0003DMP400022707	PGSC0003DMG400012824	PGSC0003DMC400022707	PGSC0003DMT400033381	35.2	not assigned.unknown	pgsc0003dmp400022707	moderately similar to ( 218) AT2G20670 | Symbols: | unknown protein | chr2:8912163-8913472 REVERSEweakly similar to ( 193) loc_os01g54340 12001.m43190 protein plant-specific domain TIGR01615 family protein, expressedDUF506 PGSC0003DMT400033381	Conserved gene of unknown function
CUST_3713_PI426222305	0.781421	0.44959	0.544507	0.315273	1.2076	0.685961	1.38318	0.802889	0.436507	0.252429	0.602653	0.428419	1.6208	0.828534	1.1869	0.812569	PGSC0003DMT400040781	GGAGGAATTAGAGGAATCATTCCCGGGGTTATCCTTGCATACCTTGAATCACAACTTCAG	Conserved gene of unknown function	PGSC0003DMB000000012	chr10	Conserved gene of unknown function	PGSC0003DMP400027656	PGSC0003DMG400015769	PGSC0003DMC400027656	PGSC0003DMT400040781	33.1	development.storage proteins	pgsc0003dmp400027656	moderately similar to ( 464) AT2G26560 | Symbols: PLP2, PLA IIA, PLA2A | PLA2A (PHOSPHOLIPASE A 2A); lipase/ nutrient reservoir | chr2:11293912-11295708 REVERSEmoderately similar to ( 293) PAT0_SOLTU Patatin precursor (Potato tuber protein) - Solanum tuberosum (Potato)moderately similar to ( 485) loc_os09g28770 12009.m06028 protein patatin class 1 precursor, putative, expressedPatatin COG3621 PGS…	Conserved gene of unknown function
CUST_30719_PI426222305	1.25794	0.316359	1.2908	0.228752	0.625623	0.295812	0.815825	0.379833	0.743031	0.422145	0.720539	0.299709	0.869558	0.402549	2.51701	0.500516	PGSC0003DMT400022110	ACAATCTTTAGGGCTCCAATGTCTTTCTTCGACTCCACACCAGCAGGGAGGATATTGAAT	Multidrug resistance protein ABC transporter family	PGSC0003DMB000000207	chr09	Multidrug resistance protein ABC transporter family	PGSC0003DMP400015069	PGSC0003DMG400008576	PGSC0003DMC400015069	PGSC0003DMT400022110	34.16	transport.ABC transporters and multidrug resistance systems	pgsc0003dmp400015069	moderately similar to ( 334) AT1G04120 | Symbols: ATMRP5, MRP5 | ATMRP5; ATPase, coupled to transmembrane movement of substances / sulfonylurea receptor | chr1:1064848-1070396 REVERSEmoderately similar to ( 316) loc_os03g04920 12003.m06018 protein multidrug resistance-associated protein 5, putative, expressed PGSC0003DMT400022110	Multidrug resistance protein ABC transporter family
CUST_4719_PI426222305	0.694979	0.402808	0.508569	0.294515	1.15464	0.621455	1.37467	0.729751	0.401433	0.232606	0.556666	0.39477	1.30202	0.753983	1.56055	0.763526	PGSC0003DMT400084974	ACCAAAACTAACTGCAATGAAACCGGTATCAACGAAGCGACTGTTGATGACCCTGAACAC	Gene of unknown function	PGSC0003DMB000000018	chr04	Gene of unknown function	PGSC0003DMP400056649	PGSC0003DMG400034545	PGSC0003DMC400056649	PGSC0003DMT400084974	35.2	not assigned.unknown	pgsc0003dmp400056649	PGSC0003DMT400084974	Gene of unknown function
CUST_13824_PI426222305	1.15261	0.432316	0.464858	0.269896	0.9788	0.567015	1.59501	0.731518	0.364731	0.211198	0.499787	0.354433	1.49411	0.721822	1.17141	0.676463	PGSC0003DMT400093354	AAGTAGATGAGGAGGCTCAGAGATAATCTATACTTGATGAGTAAAGGAGACAGCAGCGGG	Gene of unknown function	PGSC0003DMB000000070	chr08	Gene of unknown function	PGSC0003DMP400065029	PGSC0003DMG400042925	PGSC0003DMC400065029	PGSC0003DMT400093354	35.2	not assigned.unknown	pgsc0003dmp400065029	PGSC0003DMT400093354	Gene of unknown function
CUST_2474_PI426222305	0.767315	0.427716	0.510725	0.293299	1.33281	0.665424	1.34067	0.763187	0.414164	0.239787	0.5758	0.408339	1.41468	0.771726	1.1139	0.776599	PGSC0003DMT400072228	CCACCCAAAGGTTTGTCTCAACATTGCAATGTTTTCAAAGTTTTACCAGTGTGACGGCAA	Ubiquitin carrier protein	PGSC0003DMB000000008	chr10	Ubiquitin carrier protein	PGSC0003DMP400048832	PGSC0003DMG400028110	PGSC0003DMC400048832	PGSC0003DMT400072228	29.5.11.3	protein.degradation.ubiquitin.E2	pgsc0003dmp400048832	weakly similar to ( 133) AT5G05080 | Symbols: UBC22 | UBC22 (ubiquitin-conjugating enzyme 22); ubiquitin-protein ligase | chr5:1498727-1499972 REVERSEweakly similar to ( 135) loc_os06g45000 12006.m32132 protein ubiquitin-conjugating enzyme E2S, putative, expressed PGSC0003DMT400072228	Ubiquitin carrier protein
CUST_22302_PI426222305	0.798763	0.205519	1.45126	0.484698	0.770184	0.311959	0.70625	0.35298	1.55319	2.36926	1.36391	0.341124	0.855058	0.359873	4.09133	0.491304	PGSC0003DMT400023403	AACTTAGTCACCTGTGAAGCCTTGTCTGTGCTAAAACACTCGTGGTCCTTTTCTCCATTC	Beta-glucanase	PGSC0003DMB000000126	chr03	Beta-glucanase	PGSC0003DMP400015953	PGSC0003DMG400009062	PGSC0003DMC400015953	PGSC0003DMT400023403	35.2	not assigned.unknown	pgsc0003dmp400015953	weakly similar to ( 158) AT3G49880 | Symbols: | glycosyl hydrolase family protein 43 | chr3:18496907-18498398 FORWARDweakly similar to ( 130) loc_os12g21789 12012.m073816 protein glycosyl hydrolase, family 43 protein, expressed PGSC0003DMT400023403	Beta-glucanase
CUST_50611_PI426222305	0.752132	0.435503	0.517984	0.299025	1.1876	0.6749	1.34659	0.772867	0.429669	0.248798	0.591008	0.419933	1.38902	0.802993	1.09144	0.774125	PGSC0003DMT400065524	CCGAAAGTGACTTTGATTTGTTAGTTTAAGCTCAAGTACTCTTTGCTTTAAGTTAGCAGA	Conserved gene of unknown function	PGSC0003DMB000000733	chr07	Conserved gene of unknown function	PGSC0003DMP400044202	PGSC0003DMG400025494	PGSC0003DMC400044202	PGSC0003DMT400065524	35.2	not assigned.unknown	pgsc0003dmp400044202	PGSC0003DMT400065524	Conserved gene of unknown function
CUST_12585_PI426222305	0.763694	0.361382	2.03356	0.348405	0.865812	0.49659	1.06467	0.574897	0.982632	0.876875	0.906963	0.321658	1.04501	0.605154	0.813976	0.579648	PGSC0003DMT400092627	CAATTGGGAAGCAAGGGAACTTAGTGTTAGCCAAGTTGAATATGCTTGCATTGATGCTTA	Conserved gene of unknown function	PGSC0003DMB000000060	chr02	Conserved gene of unknown function	PGSC0003DMP400064302	PGSC0003DMG400042198	PGSC0003DMC400064302	PGSC0003DMT400092627	28.99	DNA.unspecified	pgsc0003dmp400064302	weakly similar to ( 103) AT3G12410 | Symbols: | 3'-5' exonuclease/ nucleic acid binding | chr3:3946267-3946959 REVERSEweakly similar to ( 176) loc_os01g19430 12001.m08480 protein Werner syndrome ATP-dependent helicase, putative, expressed PGSC0003DMT400092627	Conserved gene of unknown function
CUST_40894_PI426222305	2.87219	0.721904	2.76402	0.273371	0.189479	0.0991724	0.14433	0.0680854	5.23413	3.99888	7.77925	0.55102	0.133891	0.0646066	0.0848434	0.060188	PGSC0003DMT400079820	GATTGGATCATTTCGGAGCAGCCTGTAATGCTTGAGGATCTTCACCATGCCATTTCAAAG	ATP binding protein	PGSC0003DMB000000365	chr11	ATP binding protein	PGSC0003DMP400054139	PGSC0003DMG400031081	PGSC0003DMC400054139	PGSC0003DMT400079820	29.5	protein.degradation	pgsc0003dmp400054139	highly similar to ( 525) AT3G10420 | Symbols: | sporulation protein-related | chr3:3239307-3241571 FORWARDhighly similar to ( 751) loc_os07g08970 12007.m05353 protein expressed proteinSpoIIIAA AAA_R3H PGSC0003DMT400079820	ATP binding protein
CUST_51617_PI426222305	2.24622	0.415585	5.47122	0.605076	0.203813	0.0655606	0.210366	0.089418	5.09143	1.98941	4.22615	2.07202	0.233883	0.0888496	0.395245	0.0766445	PGSC0003DMT400053872	ATGGATGCAACTGCTCAAGAGCTAATTCAACTTTGTAGGAACTGTAATAAGTGCAAATAA	UDP-glucose:glucosyltransferase			UDP-glucose:glucosyltransferase	PGSC0003DMP400036306	PGSC0003DMG400020903	PGSC0003DMC400036306	PGSC0003DMT400053872	26.2	misc.UDP glucosyl and glucoronyl transferases	pgsc0003dmp400036306	weakly similar to ( 181) AT5G65550 | Symbols: | UDP-glucoronosyl/UDP-glucosyl transferase family protein | chr5:26198410-26199810 REVERSEweakly similar to ( 159) UFOG_PETHY Anthocyanidin 3-O-glucosyltransferase (EC 2.4.1.115) (Flavonol 3-O-glucosyltransferase) (UDP-glucose flavonoid 3-O-glucosyltransferase) (Anthocyanin rhamnosyl transferase) - Petunia hybrida (Petunia)moderately similar to ( 277…	UDP-glucose:glucosyltransferase
CUST_34722_PI426222305	0.767315	0.423951	0.510338	0.29448	1.21437	0.651768	1.33115	0.755715	0.419052	0.240223	0.570954	0.404903	1.41468	0.769042	1.11123	0.756422	PGSC0003DMT400088268	AACCTTGAGACGCCTTGTGATAAAATTTCTCATATGTATGCTTTACCAGATGGTTTTGGA	Gene of unknown function	PGSC0003DMB000000263	chr09	Gene of unknown function	PGSC0003DMP400059943	PGSC0003DMG400037839	PGSC0003DMC400059943	PGSC0003DMT400088268	35.2	not assigned.unknown	pgsc0003dmp400059943	PGSC0003DMT400088268	Gene of unknown function
CUST_8722_PI426222305	0.595645	0.341901	1.08229	2.0383	0.9416	0.529072	1.08954	0.613957	0.332358	0.192739	0.898968	0.744379	1.10272	0.622074	4.66949	0.860689	PGSC0003DMT400027828	TATATAATTCCGAACCATAGAGAAACTCTAGAGTTTAGTACAAGTGTAACTGGAGAGGAT	Salt responsive protein 2	PGSC0003DMB000000037	chr07	Salt responsive protein 2	PGSC0003DMP400018948	PGSC0003DMG400010713	PGSC0003DMC400018948	PGSC0003DMT400027828	35.2	not assigned.unknown	pgsc0003dmp400018948	highly similar to ( 567) AT5G12010 | Symbols: | unknown protein | chr5:3877975-3879483 REVERSEhighly similar to ( 567) loc_os01g40070 12001.m10279 protein expressed protein PGSC0003DMT400027828	Salt responsive protein 2
CUST_35728_PI426222305	3.78239	0.7734	3.17285	0.390602	0.197114	0.0923771	0.23623	0.112812	4.67812	1.06254	2.06816	0.61818	0.229227	0.108262	0.437871	0.108843	PGSC0003DMT400046906	AAGAAAGTTACATTCTTTCCAAGGTCTCAGCTCATGGATGAGACTTTGACAAAAGCGTGC	2-C-methyl-D-erythritol 4-phosphate cytidyltransferase	PGSC0003DMB000000277	chr01	2-C-methyl-D-erythritol 4-phosphate cytidyltransferase	PGSC0003DMP400031730	PGSC0003DMG401018218	PGSC0003DMC400031730	PGSC0003DMT400046906	16.1.1.3	secondary metabolism.isoprenoids.non-mevalonate pathway.CMS	pgsc0003dmp400031730	moderately similar to ( 374) AT2G02500 | Symbols: ISPD, ATMEPCT, MCT | ISPD; 2-C-methyl-D-erythritol 4-phosphate cytidylyltransferase | chr2:671054-673124 REVERSEmoderately similar to ( 343) loc_os01g66360 12001.m12744 protein 2-C-methyl-D-erythritol 4-phosphate cytidylyltransferase, chloroplast precursor, putative, expressedispD IspD IspD ispDF PGSC0003DMT400046906	2-C-methyl-D-erythritol 4-phosphate cytidyltransferase	GO:0016023;GO:0009570	GO:0050518	GO:0019288;GO:0016114
CUST_9728_PI426222305	0.767315	0.422971	0.508099	0.289992	1.21437	0.65592	1.53099	0.760741	0.413969	0.237503	0.561788	0.398402	1.41468	0.767272	1.11123	0.747912	PGSC0003DMT400094692	AAGCTTTCTCTTCTCTTCACCGAGAGTTCAAGACTTTGAAGAGGCAGGTTGATGAGACTG	Gene of unknown function	PGSC0003DMB000000041	chr03	Gene of unknown function	PGSC0003DMP400066367	PGSC0003DMG400044263	PGSC0003DMC400066367	PGSC0003DMT400094692	35.2	not assigned.unknown	pgsc0003dmp400066367	PGSC0003DMT400094692	Gene of unknown function
CUST_18833_PI426222305	2.44966	0.476692	2.90689	0.16887	0.396818	0.0778583	0.271188	0.174622	3.21903	1.67701	1.35356	0.121678	0.244593	0.0532138	0.345599	0.04815	PGSC0003DMT400068266	CACTTTGTTTTCATTTCTGCAGAGTTGAGAGATTCAACTATGTATGTACCACAGAGATTA	Nucleobase ascorbate transporter	PGSC0003DMB000000101	chr11	Nucleobase ascorbate transporter	PGSC0003DMP400046114	PGSC0003DMG400026537	PGSC0003DMC400046114	PGSC0003DMT400068266	34.99	transport.misc	pgsc0003dmp400046114	highly similar to ( 852) AT2G27810 | Symbols: | xanthine/uracil permease family protein | chr2:11852338-11855411 FORWARDhighly similar to ( 603) loc_os01g63870 12001.m12502 protein permease, putative, expressedXan_ur_permease UraA PGSC0003DMT400068266	Nucleobase ascorbate transporter	GO:0016021;GO:0005886;GO:0009507;GO:0005634	GO:0022857	GO:0055085
CUST_33483_PI426222305	0.813291	0.15433	2.03448	0.523994	0.688242	0.0990702	0.174179	0.0702319	2.30633	0.547019	2.60291	0.766899	0.357147	0.0728295	1.81837	0.22504	PGSC0003DMT400058259	CAGCTTCCTCCAAACAACGCAAATATGAACGTTATTATTTTGCCATCTTCATCTAAAGAA	Conserved gene of unknown function	PGSC0003DMB000000243	chr05	Conserved gene of unknown function	PGSC0003DMP400039206	PGSC0003DMG400022620	PGSC0003DMC400039206	PGSC0003DMT400058259	35.2	not assigned.unknown	pgsc0003dmp400039206	moderately similar to ( 328) AT1G59710 | Symbols: | FUNCTIONS IN: molecular_function unknown; INVOLVED IN: biological_process unknown; LOCATED IN: cellular_component unknown; EXPRESSED IN: 23 plant structures; EXPRESSED DURING: 13 growth stages; CONTAINS InterPro DOMAIN/s: Protein of unknown function DUF569 (InterPro:IPR007679), Actin_cross-linking (InterPro:IPR008999); BEST Arabidopsis thaliana …	Conserved gene of unknown function
CUST_19839_PI426222305	0.609188	0.349005	0.613045	0.25999	1.18402	0.560545	1.3572	0.635732	0.472452	0.223249	1.03845	0.344274	1.25314	0.647286	1.20111	0.661446	PGSC0003DMT400097584	AGGAGGTTATTCTGTGGAAAGAAGAACCAGTAGTCTTTCTCCCAGTCCCATTCCACTAAG	ATP binding protein	PGSC0003DMB000000105	chr01	ATP binding protein	PGSC0003DMP400069259	PGSC0003DMG400047155	PGSC0003DMC400069259	PGSC0003DMT400097584	29.4	protein.postranslational modification	pgsc0003dmp400069259	weakly similar to ( 150) AT5G49920 | Symbols: | octicosapeptide/Phox/Bem1p (PB1) domain-containing protein | chr5:20306637-20307583 REVERSEweakly similar to ( 114) loc_os12g40279 12012.m73985 protein protein kinase domain containing protein, expressed PGSC0003DMT400097584	ATP binding protein	GO:0005634	GO:0005515
CUST_34489_PI426222305	0.722617	0.396537	0.476777	0.273764	1.14363	0.61102	1.24681	0.70618	0.52942	0.360913	0.530647	0.376344	1.50246	0.730711	1.0465	0.706308	PGSC0003DMT400094263	TTGGGAGATCAACAAATTTTATGCATGACTACCCAGACTTGATCAAGAAGAAGACTTTGG	Conserved gene of unknown function	PGSC0003DMB000000256	chr11	Conserved gene of unknown function	PGSC0003DMP400065938	PGSC0003DMG400043834	PGSC0003DMC400065938	PGSC0003DMT400094263	35.2	not assigned.unknown	pgsc0003dmp400065938	PGSC0003DMT400094263	Conserved gene of unknown function
CUST_17594_PI426222305	0.762846	0.442078	0.530321	0.307546	1.17477	0.668924	1.37595	0.797282	0.434932	0.252099	0.612275	0.434206	1.84737	0.834197	1.71963	0.941934	PGSC0003DMT400008159	GGGTGCATAAGAATATCATTGAATGGAGTGTATTAGTAATAGCATTAGCATTAGTAGTGC	N-acetyltransferase	PGSC0003DMB000000093	chr03	N-acetyltransferase	PGSC0003DMP400005687	PGSC0003DMG400003148	PGSC0003DMC400005687	PGSC0003DMT400008159	26.24	misc.GCN5-related N-acetyltransferase	pgsc0003dmp400005687	moderately similar to ( 288) AT5G16800 | Symbols: | GCN5-related N-acetyltransferase (GNAT) family protein | chr5:5524720-5526295 REVERSEmoderately similar to ( 236) loc_os02g46700 12002.m33825 protein N-acetyltransferase, putative, expressed PGSC0003DMT400008159	N-acetyltransferase
CUST_39731_PI426222305	1.61174	0.228847	2.61464	0.3522	0.605346	0.0971264	0.588597	0.10959	3.70669	1.11496	2.5608	0.787207	0.199026	0.10275	0.623477	0.116717	PGSC0003DMT400067935	AATGTAGCCAGTATAGAATGTAGAGTTCTCGGCCTTTAAGTTTTTATGTCGCCATTGTTC	Conserved gene of unknown function	PGSC0003DMB000000339	chr09	Conserved gene of unknown function	PGSC0003DMP400045879	PGSC0003DMG400026424	PGSC0003DMC400045879	PGSC0003DMT400067935	35.2	not assigned.unknown	pgsc0003dmp400045879	PGSC0003DMT400067935	Conserved gene of unknown function
CUST_10355_PI426222305	0.302247	0.0906711	0.950379	0.0769239	0.972758	0.55871	1.63999	0.622901	1.392	0.815235	2.76181	1.27506	0.795198	0.712779	3.15923	1.02265	PGSC0003DMT400029056	CGCCTCCACCAATTATATGATTTTTATGTAGTTTTGGAGGTGTTTAAGTGAGTGATTTTG	Potassium channel tetramerization domain-containing protein	PGSC0003DMB000000047	chr07	Potassium channel tetramerization domain-containing protein	PGSC0003DMP400019766	PGSC0003DMG400011180	PGSC0003DMC400019766	PGSC0003DMT400029056	34.15	transport.potassium	pgsc0003dmp400019766	highly similar to ( 788) AT2G24240 | Symbols: | potassium channel tetramerisation domain-containing protein | chr2:10310838-10312163 FORWARDhighly similar to ( 649) loc_os04g42310 12004.m09202 protein K+ channel tetramerisation domain containing protein, expressed PGSC0003DMT400029056	Potassium channel tetramerization domain-containing protein
CUST_22775_PI426222305	0.779496	0.4514	0.543198	0.314981	1.16356	0.673808	1.38801	0.803882	0.441599	0.255706	0.620487	0.440146	1.38659	0.802958	1.0909	0.773773	PGSC0003DMT400078002	TTGCCATCTAAAGGTAAACATCAGGATCTGAGATTGTTCTTGGTAGGGCTAGTAAACTAA	Conserved gene of unknown function	PGSC0003DMB000000128	chr06	Phosphoserine phosphatase	PGSC0003DMP400052803	PGSC0003DMG400030337	PGSC0003DMC400052803	PGSC0003DMT400078002	35.2	not assigned.unknown	pgsc0003dmp400052803	PGSC0003DMT400078002	Phosphoserine phosphatase
CUST_16603_PI426222305	1.7417	0.125121	4.15233	6.32661	0.231244	0.0832554	0.210534	0.0894502	2.86849	3.28593	1.37518	0.502598	0.25899	0.0947748	1.32364	0.349579	PGSC0003DMT400069510	AGATCATGAAGGACTGTCAACTGTATCTGAGGTAAGTCTCCCTAATCCCTCATGAAAAAA	Nam 1	PGSC0003DMB000000087	chr06	Nam 1	PGSC0003DMP400046922	PGSC0003DMG402027023	PGSC0003DMC400046922	PGSC0003DMT400069510	35.2	not assigned.unknown	pgsc0003dmp400046922	PGSC0003DMT400069510	Nam 1
CUST_44912_PI426222305	0.66853	0.38774	0.445506	0.257951	1.07982	0.603267	1.70432	0.698091	0.460381	0.22791	1.25583	1.48646	1.23309	0.714093	2.134	1.41154	PGSC0003DMT400058642	CGAAGAAAGGCTGATATGATCTTTCATCAAAACTTGGAATATGCAATAGAGGAAATTGGT	Resistance protein PSH-RGH6	PGSC0003DMB000000469	chr01	Resistance protein PSH-RGH6	PGSC0003DMP400039501	PGSC0003DMG401022784	PGSC0003DMC400039501	PGSC0003DMT400058642	20.1	stress.biotic	pgsc0003dmp400039501	weakly similar to ( 147) AT3G46730 | Symbols: | disease resistance protein (CC-NBS class), putative | chr3:17213069-17215612 REVERSEweakly similar to ( 143) loc_os08g16120 12008.m080117 protein disease resistance protein RPM1, putative, expressedNB-ARC PGSC0003DMT400058642	Resistance protein PSH-RGH6		GO:0005524;GO:0043531	GO:0006952;GO:0012501
CUST_45918_PI426222305	1.34531	0.857155	0.510154	0.296044	1.15473	0.64725	1.33551	0.773459	0.412801	0.239594	0.609085	0.420937	1.33792	0.766964	1.0641	0.751954	PGSC0003DMT400047978	AAATATCTTTCCCCATTCGTTGCTTAAAACAAGAAGTCTTGACCTGAAGGTGCACTGAAC	Serine/threonine-protein kinase ATR	PGSC0003DMB000000500	chr01	Serine/threonine-protein kinase ATR	PGSC0003DMP400032484	PGSC0003DMG401018643	PGSC0003DMC400032484	PGSC0003DMT400047978	35.2	not assigned.unknown	pgsc0003dmp400032484	PGSC0003DMT400047978	Serine/threonine-protein kinase ATR
CUST_17609_PI426222305	0.767315	0.430789	0.51629	0.297111	1.21437	0.667993	1.34916	0.769836	0.492127	0.249515	0.575802	0.408432	1.71028	0.813365	1.11123	0.758334	PGSC0003DMT400068114	ATATACTTCCTTTTCATACGTACTACAGTACTACCTGTTGGGCTATTGCCCATGTTCCAG	Sigma factor	PGSC0003DMB000000093	chr03	Sigma factor	PGSC0003DMP400046015	PGSC0003DMG400026491	PGSC0003DMC400046015	PGSC0003DMT400068114	27.2	RNA.transcription	pgsc0003dmp400046015	moderately similar to ( 213) AT1G64860 | Symbols: SIGA, SIG1, SIG2, SIGB, RPOD1 | SIGA (SIGMA FACTOR A); DNA binding / DNA-directed RNA polymerase/ sigma factor/ transcription factor | chr1:24098497-24100746 FORWARDweakly similar to ( 178) loc_os08g06630 12008.m26470 protein RNA polymerase sigma factor rpoD, putative, expressed PGSC0003DMT400068114	Sigma factor		GO:0003700;GO:0003677;GO:0016987	GO:0006355;GO:0006352
CUST_43673_PI426222305	0.253424	0.0845471	0.327908	0.265552	0.926592	0.299099	0.74073	0.643751	0.442306	0.76399	1.39154	0.0985285	0.796798	0.557228	7.94413	1.55723	PGSC0003DMT400004844	GGTTTCTTTTGGTCGTTGGATTATTCTTTGCGGCGTTTATTGAAATTTAGTTGATGTGAT	Matrix metalloprotease 1			Matrix metalloprotease 1	PGSC0003DMP400003432	PGSC0003DMG400001923	PGSC0003DMC400003432	PGSC0003DMT400004844	29.5.7	protein.degradation.metalloprotease	pgsc0003dmp400003432	moderately similar to ( 274) AT1G24140 | Symbols: | matrixin family protein | chr1:8536131-8537285 REVERSEweakly similar to ( 171) MEP1_SOYBN Metalloendoproteinase 1 precursor (EC 3.4.24.-) (SMEP1) - Glycine max (Soybean)moderately similar to ( 212) loc_os02g50730 12002.m10107 protein metalloendoproteinase 1 precursor, putative, expressedPeptidase_M10 ZnMc_MMP ZnMc PGSC0003DMT400004844	Matrix metalloprotease 1
CUST_15364_PI426222305	0.767331	0.444937	0.561048	0.32485	1.19108	0.690954	1.36598	0.79104	0.440302	0.254955	0.608906	0.431816	1.46343	0.847637	1.10293	0.784199	PGSC0003DMT400091266	ATTGATGCTCTCACAGCGAGAGTAGAGACTTTTGAGACTCAAGGTGTTCCAGGTAGTTCT	Conserved gene of unknown function	PGSC0003DMB000000077	chr01	Conserved gene of unknown function	PGSC0003DMP400062941	PGSC0003DMG400040837	PGSC0003DMC400062941	PGSC0003DMT400091266	35.2	not assigned.unknown	pgsc0003dmp400062941	PGSC0003DMT400091266	Conserved gene of unknown function
CUST_44679_PI426222305	0.767315	0.415534	0.500101	0.280467	1.21437	0.646609	1.3198	0.740029	0.410372	0.233223	0.555114	0.394001	1.41468	0.752584	1.11123	0.741937	PGSC0003DMT400086238	CAGCACTGTTTGTAGACATCCTTGTTGAATTGATTGATCTTGAGTTTTACTTGAGGACAA	Gene of unknown function	PGSC0003DMB000000460	chr04	Gene of unknown function	PGSC0003DMP400057913	PGSC0003DMG400035809	PGSC0003DMC400057913	PGSC0003DMT400086238	35.2	not assigned.unknown	pgsc0003dmp400057913	PGSC0003DMT400086238	Gene of unknown function
CUST_37501_PI426222305	0.413277	0.103559	0.808691	0.127847	2.58917	1.08345	1.46788	0.384003	0.596635	0.145203	1.6128	0.177064	1.06148	0.103434	0.27256	0.379262	PGSC0003DMT400078853	CACTGTTATGTCCATATAGTGTGCATAATATATAAGCAGGCATTCGAACTTGACTTGGGC	F-box/LRR-repeat protein	PGSC0003DMB000000300	chr07	F-box-containing protein 1	PGSC0003DMP400053447	PGSC0003DMG400030688	PGSC0003DMC400053447	PGSC0003DMT400078853	35.2	not assigned.unknown	pgsc0003dmp400053447	weakly similar to ( 144) AT1G15740 | Symbols: | leucine-rich repeat family protein | chr1:5411509-5414544 FORWARDweakly similar to ( 150) loc_os04g42470 12004.m35374 protein regulatory subunit, putative, expressed PGSC0003DMT400078853	F-box-containing protein 1
CUST_27784_PI426222305	0.727729	0.420914	0.882698	0.586691	1.15081	0.644152	1.31838	0.761722	0.41295	0.239245	0.581808	0.412599	1.32802	0.75984	1.04876	0.744171	PGSC0003DMT400090104	CTTCCCAGCATATTCTTGGCGACTATAAATACATTTGGGAATATTTAGATGAATGTGCGG	Gene of unknown function	PGSC0003DMB000000170	chr12	Gene of unknown function	PGSC0003DMP400061779	PGSC0003DMG400039675	PGSC0003DMC400061779	PGSC0003DMT400090104	35.2	not assigned.unknown	pgsc0003dmp400061779	PGSC0003DMT400090104	Gene of unknown function
CUST_49921_PI426222305	0.75221	0.435614	0.525495	0.304416	1.17726	0.664751	1.34265	0.777568	0.428895	0.24835	0.595972	0.422669	1.3639	0.785739	1.07827	0.764786	PGSC0003DMT400062184	CTTTGAACGTCTTTGATCTCTTCTTGAATGATGACTTCATTTCGCTTGCAGGGTGGGATC	Disease resistance protein BS2	PGSC0003DMB000000684	chr07	Disease resistance protein BS2	PGSC0003DMP400041848	PGSC0003DMG400024203	PGSC0003DMC400041848	PGSC0003DMT400062184	20.1	stress.biotic	pgsc0003dmp400041848	moderately similar to ( 247) AT3G46530 | Symbols: RPP13 | RPP13 (RECOGNITION OF PERONOSPORA PARASITICA 13); ATP binding | chr3:17130739-17133246 REVERSEmoderately similar to ( 260) loc_os08g32880 12008.m07280 protein disease resistance protein RPM1, putativeNB-ARC PGSC0003DMT400062184	Disease resistance protein BS2
ERCC-00043_129	0.755312	0.0868346	0.579708	0.0661508	1.17488	0.08775	1.34872	0.193704	0.484685	0.114415	0.865992	0.127102	1.29393	0.0987835	1.02283	0.0955375
CUST_20545_PI426222305	0.722617	0.391337	0.470876	0.264483	1.41938	0.622865	1.24174	0.697401	0.485336	0.227635	0.947658	0.654784	1.33227	0.707352	1.0465	0.710103	PGSC0003DMT400021318	GCTAGTGAGCGTAAGATAAGGCTTTCAATATGGAGATACCATACAATTTTAAACTAGCAA	CYP72A54	PGSC0003DMB000000112	chr10	CYP72A54	PGSC0003DMP400014501	PGSC0003DMG400008267	PGSC0003DMC400014501	PGSC0003DMT400021318	26.1	misc.cytochrome P450	pgsc0003dmp400014501	highly similar to ( 566) AT3G14690 | Symbols: CYP72A15 | CYP72A15; electron carrier/ heme binding / iron ion binding / monooxygenase/ oxygen binding | chr3:4937410-4939310 FORWARDhighly similar to ( 570) C72A1_CATRO Cytochrome P450 72A1 (EC 1.3.3.9) (CYPLXXII) (Secologanin synthase) (SLS) - Catharanthus roseus (Rosy periwinkle) (Madagascar periwinkle)highly similar to ( 511) loc_os01g43710 12001.…	CYP72A54	GO:0016021;GO:0043231;GO:0044444	GO:0020037;GO:0016705;GO:0004497;GO:0009055;GO:0050616	GO:0055114
CUST_48122_PI426222305	1.37842	0.239575	3.78858	0.218819	0.475121	0.0987964	0.405624	0.067486	3.0695	0.248848	2.13545	0.610433	0.303564	0.0485561	0.882617	0.0845827	PGSC0003DMT400065581	ATGAAGATTAAGGTATATGCTGAAGATATGAGGGGAGGAGACGAGCTTCAAGTCGTTGGC	Late blight resistance protein Rpi-blb2	PGSC0003DMB000000584	chr06	Late blight resistance protein Rpi-blb2	PGSC0003DMP400044254	PGSC0003DMG400025512	PGSC0003DMC400044254	PGSC0003DMT400065581	20.1	stress.biotic	pgsc0003dmp400044254	weakly similar to ( 175) AT3G46730 | Symbols: | disease resistance protein (CC-NBS class), putative | chr3:17213069-17215612 REVERSEweakly similar to ( 152) loc_os02g09790 12002.m06276 protein disease resistance protein RPM1, putative, expressedNB-ARC PGSC0003DMT400065581	Late blight resistance protein Rpi-blb2	GO:0005737	GO:0005524;GO:0043531	GO:0006952;GO:0012501
CUST_49128_PI426222305	2.6218	0.476871	0.909053	0.388197	1.02958	0.462627	0.898286	0.503668	1.11026	0.616219	0.631996	0.368151	0.971456	0.505941	0.948557	0.526489	PGSC0003DMT400008632	ACGTTGTTCGTCCTGGTGATTGCATTACGTTGCTAGCCGTGTTTTCTGATGAGAAATCAG	Dual-specific kinase DSK1	PGSC0003DMB000000633	chr04	Dual-specific kinase DSK1	PGSC0003DMP400005992	PGSC0003DMG400003344	PGSC0003DMC400005992	PGSC0003DMT400008632	30.2.17	signalling.receptor kinases.DUF 26	pgsc0003dmp400005992	moderately similar to ( 486) AT3G13690 | Symbols: | protein kinase family protein | chr3:4486920-4490011 FORWARDweakly similar to ( 172) PSKR_DAUCA Phytosulfokine receptor precursor (EC 2.7.11.1) (Phytosulfokine LRR receptor kinase) - Daucus carota (Carrot)moderately similar to ( 479) loc_os01g41870 12001.m150645 protein ATP binding protein, putative, expressedPkinase_Tyr TyrKc PTKc Pkinase S_TKc…	Dual-specific kinase DSK1
CUST_48682_PI426222305	0.768787	0.427072	0.529488	0.306577	1.14265	0.661699	1.29963	0.752631	0.417437	0.241715	0.569342	0.403759	1.37028	0.7948	1.04443	0.740785	PGSC0003DMT400080334	ATGAGAAGCTTCATTGGATTGCATCAACTAGTTATTAGTAATTTCAATGTGCGCAAGATC	F-box domain-containing protein	PGSC0003DMB000000609	chr05	F-box domain-containing protein	PGSC0003DMP400054499	PGSC0003DMG400031276	PGSC0003DMC400054499	PGSC0003DMT400080334	35.2	not assigned.unknown	pgsc0003dmp400054499	PGSC0003DMT400080334	F-box domain-containing protein
CUST_6965_PI426222305	0.76537	0.443342	0.558753	0.323521	1.23989	0.691459	1.36158	0.788488	0.441062	0.254545	0.606156	0.430201	1.45931	0.845067	1.09963	0.779937	PGSC0003DMT400092534	ATCCAACTCTTGGCTTAGATGCTTAGATCAACTTTCGATATGTATTCATCAGCTTCAGTG	Gene of unknown function	PGSC0003DMB000000027	chr10	Gene of unknown function	PGSC0003DMP400064209	PGSC0003DMG400042105	PGSC0003DMC400064209	PGSC0003DMT400092534	35.2	not assigned.unknown	pgsc0003dmp400064209	PGSC0003DMT400092534	Gene of unknown function
CUST_49688_PI426222305	4.51121	1.60255	4.75782	1.47156	0.0350649	0.0203058	0.0416264	0.0241218	11.1079	3.57256	2.23831	0.309674	0.0420301	0.0243392	0.0322787	0.0228943	PGSC0003DMT400022265	GTACCTCCTGAATTTATTCATCAAGAAACAGCAATGCCAAATGTACTTGGTTATTCCTTT	Galactose mutarotase	PGSC0003DMB000000671	chr03	Galactose mutarotase	PGSC0003DMP400015179	PGSC0003DMG400008639	PGSC0003DMC400015179	PGSC0003DMT400022265	35.2	not assigned.unknown	pgsc0003dmp400015179	moderately similar to ( 376) AT1G64770 | Symbols: NDF2 | NDF2 (NDH-DEPENDENT CYCLIC ELECTRON FLOW 1) | chr1:24057549-24058565 FORWARDmoderately similar to ( 357) loc_os03g06230 12003.m06143 protein expressed protein PGSC0003DMT400022265	Galactose mutarotase
CUST_41443_PI426222305	0.759328	0.402858	0.485849	0.272533	1.30785	0.635407	1.27176	0.716476	0.395441	0.225603	0.53431	0.378968	1.36814	0.726732	1.07468	0.714143	PGSC0003DMT400061368	CCAATAAAAGGTAATTTCCATGGACCAGGAGGCAAATTTAGGTTTTGAGTTTTCCATTTT	RING-H2 finger protein ATL4M	PGSC0003DMB000000378	chr02	RING-H2 finger protein ATL4M	PGSC0003DMP400041285	PGSC0003DMG400023881	PGSC0003DMC400041285	PGSC0003DMT400061368	29.5.11.4.2	protein.degradation.ubiquitin.E3.RING	pgsc0003dmp400041285	moderately similar to ( 271) AT4G35840 | Symbols: | zinc finger (C3HC4-type RING finger) family protein | chr4:16981083-16982266 FORWARDmoderately similar to ( 201) loc_os10g39770 12010.m06748 protein RING-H2 finger protein ATL2B, putative, expressed PGSC0003DMT400061368	RING-H2 finger protein ATL4M
CUST_42449_PI426222305	0.717301	0.415491	0.499892	0.289478	1.297	0.652518	1.25595	0.727317	0.431915	0.232735	1.15196	0.731624	1.29393	0.750523	0.995113	0.707061	PGSC0003DMT400059200	AGAGCAAGCGAGACCAATAAGGCCGCAATATATCGTGGATGATCTTCCAGTTTATGACTC	Gene of unknown function	PGSC0003DMB000000403	chr07	Gene of unknown function	PGSC0003DMP400039868	PGSC0003DMG400022995	PGSC0003DMC400039868	PGSC0003DMT400059200	35.2	not assigned.unknown	pgsc0003dmp400039868	PGSC0003DMT400059200	Gene of unknown function
CUST_25554_PI426222305	0.899941	0.39591	0.480651	0.261239	1.14363	0.597394	1.23224	0.691398	0.463219	0.226024	0.738001	0.381124	1.33227	0.69552	1.0465	0.699228	PGSC0003DMT400037407	AATTTTCACACATCTTGGGACCGAAGTTCAAATTACACACTCACCGGCAAGTTCCTCTGG	Electron transporter	PGSC0003DMB000000149	chr10	Electron transporter	PGSC0003DMP400025432	PGSC0003DMG400014433	PGSC0003DMC400025432	PGSC0003DMT400037407	21.1	redox.thioredoxin	pgsc0003dmp400025432	weakly similar to ( 184) AT5G06430 | Symbols: | thioredoxin-related | chr5:1963580-1964251 REVERSEweakly similar to ( 144) loc_os11g38040 12011.m07651 protein expressed protein PGSC0003DMT400037407	Electron transporter
CUST_37974_PI426222305	3.26983	0.425331	7.23641	1.90986	0.867632	0.361619	0.874213	0.406826	0.439247	0.195549	0.886954	0.285919	0.756359	0.413015	2.36639	0.460135	PGSC0003DMT400081431	AAGCCACGTGAAGGTGGTTTTTTCGAGAACTTTTGTGTTGATTCGAGATAAGCTCAACAA	Protein SSM1	PGSC0003DMB000000309	chr09	Protein SSM1	PGSC0003DMP400055109	PGSC0003DMG400031834	PGSC0003DMC400055109	PGSC0003DMT400081431	35.2	not assigned.unknown	pgsc0003dmp400055109	moderately similar to ( 266) AT2G32150 | Symbols: | haloacid dehalogenase-like hydrolase family protein | chr2:13659095-13660531 FORWARDmoderately similar to ( 223) loc_os03g49440 12003.m101456 protein phosphatase, putative, expressed PGSC0003DMT400081431	Protein SSM1		GO:0003824
CUST_30735_PI426222305	0.778961	0.451163	0.563629	0.326344	1.21694	0.695128	1.38701	0.803333	0.443357	0.256724	0.677373	0.438079	1.48943	0.839808	1.15857	0.823345	PGSC0003DMT400048565	TGTGTATCTCACAGTCTTGGTGAACAATTTGATTCAGTACGACTTCATTCGAGAGAATGA	F-box family protein	PGSC0003DMB000000207	chr09	F-box family protein	PGSC0003DMP400032887	PGSC0003DMG400018866	PGSC0003DMC400032887	PGSC0003DMT400048565	35.2	not assigned.unknown	pgsc0003dmp400032887	PGSC0003DMT400048565	F-box family protein
CUST_4735_PI426222305	0.710875	0.365135	0.586584	0.27933	3.812	0.62545	1.30615	0.653959	0.820671	0.274178	0.588778	0.351018	1.50167	0.678099	2.69838	0.693209	PGSC0003DMT400054119	GGTCACACAACTGCAAAATCATATAGGAATTCATCAATTAGGTTCAAATTTCGACATGCA	Conserved gene of unknown function	PGSC0003DMB000000018	chr04	Conserved gene of unknown function	PGSC0003DMP400036436	PGSC0003DMG400020989	PGSC0003DMC400036436	PGSC0003DMT400054119	35.2	not assigned.unknown	pgsc0003dmp400036436	PGSC0003DMT400054119	Conserved gene of unknown function
CUST_2490_PI426222305	0.823669	0.395355	1.41654	3.74894	1.07313	0.581193	1.15488	0.669196	0.513906	0.240646	0.817134	0.414993	1.18748	0.688055	0.893023	0.634301	PGSC0003DMT400072220	CGAGAGTTGCTTCTTCCCTGATTATTCTGGCAATACTTAAATGCTTATTGTTGTGGGCAG	Nascent polypeptide associated complex alpha	PGSC0003DMB000000008	chr10	Nascent polypeptide associated complex alpha	PGSC0003DMP400048825	PGSC0003DMG400028104	PGSC0003DMC400048825	PGSC0003DMT400072220	29.2.4	protein.synthesis.elongation	pgsc0003dmp400048825	weakly similar to ( 158) AT3G12390 | Symbols: | nascent polypeptide associated complex alpha chain protein, putative / alpha-NAC, putative | chr3:3942344-3943595 FORWARDweakly similar to ( 190) loc_os01g71230 12001.m43374 protein nascent polypeptide-associated complex alpha subunit-like protein 3, putative, expressed PGSC0003DMT400072220	Nascent polypeptide associated complex alpha
CUST_14846_PI426222305	0.927543	0.332358	0.569663	0.213191	1.64387	0.462125	1.41103	0.544796	0.374824	0.17879	0.653021	0.279169	2.31453	0.662188	0.744481	0.518204	PGSC0003DMT400092210	AAAGCTCAAAAGAGACAGCGTAGGCAGGAGAAGGAGGCTAGGAAGGCTTCAATTTTAGAT	Gene of unknown function	PGSC0003DMB000000075	chr06	Gene of unknown function	PGSC0003DMP400063885	PGSC0003DMG400041781	PGSC0003DMC400063885	PGSC0003DMT400092210	35.2	not assigned.unknown	pgsc0003dmp400063885	PGSC0003DMT400092210	Gene of unknown function
CUST_3496_PI426222305	0.798677	0.37623	0.411513	0.238541	3.94065	0.824442	1.05317	0.603584	1.02144	0.873578	0.64682	0.353897	2.01821	0.739648	1.09592	0.625456	PGSC0003DMT400033180	CATTCCAACAATTATGGTAAGAAAATCAGGAAAGACCCTCATAGTAAGAGAGAAAGAGAC	GNS1/SUR4 membrane protein	PGSC0003DMB000000012	chr10	GNS1/SUR4 membrane protein	PGSC0003DMP400022569	PGSC0003DMG400012742	PGSC0003DMC400022569	PGSC0003DMT400033180	11.8.1	lipid metabolism.''exotics'' (steroids, squalene etc).sphingolipids	pgsc0003dmp400022569	weakly similar to ( 172) AT3G06470 | Symbols: | GNS1/SUR4 membrane family protein | chr3:1984206-1985042 FORWARDweakly similar to ( 153) loc_os03g49480 12003.m09947 protein elongation of fatty acids protein 2, putative, expressedELO PGSC0003DMT400033180	GNS1/SUR4 membrane protein
CUST_23324_PI426222305	0.605468	0.345479	0.888204	0.477671	0.91694	0.531158	1.04869	0.607298	1.13523	0.327512	1.45136	3.58545	1.28191	0.66788	0.855061	0.60752	PGSC0003DMT400073781	CAGAACATCATCAATTGAGAATGAACCTAGAACTCTTAATCTCAACCAAATTCAGTTTGC	Conserved gene of unknown function	PGSC0003DMB000000131	chr11	Conserved gene of unknown function	PGSC0003DMP400049941	PGSC0003DMG400028663	PGSC0003DMC400049941	PGSC0003DMT400073781	35.2	not assigned.unknown	pgsc0003dmp400049941	PGSC0003DMT400073781	Conserved gene of unknown function
CUST_51633_PI426222305	0.813527	0.185986	1.27112	0.66854	1.1046	0.531074	1.03541	0.413953	0.6334	0.340958	1.31425	0.868361	1.07667	0.315989	0.739829	0.357828	PGSC0003DMT400093560	CCGAGCTTATGGGGGCTTGGGTAGGTTGTTGTTTTATTATTTTTGATAAGTTTAGATTTA	Gene of unknown function	PGSC0003DMB000000852	chr08	Gene of unknown function	PGSC0003DMP400065235	PGSC0003DMG400043131	PGSC0003DMC400065235	PGSC0003DMT400093560	35.2	not assigned.unknown	pgsc0003dmp400065235	PGSC0003DMT400093560	Gene of unknown function
CUST_52639_PI426222305	0.942645	0.157537	1.10263	0.169008	1.04509	0.212769	0.549786	0.259018	1.45484	0.942312	1.41975	0.620802	0.770665	0.33941	1.67669	0.261071	PGSC0003DMT400034409	AACATCAAGTTAGAGCCCTGATGCAGGAGTGTGATATCAATACTGACGGAGAACTAGACC	Calcium ion binding protein			Calcium ion binding protein	PGSC0003DMP400023394	PGSC0003DMG400013231	PGSC0003DMC400023394	PGSC0003DMT400034409	30.3	signalling.calcium	pgsc0003dmp400023394	weakly similar to ( 115) AT1G64850 | Symbols: | calcium-binding EF hand family protein | chr1:24096548-24097574 REVERSEvery weakly similar to (90.9) loc_os04g51240 12004.m10020 protein EF hand family protein, expressed PGSC0003DMT400034409	Calcium ion binding protein
CUST_35744_PI426222305	2.04493	0.415024	3.08222	0.265854	0.242026	0.0744516	0.226956	0.0359709	6.09288	1.13783	6.97937	0.493527	0.120088	0.0775815	0.133283	0.0112716	PGSC0003DMT400047079	GACTTCTTCCTGGCATCTTAACAGTGTATTGTGTATCAGAAATCAACGTTCTTCAAATAA	Helix-loop-helix DNA-binding	PGSC0003DMB000000277	chr01	Helix-loop-helix DNA-binding	PGSC0003DMP400031850	PGSC0003DMG400018280	PGSC0003DMC400031850	PGSC0003DMT400047079	27.3.6	RNA.regulation of transcription.bHLH,Basic Helix-Loop-Helix family	pgsc0003dmp400031850	weakly similar to ( 154) AT1G09530 | Symbols: PIF3, POC1, PAP3 | PIF3 (PHYTOCHROME INTERACTING FACTOR 3); DNA binding / protein binding / transcription factor/ transcription regulator | chr1:3077216-3079367 FORWARDweakly similar to ( 158) loc_os01g18290 12001.m42972 protein basic helix-loop-helix dimerisation region bHLH, putative, expressed PGSC0003DMT400047079	Helix-loop-helix DNA-binding	GO:0005634	GO:0003700;GO:0003677;GO:0046983	GO:0006355;GO:0009585;GO:0009740;GO:0031539;GO:0009704
CUST_50394_PI426222305	0.761825	0.44141	0.52769	0.305613	1.26167	0.666329	1.359	0.786996	0.430686	0.249791	0.607024	0.430534	1.3491	0.781589	1.18202	0.762096	PGSC0003DMT400003016	CAACCATATATCTTCTGCTCATTTGCTATTTCATTTCACTGAGCCTTTTGTTACACAAGA	Pectinesterase	PGSC0003DMB000000716	chr02	Pectinesterase	PGSC0003DMP400002179	PGSC0003DMG400001193	PGSC0003DMC400002179	PGSC0003DMT400003016	10.8.1	cell wall.pectin*esterases.PME	pgsc0003dmp400002179	highly similar to ( 575) AT5G04960 | Symbols: | pectinesterase family protein | chr5:1461985-1463809 FORWARDmoderately similar to ( 477) PME3_PHAVU Pectinesterase-3 precursor (EC 3.1.1.11) (Pectin methylesterase 3) (PE 3) - Phaseolus vulgaris (Kidney bean) (French bean)moderately similar to ( 407) loc_os03g18860 12003.m07306 protein pectinesterase U1 precursor, putative, expressedPectinesterase P…	Pectinesterase
CUST_9744_PI426222305	1.58985	0.221374	2.22352	0.128683	0.475751	0.0334561	0.183744	0.0751484	2.29426	0.513512	1.6395	0.398535	0.293004	0.0859507	0.7172	0.0554086	PGSC0003DMT400056068	GCAGCTCTAGTGTGATGTGTTATTGGTTCAGGTTTGTTAATATTGTTGCAATGAGATAAA	Myosin heavy chain, clone	PGSC0003DMB000000042	chr05	Myosin heavy chain, clone	PGSC0003DMP400037737	PGSC0003DMG400021781	PGSC0003DMC400037737	PGSC0003DMT400056068	31.1	cell.organisation	pgsc0003dmp400037737	highly similar to ( 618) AT1G68060 | Symbols: ATMAP70-1 | ATMAP70-1 (microtubule-associated proteins 70-1); microtubule binding | chr1:25511392-25514226 REVERSEhighly similar to ( 579) loc_os02g50320 12002.m10066 protein ATMAP70-3, putative, expressedMyosin_HC-like PGSC0003DMT400056068	Myosin heavy chain, clone	GO:0005886;GO:0009524;GO:0010005;GO:0005819	GO:0008017	GO:0007010;GO:0010051;GO:0009832
CUST_19855_PI426222305	0.911254	0.0886088	1.2015	0.142481	0.547489	0.170751	0.589557	0.134064	1.06974	0.546212	1.33585	0.114345	0.685287	0.705414	2.0473	0.225834	PGSC0003DMT400064095	GCAAGATCAATGTTGGGTTGATCCATTTCAAAGTCAAGAAAAAAGAAAAACAGGCACATA	Conserved gene of unknown function	PGSC0003DMB000000105	chr01	Conserved gene of unknown function	PGSC0003DMP400043193	PGSC0003DMG400024906	PGSC0003DMC400043193	PGSC0003DMT400064095	35.2	not assigned.unknown	pgsc0003dmp400043193	moderately similar to ( 472) AT4G18530 | Symbols: | unknown protein | chr4:10217749-10220285 FORWARDmoderately similar to ( 388) loc_os01g69050 12001.m150824 protein lysine ketoglutarate reductase trans-splicing related 1, putative, expressedDUF707 PGSC0003DMT400064095	Conserved gene of unknown function
CUST_2505_PI426222305	0.680214	0.368894	0.678169	0.441583	1.07652	0.567295	1.16771	0.658059	0.631001	0.280517	0.499246	0.354049	1.25409	0.661056	0.985088	0.66414	PGSC0003DMT400028779	TGCTAACTTGGATGGAACTTTACTACGAAGTAAAGCTTCTTTCGCTTATTTCGCATTGGT	ER glycerol-phosphate acyltransferase	PGSC0003DMB000000008	chr10	ER glycerol-phosphate acyltransferase	PGSC0003DMP400019567	PGSC0003DMG400011078	PGSC0003DMC400019567	PGSC0003DMT400028779	11.3	lipid metabolism.Phospholipid synthesis	pgsc0003dmp400019567	weakly similar to ( 195) AT2G38110 | Symbols: ATGPAT6, GPAT6 | GPAT6 (GLYCEROL-3-PHOSPHATE ACYLTRANSFERASE 6); 1-acylglycerol-3-phosphate O-acyltransferase/ acyltransferase | chr2:15952816-15955364 REVERSEmoderately similar to ( 209) loc_os03g52570 12003.m10232 protein glycerol-3-phosphate acyltransferase 8, putative PGSC0003DMT400028779	ER glycerol-phosphate acyltransferase
CUST_11610_PI426222305	0.769795	0.446006	0.613915	0.317965	1.17115	0.676007	1.57192	0.80492	0.428456	0.248409	1.73615	4.21293	1.394	0.804738	1.0853	0.767697	PGSC0003DMT400093181	TCCACCATTCACCGAGGACTCACCTAACTACACCATGGATGACTTTGAGGATGAAGAATA	Gene of unknown function	PGSC0003DMB000000053	chr09	Gene of unknown function	PGSC0003DMP400064856	PGSC0003DMG400042752	PGSC0003DMC400064856	PGSC0003DMT400093181	35.2	not assigned.unknown	pgsc0003dmp400064856	PGSC0003DMT400093181	Gene of unknown function
CUST_12616_PI426222305	0.845666	0.411686	0.560987	0.271383	1.04984	0.58618	1.18032	0.683559	0.370741	0.214755	1.27437	1.66004	1.60223	0.722997	1.49538	0.856071	PGSC0003DMT400063737	GAATAACGTATGGCCTGAGGGAAATACTTGTTTTGTAAAGCTCAAGAAAAAACAAATCGA	Conserved gene of unknown function	PGSC0003DMB000000060	chr02	Conserved gene of unknown function	PGSC0003DMP400042926	PGSC0003DMG400024769	PGSC0003DMC400042926	PGSC0003DMT400063737	35.2	not assigned.unknown	pgsc0003dmp400042926	highly similar to ( 735) AT1G56230 | Symbols: | unknown protein | chr1:21046111-21048959 REVERSEmoderately similar to ( 389) loc_os01g24480 12001.m08916 protein expressed proteinDUF1399 PGSC0003DMT400063737	Conserved gene of unknown function
CUST_10371_PI426222305	2.49506	0.838678	8.4359	1.92292	0.358521	0.168252	0.146707	0.0540049	2.22513	0.775658	2.68991	6.22531	0.674631	0.299488	0.26393	0.0202441	PGSC0003DMT400008264	TGGTCAACCTAGTAAGAAATGTCTTTGGATATTATGTAGGCAACCACATCTTGATGAAGA	Temperature-induced lipocalin'	PGSC0003DMB000000047	chr07	Temperature-induced lipocalin'	PGSC0003DMP400005757	PGSC0003DMG400003187	PGSC0003DMC400005757	PGSC0003DMT400008264	34.99	transport.misc	pgsc0003dmp400005757	moderately similar to ( 259) AT5G58070 | Symbols: ATTIL, TIL | TIL (TEMPERATURE-INDUCED LIPOCALIN); binding / transporter | chr5:23500512-23501156 REVERSEmoderately similar to ( 251) loc_os08g34150 12008.m07404 protein OsTIL-2 - Oryza sativa Temperature-induced lipocalin-2, expressedLipocalin_2 Blc PRK10477 PGSC0003DMT400008264	Temperature-induced lipocalin		GO:0003674
CUST_11377_PI426222305	0.675547	0.411473	2.10918	0.929547	0.880095	0.715131	0.9988	0.399925	0.660861	0.0924311	5.86885	0.415646	1.06849	0.337745	0.689244	0.0798291	PGSC0003DMT400053173	CTAACAGCTCATGATCTTAGGACCGTTGATGATCAAATTTGATTTAATCTAACGGTTGTT	Conserved gene of unknown function	PGSC0003DMB000000052	chr03	Conserved gene of unknown function	PGSC0003DMP400035857	PGSC0003DMG400020638	PGSC0003DMC400035857	PGSC0003DMT400053173	35.2	not assigned.unknown	pgsc0003dmp400035857	moderately similar to ( 231) AT3G07350 | Symbols: | unknown protein | chr3:2347674-2348570 FORWARDweakly similar to ( 135) loc_os11g25040 12011.m06428 protein plant-specific domain TIGR01615 family protein, expressedDUF506 PGSC0003DMT400053173	Conserved gene of unknown function
CUST_22791_PI426222305	2.93715	0.378906	3.69351	0.21347	0.167429	0.0832555	0.153258	0.154452	3.35759	1.5203	3.74852	1.19326	0.119625	0.071918	0.341429	0.0635546	PGSC0003DMT400077997	TTCCCATTTATTTAGTAGAGGAGTTCTGGAAGTCTTGGAACCAGGTTGCTATAGATTTGT	Conserved gene of unknown function	PGSC0003DMB000000128	chr06	Conserved gene of unknown function	PGSC0003DMP400052800	PGSC0003DMG400030335	PGSC0003DMC400052800	PGSC0003DMT400077997	35.2	not assigned.unknown	pgsc0003dmp400052800	PGSC0003DMT400077997	Conserved gene of unknown function
CUST_50409_PI426222305	0.962028	0.128983	1.31289	0.0929697	0.681784	0.165657	0.617522	0.152153	1.00783	0.383452	1.38473	0.097979	0.512009	0.13371	0.98609	0.281211	PGSC0003DMT400010920	GCCCTTGAAGTGTTTGTGTTCAACTCTAATCACTGTTGTAATATTACAATTTCAGTGCTA	Dead box ATP-dependent RNA helicase	PGSC0003DMB000000717	chr12	Dead box ATP-dependent RNA helicase	PGSC0003DMP400007607	PGSC0003DMG400004277	PGSC0003DMC400007607	PGSC0003DMT400010920	27.1.2	RNA.processing.RNA helicase	pgsc0003dmp400007607	highly similar to ( 761) AT2G42520 | Symbols: | DEAD box RNA helicase, putative | chr2:17705382-17708744 FORWARDmoderately similar to ( 318) DB10_NICSY ATP-dependent RNA helicase-like protein DB10 (EC 3.6.1.-) - Nicotiana sylvestris (Wood tobacco)highly similar to ( 741) loc_os03g59050 12003.m10806 protein ATP-dependent RNA helicase ded1, putative, expressedSrmB PRK11776 PRK10590 PRK11192 PRK0483…	Dead box ATP-dependent RNA helicase
CUST_33514_PI426222305	1.43241	1.08593	1.92994	0.254617	0.926987	0.441501	0.892621	0.503637	7.17093	3.3851	1.87747	0.482428	0.887461	0.51394	0.818217	0.496343	PGSC0003DMT400045412	ATGCACTACTTATTCTGGGCTGCAAAATACAAGTATACAACAGTCAAATCTAGCAAGTAA	Nitrate transporter	PGSC0003DMB000000243	chr05	Nitrate transporter	PGSC0003DMP400030769	PGSC0003DMG400017620	PGSC0003DMC400030769	PGSC0003DMT400045412	34.13	transport.peptides and oligopeptides	pgsc0003dmp400030769	highly similar to ( 763) AT1G69850 | Symbols: ATNRT1:2, NTL1 | ATNRT1:2 (ARABIDOPSIS THALIANA NITRATE TRANSPORTER 1:2); calcium ion binding / transporter | chr1:26296945-26300407 REVERSEhighly similar to ( 709) loc_os06g38294 12006.m08364 protein peptide transporter PTR2, putative, expressedPTR2 PTR2 PGSC0003DMT400045412	Nitrate transporter	GO:0016021;GO:0005886	GO:0015293	GO:0006810;GO:0010119;GO:0009624;GO:0042128
CUST_7514_PI426222305	1.8066	0.180877	0.883151	0.468887	2.32977	0.872027	0.696966	0.16189	0.716803	0.690483	0.578378	0.0515715	0.691675	0.259153	1.13141	0.198471	PGSC0003DMT400025739	GCCAAAGTGAACTTGTTATGTTTCCTATTGTCTTCTCTTCATTTGAACTTTGTGTTTGGT	Beta-tubulin	PGSC0003DMB000000032	chr04	Beta-tubulin	PGSC0003DMP400017551	PGSC0003DMG400009938	PGSC0003DMC400017551	PGSC0003DMT400025739	31.1	cell.organisation	pgsc0003dmp400017551	highly similar to ( 840) AT1G75780 | Symbols: TUB1 | TUB1; GTP binding / GTPase/ structural molecule | chr1:28451378-28453602 REVERSEhighly similar to ( 858) TBB2_SOLTU Tubulin beta-2 chain (Beta-2 tubulin) - Solanum tuberosum (Potato)highly similar to ( 834) loc_os06g46000 12006.m31916 protein tubulin beta-3 chain, putative, expressedbeta_tubulin COG5023 Tubulin_FtsZ alpha_tubulin gamma_tubulin …	Beta-tubulin
CUST_23797_PI426222305	3.05898	0.408956	15.9913	24.1024	0.254285	0.110413	0.204648	0.114158	5.38141	38.3994	1.2773	0.394478	0.785765	0.634662	0.411812	0.313067	PGSC0003DMT400055958	CTCATTTCCTTACTTGGAAGTTATAGCTGTATCACAATAGCCATTATCATTTCACCTGAT	Class II small heat shock protein Le-HSP17.6	PGSC0003DMB000000135	chr08	Class II small heat shock protein Le-HSP17.6	PGSC0003DMP400037679	PGSC0003DMG400021737	PGSC0003DMC400037679	PGSC0003DMT400055958	20.2.1	stress.abiotic.heat	pgsc0003dmp400037679	weakly similar to ( 153) AT5G12030 | Symbols: AT-HSP17.6A, HSP17.6 | AT-HSP17.6A (ARABIDOPSIS THALIANA HEAT SHOCK PROTEIN 17.6A); unfolded protein binding | chr5:3884214-3884684 REVERSEmoderately similar to ( 201) HSP21_SOYBN 17.9 kDa class II heat shock protein - Glycine max (Soybean)weakly similar to ( 155) loc_os01g08860 12001.m150501 protein 17.5 kDa class II heat shock protein, putative, exp…	Class II small heat shock protein Le-HSP17.6	GO:0005737	GO:0051082	GO:0006972;GO:0009644;GO:0042542;GO:0006457;GO:0009408
CUST_17625_PI426222305	1.35869	0.198315	1.04613	0.150139	1.01945	0.259834	0.510236	0.287461	1.23321	0.235455	0.969034	0.554082	0.544835	0.291794	0.752102	0.576537	PGSC0003DMT400022186	ATGTATGGTGATGCCTTTGAAGGTTATGCCATGTCCGTATCCACCTCCCATCTCATTTTC	BLE1 protein	PGSC0003DMB000000094	chr07	BLE1 protein	PGSC0003DMP400015129	PGSC0003DMG400008608	PGSC0003DMC400015129	PGSC0003DMT400022186	35.2	not assigned.unknown	pgsc0003dmp400015129	PGSC0003DMT400022186	BLE1 protein
CUST_45934_PI426222305	1.20543	0.425831	0.828202	0.250713	0.799341	0.44718	0.975808	0.522264	1.58105	0.25656	1.81326	0.309981	0.931925	0.529263	1.24647	0.662999	PGSC0003DMT400047923	GGGTACAAGGGCTTTATCAACTTACTACACCACTCAAAACAATCTTGTTTTGGTTTAAAA	Structural constituent of ribosome	PGSC0003DMB000000500	chr01	Structural constituent of ribosome	PGSC0003DMP400032452	PGSC0003DMG400018627	PGSC0003DMC400032452	PGSC0003DMT400047923	29.2.1.99.2.1185	protein.synthesis.ribosomal protein.unknown.large subunit.L18/L5	pgsc0003dmp400032452	moderately similar to ( 283) AT1G08845 | Symbols: | structural constituent of ribosome | chr1:2838789-2840955 FORWARDmoderately similar to ( 261) loc_os10g41050 12010.m06870 protein expressed protein PGSC0003DMT400047923	Structural constituent of ribosome
CUST_15380_PI426222305	0.768232	0.436796	0.524475	0.304045	1.27627	0.677296	1.35808	0.777508	0.478171	0.251044	0.587808	0.416854	1.56163	0.808978	1.25586	0.803218	PGSC0003DMT400090869	AGAATCAAGTTTCTTAGGGAATTCAAGCCTTGTTCGAGACCCGTAGCTCCTGTCAATGTG	'chromo' domain containing protein	PGSC0003DMB000000077	chr01	'chromo' domain containing protein	PGSC0003DMP400062544	PGSC0003DMG400040440	PGSC0003DMC400062544	PGSC0003DMT400090869	35.2	not assigned.unknown	pgsc0003dmp400062544	PGSC0003DMT400090869	chromo domain containing protein
CUST_44695_PI426222305	1.65703	0.295463	3.76004	0.385163	0.238956	0.093446	0.213248	0.103792	3.10065	1.17048	3.15861	0.229652	0.219849	0.10371	0.535545	0.103332	PGSC0003DMT400045250	ATCTCATTACTGGGCCAATATAATTGCTACCAGAAAGATCTACCAGGGTCAGAGACTTGA	AT hook motif family protein	PGSC0003DMB000000461	chr06	AT hook motif family protein	PGSC0003DMP400030663	PGSC0003DMG400017557	PGSC0003DMC400030663	PGSC0003DMT400045250	35.2	not assigned.unknown	pgsc0003dmp400030663	very weakly similar to (99.8) AT1G77620 | Symbols: | nucleoside-triphosphatase/ nucleotide binding | chr1:29167934-29172867 REVERSEweakly similar to ( 124) loc_os03g15580 12003.m06995 protein AT hook motif family protein, expressed PGSC0003DMT400045250	AT hook motif family protein	GO:0044464
CUST_16386_PI426222305	1.0727	0.249632	1.67519	0.271309	0.399705	0.088903	0.262643	0.147399	1.85872	0.17453	2.41887	0.171858	0.194626	0.0773747	1.18227	0.196826	PGSC0003DMT400060686	ACAGATTTAGTCCACCTATATGGATCTTCAACACTACTCCTTTTTCTGCTTAGTTTTGAT	Ubiquitin-protein ligase	PGSC0003DMB000000086	chr04	Ubiquitin-protein ligase	PGSC0003DMP400040845	PGSC0003DMG400023604	PGSC0003DMC400040845	PGSC0003DMT400060686	35.2	not assigned.unknown	pgsc0003dmp400040845	PGSC0003DMT400060686	Ubiquitin-protein ligase
CUST_38523_PI426222305	0.815536	0.442235	0.545374	0.315784	1.17307	0.679351	1.35608	0.785727	0.427426	0.247528	0.69195	0.427556	1.39402	0.807859	1.07505	0.763898	PGSC0003DMT400092532	GACCAAAGTTGTTCAATATTGGAAGAAATATTCGGAAGAAGGTGTTACGGAAGATCAGTT	SKP1-like 1	PGSC0003DMB000000316	chr02	SKP1-like 1	PGSC0003DMP400064207	PGSC0003DMG400042103	PGSC0003DMC400064207	PGSC0003DMT400092532	29.5.11.4.3.1	protein.degradation.ubiquitin.E3.SCF.SKP	pgsc0003dmp400064207	weakly similar to ( 114) AT5G42190 | Symbols: ASK2, SKP1B | ASK2 (ARABIDOPSIS SKP1-LIKE 2); protein binding / ubiquitin-protein ligase | chr5:16854495-16855516 REVERSEweakly similar to ( 108) loc_os07g05180 12007.m04982 protein SKP1-like protein 1A, putativeSKP1 Skp1 PGSC0003DMT400092532	SKP1-like 1			GO:0006511
CUST_20561_PI426222305	3.27854	2.15423	3.79143	1.11643	0.837332	0.484914	0.93787	0.543119	1.49105	1.09865	1.32296	3.26612	1.00091	0.579616	0.752304	0.534628	PGSC0003DMT400056539	TACCTTCCAATCGATGTTTATCTGCTTCATATCTTCAAGAACAACGAAATCTAGAATTGC	Auxin-induced SAUR	PGSC0003DMB000000112	chr10	Auxin-induced SAUR	PGSC0003DMP400038035	PGSC0003DMG400021977	PGSC0003DMC400038035	PGSC0003DMT400056539	17.2.3	hormone metabolism.auxin.induced-regulated-responsive-activated	pgsc0003dmp400038035	weakly similar to ( 122) AT1G29510 | Symbols: SAUR68 | SAUR68 (SMALL AUXIN UPREGULATED 68) | chr1:10322683-10323114 FORWARDweakly similar to ( 105) loc_os09g37440 12009.m60312 protein OsSAUR49 - Auxin-responsive SAUR gene family member PGSC0003DMT400056539	Auxin-induced SAUR
CUST_21567_PI426222305	0.719677	0.390822	0.469035	0.264703	1.373	0.639436	1.24003	0.696618	0.384525	0.219664	0.524563	0.372246	1.32685	0.708283	1.40723	0.753011	PGSC0003DMT400096588	GAAAACATAGAGCCAGAGAATTTGGTGAGGAAATACCTGCTGACATGTACATAGAGGAAA	Gene of unknown function	PGSC0003DMB000000119	chr11	Gene of unknown function	PGSC0003DMP400068263	PGSC0003DMG400046159	PGSC0003DMC400068263	PGSC0003DMT400096588	35.2	not assigned.unknown	pgsc0003dmp400068263	PGSC0003DMT400096588	Gene of unknown function
CUST_6981_PI426222305	1.56515	0.81038	0.424596	0.245909	1.17253	0.541753	1.17321	0.625396	0.446358	0.213769	0.492977	0.329459	1.0809	0.625938	1.11142	0.638416	PGSC0003DMT400044944	GCACTACAGCCATACATTTCTTGCTACATTTTGACTGTTGTTTACACTATACCCTAATTT	Glyceraldehyde 3-phosphate dehydrogenase	PGSC0003DMB000000027	chr05	Glyceraldehyde 3-phosphate dehydrogenase	PGSC0003DMP400030463	PGSC0003DMG400017433	PGSC0003DMC400030463	PGSC0003DMT400044944	4.1.8	glycolysis.cytosolic branch.glyceraldehyde 3-phosphate dehydrogenase (GAP-DH)	pgsc0003dmp400030463	highly similar to ( 558) AT1G13440 | Symbols: GAPC-2, GAPC2 | GAPC2 (GLYCERALDEHYDE-3-PHOSPHATE DEHYDROGENASE C2); NAD or NADH binding / binding / catalytic/ glyceraldehyde-3-phosphate dehydrogenase (phosphorylating)/ glyceraldehyde-3-phosphate dehydrogenase | chr1:4608465-4610494 REVERSEhighly similar to ( 574) G3PC_TOBAC Glyceraldehyde-3-phosphate dehydrogenase, cytosolic (EC 1.2.1.12) (Fragmen…	Glyceraldehyde 3-phosphate dehydrogenase
CUST_43704_PI426222305	1.92991	0.336425	6.41351	1.15138	0.240408	0.115781	0.322458	0.150618	3.76009	1.71074	3.61086	0.832604	0.238862	0.132175	0.187399	0.130236	PGSC0003DMT400004864	ATTTAAGTTTGGGCTAGTTAATGACTCAGTACCCATCTAAGATTTGGGCTTGAAATTATC	Domains rearranged methyltransferase			DNA methyltransferase	PGSC0003DMP400003447	PGSC0003DMG400001934	PGSC0003DMC400003447	PGSC0003DMT400004864	27.3.46	RNA.regulation of transcription.DNA methyltransferases	pgsc0003dmp400003447	moderately similar to ( 490) AT5G14620 | Symbols: DRM2, DMT7 | DRM2 (DOMAINS REARRANGED METHYLTRANSFERASE 2); N-methyltransferase | chr5:4715429-4718578 REVERSEhighly similar to ( 504) loc_os03g02010 12003.m34978 protein DNA cytosine methyltransferase Zmet3, putative, expressed PGSC0003DMT400004864	DNA methyltransferase
CUST_7987_PI426222305	0.777897	0.451637	0.568632	0.329492	1.31445	0.699508	1.57257	0.820329	0.455847	0.260227	0.615235	0.437428	1.54039	0.846645	1.81042	0.831493	PGSC0003DMT400039959	TGTTGAAGACATCAGTGAAAGCTCGATATGAGACTGAAGCTGAAAAAGAAGCGGCAACCG	Pore protein of 24 kD (OEP24)	PGSC0003DMB000000034	chr12	Pore protein of 24 kD (OEP24)	PGSC0003DMP400027085	PGSC0003DMG401015455	PGSC0003DMC400027085	PGSC0003DMT400039959	35.2	not assigned.unknown	pgsc0003dmp400027085	moderately similar to ( 249) AT1G45170 | Symbols: | unknown protein | chr1:17096233-17097910 REVERSEweakly similar to ( 182) loc_os03g63860 12003.m11254 protein DANA2, putative, expressed PGSC0003DMT400039959	Pore protein of 24 kD (OEP24)	GO:0005739;GO:0009941
CUST_27815_PI426222305	0.767315	0.4154	0.502349	0.284094	1.21437	0.642322	1.34531	0.741753	0.430142	0.235034	0.555506	0.393947	1.41468	0.752239	1.11123	0.741224	PGSC0003DMT400090958	TTTTAACATGGAGTCTATCACGTGCCTTAACGTTGACTCACTAAATGGCTCGTGGTGGTG	Gene of unknown function	PGSC0003DMB000000170	chr12	Gene of unknown function	PGSC0003DMP400062633	PGSC0003DMG400040529	PGSC0003DMC400062633	PGSC0003DMT400090958	35.2	not assigned.unknown	pgsc0003dmp400062633	PGSC0003DMT400090958	Gene of unknown function
CUST_42465_PI426222305	0.767315	0.408089	0.496824	0.274189	1.21437	0.63382	1.30224	0.727369	0.403832	0.228515	0.544887	0.38643	1.41468	0.737677	1.21367	0.737066	PGSC0003DMT400059166	GGATACTGTCAGTGTGGTGATACTTGCAAAAATCAGATGCCATTTATTCATATTACTCAA	SET domain protein	PGSC0003DMB000000403	chr07	SET domain protein	PGSC0003DMP400039845	PGSC0003DMG400022981	PGSC0003DMC400039845	PGSC0003DMT400059166	27.3.69	RNA.regulation of transcription.SET-domain transcriptional regulator family	pgsc0003dmp400039845	moderately similar to ( 329) AT1G76710 | Symbols: ASHH1 | SDG26 (SET DOMAIN GROUP 26); histone-lysine N-methyltransferase | chr1:28789887-28792371 REVERSEvery weakly similar to (84.3) EZ1_MAIZE Polycomb protein EZ1 (Enhancer of zeste protein 1) - Zea mays (Maize)moderately similar to ( 331) loc_os04g34976 12004.m101808 protein SET domain-containing protein SET102, putative, expressedSET SET PGSC0…	SET domain protein
CUST_25570_PI426222305	0.793552	0.445711	0.573322	0.318977	1.16998	0.676765	1.37476	0.796121	0.49989	0.262085	0.618597	0.439746	1.72127	0.858151	1.10194	0.781572	PGSC0003DMT400086024	TTGGGGATTTTCTTCGTATTTGTATGGAATGTATATGAAAATGAAGGAGGAGGAGAAGAA	Purine transporter	PGSC0003DMB000000149	chr10	Purine transporter	PGSC0003DMP400057699	PGSC0003DMG400035595	PGSC0003DMC400057699	PGSC0003DMT400086024	34.1	transport.nucleotides	pgsc0003dmp400057699	weakly similar to ( 146) AT1G30840 | Symbols: ATPUP4 | ATPUP4; purine transmembrane transporter | chr1:10974581-10975729 FORWARDweakly similar to ( 111) loc_os01g48800 12001.m11069 protein ATPUP11, putative, expressed PGSC0003DMT400086024	Purine transporter
CUST_26576_PI426222305	0.979076	1.27398	0.980424	0.172513	1.12569	0.281296	0.861673	0.315324	0.616763	0.11004	0.645675	0.681609	0.74456	0.296583	3.05849	0.747909	PGSC0003DMT400000867	CAATCGCCGATCGATCAATAAAGATGAGTTTCCTATTCGGCAAGAGAAAAACTCCGGCAG	Charged multivesicular body protein 2a	PGSC0003DMB000000155	chr12	Charged multivesicular body protein 2a	PGSC0003DMP400000640	PGSC0003DMG400000328	PGSC0003DMC400000640	PGSC0003DMT400000867	27.3.71	RNA.regulation of transcription.SNF7	pgsc0003dmp400000640	moderately similar to ( 253) AT2G06530 | Symbols: VPS2.1 | VPS2.1 | chr2:2588740-2590285 REVERSEmoderately similar to ( 247) loc_os07g13270 12007.m29110 protein charged multivesicular body protein 2a, putative, expressedSnf7 PGSC0003DMT400000867	Charged multivesicular body protein 2a	GO:0005771;GO:0000815	GO:0005515	GO:0006944;GO:0010200;GO:0009644;GO:0048193;GO:0015031;GO:0042542
CUST_37990_PI426222305	6.2813	1.26663	5.0796	1.8081	0.772715	0.408154	0.836254	0.468022	4.53729	5.72052	12.0731	0.889455	0.900174	0.475366	0.938738	0.481596	PGSC0003DMT400081453	ATGCAATTCAAGGTGCAATTGCACATTGCAAAAATTCCATGCTTCAAAATCACAACGTTA	Conserved gene of unknown function	PGSC0003DMB000000309	chr09	Conserved gene of unknown function	PGSC0003DMP400055130	PGSC0003DMG400031852	PGSC0003DMC400055130	PGSC0003DMT400081453	35.2	not assigned.unknown	pgsc0003dmp400055130	weakly similar to ( 138) AT5G26230 | Symbols: | unknown protein | chr5:9173517-9174542 REVERSEweakly similar to ( 105) loc_os05g32440 12005.m07477 protein expressed protein PGSC0003DMT400081453	Conserved gene of unknown function	GO:0005886	GO:0019210	GO:0006629;GO:0009742
CUST_48713_PI426222305	0.928251	0.235191	0.914247	0.137536	3.6824	1.10245	0.906632	0.391912	0.625607	0.769606	0.327028	0.174038	2.59033	0.563739	0.59542	0.315594	PGSC0003DMT400036286	TAAGAAAATGCATTCAAATATATGGTGAAGGAAAGTGGCATCTTGTTCCTGCTAGGGCTG	MYB transcription factor			MYB transcription factor	PGSC0003DMP400024609	PGSC0003DMG400013966	PGSC0003DMC400024609	PGSC0003DMT400036286	27.3.25	RNA.regulation of transcription.MYB domain transcription factor family	pgsc0003dmp400024609	weakly similar to ( 136) AT1G66370 | Symbols: MYB113, AtMYB113 | MYB113 (myb domain protein 113); DNA binding / transcription factor | chr1:24753634-24754604 FORWARDweakly similar to ( 117) MYBC_MAIZE Anthocyanin regulatory C1 protein - Zea mays (Maize)weakly similar to ( 117) loc_os03g29614 12003.m08231 protein anthocyanin regulatory C1 protein, putative, expressed PGSC0003DMT400036286	MYB transcription factor
CUST_38996_PI426222305	0.796324	0.461551	0.57027	0.33019	1.22986	0.712205	1.42526	0.825369	0.449244	0.260545	0.617663	0.438046	1.45712	0.8438	1.1341	0.803803	PGSC0003DMT400070323	CTTTTGGTTCTACAATTGATTAATTTCATAGACAAACCTCAGTCGATTCACGTGAACCTA	Cellulose synthase-like A1	PGSC0003DMB000000324	chr11	Cellulose synthase-like A1	PGSC0003DMP400047543	PGSC0003DMG400027343	PGSC0003DMC400047543	PGSC0003DMT400070323	10.2	cell wall.cellulose synthesis	pgsc0003dmp400047543	highly similar to ( 775) AT5G03760 | Symbols: ATCSLA09, CSLA09, ATCSLA9, CSLA9, RAT4 | ATCSLA09; mannan synthase/ transferase, transferring glycosyl groups | chr5:985910-990087 REVERSEhighly similar to ( 722) loc_os06g42020 12006.m08734 protein CSLA9 - cellulose synthase-like family A, expressedCOG1215 PRK11204 bcsA PGSC0003DMT400070323	Cellulose synthase-like A1
CUST_49719_PI426222305	0.756086	0.413069	0.611115	0.298486	1.1966	0.64144	1.30308	0.736963	0.405537	0.231804	0.549192	0.389469	1.43713	0.752288	1.50572	0.78485	PGSC0003DMT400092599	ATGGTGATAGATGCAAAGATTCAGGCGATCCATAAGAGGCTAGATGCAGTTGAACTGAGG	Integrase core domain containing protein	PGSC0003DMB000000674	chr01	Integrase core domain containing protein	PGSC0003DMP400064274	PGSC0003DMG400042170	PGSC0003DMC400064274	PGSC0003DMT400092599	35.2	not assigned.unknown	pgsc0003dmp400064274	PGSC0003DMT400092599	Integrase core domain containing protein
CUST_30751_PI426222305	1.72853	0.810213	0.819373	0.305735	0.992792	0.556185	1.14771	0.664635	0.354445	0.205653	0.50786	0.360268	1.15171	0.660174	0.917619	0.645913	PGSC0003DMT400002511	TCACATGGTAATACCATTTAGCTGATGCCTAACTATAGCTGGTTTTGGATTCAGCATCGC	DNA binding protein	PGSC0003DMB000000207	chr09	DNA binding protein	PGSC0003DMP400001827	PGSC0003DMG400000958	PGSC0003DMC400001827	PGSC0003DMT400002511	35.2	not assigned.unknown	pgsc0003dmp400001827	very weakly similar to (93.6) AT5G64980 | Symbols: | unknown protein | chr5:25960947-25963000 REVERSE PGSC0003DMT400002511	DNA binding protein
CUST_4751_PI426222305	0.767315	0.434658	0.516782	0.299235	1.45618	0.693685	1.47503	0.779069	0.424088	0.245566	0.593938	0.421202	1.6654	0.810035	1.11123	0.771792	PGSC0003DMT400090016	AGAGTTTAGATCGGCTTTTCAAGTGTTAGCCCAAGCCATGATGGCTCAAGCCAATAGAGA	Gene of unknown function	PGSC0003DMB000000018	chr04	Gene of unknown function	PGSC0003DMP400061691	PGSC0003DMG400039587	PGSC0003DMC400061691	PGSC0003DMT400090016	35.2	not assigned.unknown	pgsc0003dmp400061691	PGSC0003DMT400090016	Gene of unknown function
CUST_31757_PI426222305	0.691648	0.395081	0.888649	0.386096	1.03553	0.59948	1.37777	0.707064	0.388401	0.224912	0.724801	0.405184	1.24803	0.723741	0.964427	0.684041	PGSC0003DMT400024436	CGAATTAATTATGATGAATTTGCAGCTATGATGAGAAAAGGAAGTCCAGAAACAACAGCA	Calcium-dependent protein kinase 17	PGSC0003DMB000000217	chr11	Calcium-dependent protein kinase 17	PGSC0003DMP400016709	PGSC0003DMG400009451	PGSC0003DMC400016709	PGSC0003DMT400024436					Calcium-dependent protein kinase 17	GO:0005886;GO:0005634;GO:0005737	GO:0005524;GO:0005509;GO:0004683	GO:0046777;GO:0080092
CUST_457_PI426222305	0.801963	0.464842	0.580623	0.33645	1.22749	0.710835	1.51035	0.834768	0.46544	0.263589	0.627213	0.445952	1.47559	0.854636	1.18739	0.842288	PGSC0003DMT400093988	TTAATTTCATGCTTTGTTTTGAAAAAGATGGCCAAATTTGGCAATACCAGGAGAAGTCTG	Gene of unknown function	PGSC0003DMB000000002	chr04	Gene of unknown function	PGSC0003DMP400065663	PGSC0003DMG400043559	PGSC0003DMC400065663	PGSC0003DMT400093988	35.2	not assigned.unknown	pgsc0003dmp400065663	PGSC0003DMT400093988	Gene of unknown function
CUST_5757_PI426222305	0.760142	0.441107	0.519739	0.300932	1.41375	0.697549	1.36481	0.790357	0.486816	0.25797	0.603629	0.428074	1.39927	0.810759	1.0898	0.773067	PGSC0003DMT400023139	ACTAGCCTGGAACTACAATATTTCTCCATGTAGTACCATAATCTGCCTTTTCTTTTTTCC	DNA binding protein	PGSC0003DMB000000021	chr09	DNA binding protein	PGSC0003DMP400015769	PGSC0003DMG400008959	PGSC0003DMC400015769	PGSC0003DMT400023139	28.2	DNA.repair	pgsc0003dmp400015769	weakly similar to ( 155) AT1G19485 | Symbols: | AT hook motif-containing protein | chr1:6747167-6751443 FORWARDweakly similar to ( 149) loc_os01g63910 12001.m43283 protein AT hook motif family protein, expressed PGSC0003DMT400023139	DNA binding protein
CUST_15868_PI426222305	0.75693	0.438332	0.710448	0.342866	1.15092	0.666943	1.47513	0.79152	0.443315	0.247685	0.585813	0.415439	1.3809	0.799683	1.57918	0.849373	PGSC0003DMT400057733	AAGCTAAATATGTTACAATAATGGATAATTTCAGGAGTGAAGTCACTGAAAGTGTCGCGG	Cotton fiber expressed protein 2	PGSC0003DMB000000083	chr02	Fiber expressed protein	PGSC0003DMP400038862	PGSC0003DMG400022414	PGSC0003DMC400038862	PGSC0003DMT400057733	35.2	not assigned.unknown	pgsc0003dmp400038862	DUF761 PGSC0003DMT400057733	Fiber expressed protein
CUST_23340_PI426222305	1.65722	0.61629	1.60535	0.221603	0.629914	0.311884	0.919381	0.42723	1.86469	0.693825	0.891001	0.209741	0.624766	0.359478	0.924636	0.36882	PGSC0003DMT400073799	TTGGAGTGCCAATGCAAACCAGTTTGTGGAAGGTCTCATTCATGTTTTCCAAGCTCATGT	UDP-glucose:glucosyltransferase	PGSC0003DMB000000131	chr11	UDP-glucose:glucosyltransferase	PGSC0003DMP400049949	PGSC0003DMG400028671	PGSC0003DMC400049949	PGSC0003DMT400073799	26.2	misc.UDP glucosyl and glucoronyl transferases	pgsc0003dmp400049949	highly similar to ( 545) AT2G36970 | Symbols: | UDP-glucoronosyl/UDP-glucosyl transferase family protein | chr2:15529050-15530712 FORWARDweakly similar to ( 192) IAAG_MAIZE Indole-3-acetate beta-glucosyltransferase (EC 2.4.1.121) (IAA-Glu synthetase) ((Uridine 5'-diphosphate-glucose:indol-3-ylacetyl)-beta-D-glucosyl transferase) - Zea mays (Maize)moderately similar to ( 446) loc_os10g30560 12010.…	UDP-glucose:glucosyltransferase		GO:0016758	GO:0008152
CUST_24346_PI426222305	0.724525	0.419811	0.559992	0.302178	1.35241	0.668472	1.27672	0.740179	0.411974	0.238896	0.718476	0.421179	1.38596	0.766762	1.18546	0.733826	PGSC0003DMT400010982	TTCTAATATGGTTTAACAAGGGGGGAGGATCGGATTAGAAATTTGGGTTATGAAAGAATA	Gene of unknown function	PGSC0003DMB000000140	chr12	F-box family protein	PGSC0003DMP400007653	PGSC0003DMG402004300	PGSC0003DMC400007653	PGSC0003DMT400010982	35.2	not assigned.unknown	pgsc0003dmp400007653	PGSC0003DMT400010982	F-box family protein
CUST_52655_PI426222305	0.859636	0.358969	0.566454	0.246989	1.14218	0.531985	1.04732	0.60687	1.65424	1.10148	0.476187	0.331546	1.07411	0.622378	1.30286	0.677082	PGSC0003DMT400051595	GGTCTTGTTAAGAGATGCATATCATCAAAGGGTGAAGATAGACCATACATGATTCATGTT	Receptor protein kinase			Receptor protein kinase	PGSC0003DMP400034747	PGSC0003DMG400020040	PGSC0003DMC400034747	PGSC0003DMT400051595	30.2.25	signalling.receptor kinases.wall associated kinase	pgsc0003dmp400034747	weakly similar to ( 154) AT3G57700 | Symbols: | protein kinase, putative | chr3:21384917-21385939 FORWARDweakly similar to ( 125) loc_os04g51050 12004.m101873 protein OsWAK53a - OsWAK receptor-like protein kinase, expressed PGSC0003DMT400051595	Receptor protein kinase		GO:0005524;GO:0004672	GO:0006468
CUST_35760_PI426222305	0.690874	0.358861	0.692902	0.275537	0.939157	0.543858	1.08445	0.628024	0.628546	0.27761	1.82197	1.15179	1.11593	0.646224	0.860402	0.611507	PGSC0003DMT400047161	TTTTACTAGCGTCTGTTGTTCCCTGGAATTCATGTGCTAGTTCATATGTTCTAGTAGCAG	Gene of unknown function	PGSC0003DMB000000277	chr01	Gene of unknown function	PGSC0003DMP400031898	PGSC0003DMG400018300	PGSC0003DMC400031898	PGSC0003DMT400047161	35.2	not assigned.unknown	pgsc0003dmp400031898	PGSC0003DMT400047161	Gene of unknown function
CUST_9760_PI426222305	0.57089	0.331131	1.62457	0.476718	1.01331	0.519313	1.02044	0.591161	0.362445	0.190156	1.07383	1.26224	1.18637	0.617376	1.72176	0.72731	PGSC0003DMT400038502	GACCCGATTTAATAACTCGAATATTTAAGGCAAAGGTCGAAGAATTAAAGGTGGATATTG	Gene of unknown function	PGSC0003DMB000000042	chr03	Gene of unknown function	PGSC0003DMP400026167	PGSC0003DMG401014864	PGSC0003DMC400026167	PGSC0003DMT400038502	35.2	not assigned.unknown	pgsc0003dmp400026167	PGSC0003DMT400038502	Gene of unknown function
CUST_36766_PI426222305	0.976358	0.445666	0.623974	0.260407	0.927329	0.537187	1.07374	0.6218	1.22137	0.519501	0.649102	0.358323	1.1193	0.649045	1.63539	0.629277	PGSC0003DMT400015806	TGCTTTGCTTGAAATGGTGACTTCAGTTTCTATGCCCAGTATGCAACACTGCAAGGATCC	Proteasome subunit alpha type-7	PGSC0003DMB000000290	chr01	Pentatricopeptide repeat-containing protein	PGSC0003DMP400010959	PGSC0003DMG402006177	PGSC0003DMC400010959	PGSC0003DMT400015806	29.5.11.20	protein.degradation.ubiquitin.proteasom	pgsc0003dmp400010959	moderately similar to ( 283) AT3G51260 | Symbols: PAD1 | PAD1 (20s proteasome alpha subunit pad1); endopeptidase/ peptidase/ threonine-type endopeptidase | chr3:19031086-19032746 FORWARDmoderately similar to ( 295) PSA7_CICAR Proteasome subunit alpha type 7 (EC 3.4.25.1) (20S proteasome alpha subunit D) (20S proteasome subunit alpha-4) - Cicer arietinum (Chickpea) (Garbanzo)moderately similar to …	Pentatricopeptide repeat-containing protein
CUST_19871_PI426222305	0.731358	0.369302	0.745517	0.289304	1.05976	0.569	1.15719	0.65372	0.744168	0.262247	0.487962	0.346723	1.23456	0.664139	0.969751	0.649334	PGSC0003DMT400061036	AAGATGAGGAGCAAACCAGTCGCTGTTTTCATGGCTTTCGGAACTAAAGGCGATATCTAC	Sterol glucosyltransferase	PGSC0003DMB000000105	chr01	Sterol glucosyltransferase	PGSC0003DMP400041093	PGSC0003DMG400023750	PGSC0003DMC400041093	PGSC0003DMT400061036	35.2	not assigned.unknown	pgsc0003dmp400041093	moderately similar to ( 320) AT5G24750 | Symbols: | FUNCTIONS IN: molecular_function unknown; INVOLVED IN: biological_process unknown; LOCATED IN: cellular_component unknown; EXPRESSED IN: 9 plant structures; EXPRESSED DURING: 6 growth stages; BEST Arabidopsis thaliana protein match is: UDP-glucose:sterol glucosyltransferase, putative (TAIR:AT1G43620.3); Has 976 Blast hits to 975 proteins in 299 …	Sterol glucosyltransferase
CUST_2521_PI426222305	0.975607	0.465666	0.524045	0.303425	1.14908	0.642418	1.64347	0.804149	0.505754	0.253844	0.58417	0.414274	3.10942	4.15951	1.05611	0.749071	PGSC0003DMT400028913	CTTCCTTTGCACCAAAGTCTTCTTTTGCTAGTTGTTTATGGACCACTAAAATTCATATAC	Gene of unknown function	PGSC0003DMB000000008	chr10	Gene of unknown function	PGSC0003DMP400019652	PGSC0003DMG400011130	PGSC0003DMC400019652	PGSC0003DMT400028913	35.2	not assigned.unknown	pgsc0003dmp400019652	PGSC0003DMT400028913	Gene of unknown function
CUST_3527_PI426222305	0.650703	0.377122	0.625471	0.295668	1.29865	0.584623	1.1719	0.678768	0.373788	0.216775	0.524393	0.372413	1.32276	0.716014	1.0373	0.656441	PGSC0003DMT400010281	CTTGTGGAGGTACACATAAGGGCATACCAGTTCCCTTGAAAATGTGGAAAATTTGTATGG	RNA-binding protein	PGSC0003DMB000000012	chr02	RNA-binding protein	PGSC0003DMP400007169	PGSC0003DMG401004019	PGSC0003DMC400007169	PGSC0003DMT400010281	27.4	RNA.RNA binding	pgsc0003dmp400007169	moderately similar to ( 429) AT4G36960 | Symbols: | RNA recognition motif (RRM)-containing protein | chr4:17427349-17429589 FORWARDvery weakly similar to (84.7) ROC3_NICSY 28 kDa ribonucleoprotein, chloroplast precursor (28RNP) - Nicotiana sylvestris (Wood tobacco)moderately similar to ( 397) loc_os01g71770 12001.m13216 protein heterogeneous nuclear ribonucleoprotein 27C, putative, expressed PGSC…	RNA-binding protein	GO:0044424;GO:0032991	GO:0000166;GO:0003676
CUST_12632_PI426222305	0.749591	0.434082	0.866053	0.460276	1.14384	0.662942	1.31655	0.763764	0.426846	0.247176	0.594544	0.421631	1.46441	0.812911	1.06023	0.753133	PGSC0003DMT400088920	GAGCTAGAAACTAAAAAGTTGAGATTGTCTATAATGGATGAAGAGATAGCTGCTACGTTG	Gene of unknown function	PGSC0003DMB000000061	chr10	Gene of unknown function	PGSC0003DMP400060595	PGSC0003DMG400038491	PGSC0003DMC400060595	PGSC0003DMT400088920	35.2	not assigned.unknown	pgsc0003dmp400060595	PGSC0003DMT400088920	Gene of unknown function
CUST_13638_PI426222305	0.0746925	0.0149836	0.194137	0.464699	2.62099	1.45315	3.19344	1.97612	0.0594134	0.0523534	0.548135	0.342783	3.46303	1.23323	17.0072	1.52997	PGSC0003DMT400017476	GCTCATCGGTGATGATGGGGTTATTTTTGTCAAAGAGGATTTATTGACACTATTGATTTT	Conserved gene of unknown function	PGSC0003DMB000000068	chr01	Conserved gene of unknown function	PGSC0003DMP400012010	PGSC0003DMG400006788	PGSC0003DMC400012010	PGSC0003DMT400017476	35.2	not assigned.unknown	pgsc0003dmp400012010	PGSC0003DMT400017476	Conserved gene of unknown function
CUST_11393_PI426222305	0.767093	0.426271	0.508338	0.290757	1.2132	0.661776	1.40654	0.764145	0.419221	0.239996	0.609737	0.407285	1.41332	0.772536	1.11016	0.755025	PGSC0003DMT400052971	ATTTTTATTGGGTCAAACAATGGGTTATAACCCAACTCACCCAACATAGCCCAACCTCTC	PPR1 protein	PGSC0003DMB000000052	chr03	PPR1 protein	PGSC0003DMP400035717	PGSC0003DMG400020555	PGSC0003DMC400035717	PGSC0003DMT400052971	28.1	DNA.synthesis/chromatin structure	pgsc0003dmp400035717	moderately similar to ( 424) AT1G12700 | Symbols: | helicase domain-containing protein / pentatricopeptide (PPR) repeat-containing protein | chr1:4322913-4326197 REVERSEmoderately similar to ( 297) RF1_ORYSA Rf1 protein, mitochondrial precursor (PPR protein) (Fertility restorer) (Restorer for CMS) - Oryza sativa (Rice)moderately similar to ( 317) loc_os10g35240 12010.m065299 protein rf1 protein, …	PPR1 protein	GO:0005739
CUST_50425_PI426222305	1.09256	0.101268	5.16515	1.09219	0.304392	0.142989	0.503759	0.163554	1.73969	1.3551	2.6508	1.61746	0.593874	0.295335	1.48896	1.47664	PGSC0003DMT400010918	ACTGTCTTTTGTGACAAGAGGTTTTATGATGAGTACAAGTTCACAAATTCACCAAAGCAC	NADH ubiquinone oxidoreductase B14 subunit	PGSC0003DMB000000717	chr12	NADH dehydrogenase	PGSC0003DMP400007605	PGSC0003DMG400004276	PGSC0003DMC400007605	PGSC0003DMT400010918	35.2	not assigned.unknown	pgsc0003dmp400007605	very weakly similar to (95.9) AT3G12260 | Symbols: | complex 1 family protein / LVR family protein | chr3:3909252-3910337 REVERSEvery weakly similar to ( 100) loc_os07g44650 12007.m08686 protein NADH ubiquinone oxidoreductase B14 subunit, putative, expressed PGSC0003DMT400010918	NADH dehydrogenase
CUST_12399_PI426222305	0.517032	0.164987	1.11542	0.114236	2.25276	0.803034	0.555741	0.19071	0.746082	0.0964529	1.52931	0.108699	0.533311	0.508691	2.95376	0.543136	PGSC0003DMT400007287	GGGAAGCCATGGATATGGTGTCATCAAGAGGGTATTTGTTTTCATCTGATATATTGGCGA	USP	PGSC0003DMB000000060	chr01	USP	PGSC0003DMP400005073	PGSC0003DMG400002804	PGSC0003DMC400005073	PGSC0003DMT400007287	20.2.99	stress.abiotic.unspecified	pgsc0003dmp400005073	weakly similar to ( 163) AT3G62550 | Symbols: | universal stress protein (USP) family protein | chr3:23136194-23137074 FORWARDweakly similar to ( 192) loc_os01g19820 12001.m150564 protein universal stress protein, putative, expressedUsp USP_Like PGSC0003DMT400007287	USP
CUST_33530_PI426222305	0.902138	0.135319	1.28795	0.205219	0.998518	0.0723706	0.416363	0.140958	1.62216	1.24077	1.8347	0.132484	0.642691	0.1257	2.36925	0.347464	PGSC0003DMT400058216	TTTTTCGAATCGGCGGCAACGCTCCTGATACTAATTATCTCTTCATGGGAGATTATGTTG	Serine/threonine-protein phosphatase	PGSC0003DMB000000243	chr05	Serine/threonine-protein phosphatase	PGSC0003DMP400039173	PGSC0003DMG400022604	PGSC0003DMC400039173	PGSC0003DMT400058216	29.4	protein.postranslational modification	pgsc0003dmp400039173	highly similar to ( 637) AT1G10430 | Symbols: PP2A-2 | PP2A-2; protein serine/threonine phosphatase | chr1:3428705-3430437 REVERSEhighly similar to ( 634) PP2A_HEVBR Serine/threonine-protein phosphatase PP2A catalytic subunit (EC 3.1.3.16) - Hevea brasiliensis (Para rubber tree)highly similar to ( 628) loc_os06g37660 12006.m08301 protein OsPP2Ac-1 - Phosphatase 2A isoform 1 belonging to family 1,…	Serine/threonine-protein phosphatase	GO:0005886;GO:0005634;GO:0005829	GO:0046872;GO:0004722	GO:0006470;GO:0009903;GO:0034613;GO:2000012
CUST_7530_PI426222305	0.987684	0.394596	0.608826	0.268595	1.54179	0.607701	1.14808	0.658804	0.738426	0.237227	0.560628	0.356597	1.58489	0.686961	1.27754	0.672112	PGSC0003DMT400065929	GAGAGGAAGATGAAAAAAGAAGGATGGCTTAGGGTTTTGGTTCTTTTGCTTTAAAATAGA	Gene of unknown function	PGSC0003DMB000000032	chr04	Gene of unknown function	PGSC0003DMP400044466	PGSC0003DMG402025662	PGSC0003DMC400044466	PGSC0003DMT400065929	35.2	not assigned.unknown	pgsc0003dmp400044466	PGSC0003DMT400065929	Gene of unknown function
CUST_34536_PI426222305	0.926574	0.44518	0.609951	0.303123	1.14311	0.637279	1.28462	0.739333	0.402444	0.233166	0.557383	0.395406	1.33167	0.752615	1.0626	0.755153	PGSC0003DMT400094561	ATGATGACATCCCCACCGATATGGAGAGACTGTGTACTAGATTGGATGTGGAGTCTGATT	Gene of unknown function			Gene of unknown function	PGSC0003DMP400066236	PGSC0003DMG400044132	PGSC0003DMC400066236	PGSC0003DMT400094561	35.2	not assigned.unknown	pgsc0003dmp400066236	PGSC0003DMT400094561	Gene of unknown function
CUST_8536_PI426222305	0.556493	0.187119	1.89676	0.1267	0.626602	0.153715	0.660768	0.225815	2.22223	0.158858	3.03819	0.413237	0.614296	0.145106	0.897169	0.113043	PGSC0003DMT400027660	GAAACCGTAATATCGCTATAGTAATGAATAGGTAGTAGCTGAAAGTTGCAATCATTCAGT	1,4-alpha-glucan-maltohydrolase	PGSC0003DMB000000035	chr01	1,4-alpha-glucan-maltohydrolase	PGSC0003DMP400018849	PGSC0003DMG400010664	PGSC0003DMC400018849	PGSC0003DMT400027660	2.2.2.1.2	major CHO metabolism.degradation.starch.starch cleavage.beta amylase	pgsc0003dmp400018849	highly similar to ( 550) AT5G18670 | Symbols: BMY3, BAM9 | BMY3; beta-amylase/ catalytic/ cation binding | chr5:6226138-6227999 FORWARDmoderately similar to ( 288) AMYB_MEDSA Beta-amylase (EC 3.2.1.2) (1,4-alpha-D-glucan maltohydrolase) - Medicago sativa (Alfalfa)moderately similar to ( 427) loc_os07g47120 12007.m08929 protein beta-amylase, putative, expressedGlyco_hydro_14 PGSC0003DMT400027660	1,4-alpha-glucan-maltohydrolase
CUST_17641_PI426222305	0.792066	0.458679	0.567081	0.328403	1.22358	0.710098	1.50522	0.830818	0.446606	0.258832	0.621833	0.44186	1.45226	0.84118	1.14008	0.802048	PGSC0003DMT400022185	GGTTTGGATATGTTATTAACCCACTCATTTGTTAGCGGAATCCATTTCAACCCATTAAAA	Gene of unknown function	PGSC0003DMB000000094	chr07	Gene of unknown function	PGSC0003DMP400015128	PGSC0003DMG400008607	PGSC0003DMC400015128	PGSC0003DMT400022185	35.2	not assigned.unknown	pgsc0003dmp400015128	PGSC0003DMT400022185	Gene of unknown function
CUST_45950_PI426222305	0.775908	0.429942	0.516961	0.299431	1.21437	0.661387	1.3381	0.764892	0.420832	0.243043	0.658256	0.412465	1.41468	0.780588	1.11123	0.762528	PGSC0003DMT400091057	CCCATTTTAGAATGGAAGGGGGGAAACTCTATTCCTAGAGGTCGCTTTGTTTCATATCTA	Gag-pol polyprotein	PGSC0003DMB000000501	chr01	Gag-pol polyprotein	PGSC0003DMP400062732	PGSC0003DMG400040628	PGSC0003DMC400062732	PGSC0003DMT400091057	35.2	not assigned.unknown	pgsc0003dmp400062732	PGSC0003DMT400091057	Gag-pol polyprotein
CUST_46956_PI426222305	0.789041	0.456927	0.56272	0.325819	1.27172	0.709074	1.41287	0.818193	0.444957	0.257666	0.611634	0.433751	1.63315	0.843554	1.12975	0.797348	PGSC0003DMT400048694	TTCTGCCTTGAAGGGAAAAATGTCAAATTTGGAGTTGACGGATAAAGAGTTCAAATTTGA	Conserved gene of unknown function	PGSC0003DMB000000535	chr08	Conserved gene of unknown function	PGSC0003DMP400032956	PGSC0003DMG400018920	PGSC0003DMC400032956	PGSC0003DMT400048694	35.2	not assigned.unknown	pgsc0003dmp400032956	PGSC0003DMT400048694	Conserved gene of unknown function
CUST_18647_PI426222305	0.685179	0.37105	0.950501	0.364476	1.21692	0.590092	1.17732	0.66028	0.559524	0.235586	0.614435	0.362342	1.26324	0.671204	0.992278	0.661371	PGSC0003DMT400096832	ATTATGTCGTTCCTCAAAGGATTGGTTGGTCCTAGAGTGCTTCCCTTAGTTCAAGCGACT	'chromo' domain containing protein	PGSC0003DMB000000099	chr02	'chromo' domain containing protein	PGSC0003DMP400068507	PGSC0003DMG400046403	PGSC0003DMC400068507	PGSC0003DMT400096832	35.2	not assigned.unknown	pgsc0003dmp400068507	PGSC0003DMT400096832	chromo domain containing protein
CUST_10402_PI426222305	0.696768	0.38612	0.486523	0.264942	1.12634	0.595078	1.21194	0.689985	0.435083	0.222345	0.740058	0.400771	1.89609	0.771119	1.08235	0.705502	PGSC0003DMT400029064	CCAAACTCATGGGAGAAGAGGAAAGATTTGTGTATAAGTGTTATTACAAGTTATTCTCCT	Conserved gene of unknown function	PGSC0003DMB000000047	chr07	Conserved gene of unknown function	PGSC0003DMP400019773	PGSC0003DMG400011184	PGSC0003DMC400019773	PGSC0003DMT400029064	35.2	not assigned.unknown	pgsc0003dmp400019773	highly similar to ( 539) AT4G30900 | Symbols: | FUNCTIONS IN: molecular_function unknown; INVOLVED IN: biological_process unknown; LOCATED IN: plasma membrane; EXPRESSED IN: 23 plant structures; EXPRESSED DURING: 14 growth stages; CONTAINS InterPro DOMAIN/s: Endonuclease/exonuclease/phosphatase (InterPro:IPR005135); Has 408 Blast hits to 408 proteins in 132 species: Archae - 4; Bacteria - 213; Me…	Conserved gene of unknown function	GO:0005886;GO:0005634	GO:0003674
CUST_11408_PI426222305	0.779304	0.40279	0.677	0.333532	1.18732	0.617551	1.22047	0.707081	0.459436	0.23084	0.667171	0.389355	1.2588	0.717656	0.984589	0.688997	PGSC0003DMT400052972	GATTCCCTTTGCAAAGATAGAAACTTAGATGGTGCTATCAACCTTTTGAATGAGATGAAG	PPR1 protein	PGSC0003DMB000000052	chr06	PPR1 protein	PGSC0003DMP400035718	PGSC0003DMG400020556	PGSC0003DMC400035718	PGSC0003DMT400052972	35.2	not assigned.unknown	pgsc0003dmp400035718	very weakly similar to (99.8) AT1G62670 | Symbols: | pentatricopeptide (PPR) repeat-containing protein | chr1:23204773-23206665 REVERSE PGSC0003DMT400052972	PPR1 protein
CUST_39545_PI426222305	0.89749	0.234821	1.44022	1.50024	0.817698	0.505022	0.411745	0.344986	3.24148	3.45092	0.99737	0.308666	1.21399	0.271134	4.12648	0.350124	PGSC0003DMT400028190	GCATTGACTAATGTTGGACATTAGTCTGGATTTGTAACAGAAACATGGAGCATTAATGTA	NAC domain protein	PGSC0003DMB000000336	chr10	NAC domain protein	PGSC0003DMP400019203	PGSC0003DMG400010870	PGSC0003DMC400019203	PGSC0003DMT400028190	33.99	development.unspecified	pgsc0003dmp400019203	moderately similar to ( 291) AT2G17040 | Symbols: anac036 | anac036 (Arabidopsis NAC domain containing protein 36); transcription factor | chr2:7407123-7408120 FORWARDweakly similar to ( 165) NAC68_ORYSA NAC domain-containing protein 68 (ONAC068) - Oryza sativa (Rice)moderately similar to ( 283) loc_os03g04070 12003.m05939 protein NAC domain-containing protein 68, putative, expressedNAM PGSC0003D…	NAC domain protein
CUST_10169_PI426222305	0.756086	0.416072	0.58413	0.295207	1.1966	0.637126	1.57439	0.769128	0.418486	0.236653	0.568463	0.403446	1.56629	0.768313	1.11961	0.746306	PGSC0003DMT400090677	TCTATGATGGTTGATGTGGTCACTACTGAGGGTGCCCCAAGTATGGTTCCAGCGGGCTCC	Gene of unknown function	PGSC0003DMB000000046	chr11	Gene of unknown function	PGSC0003DMP400062352	PGSC0003DMG400040248	PGSC0003DMC400062352	PGSC0003DMT400090677	35.2	not assigned.unknown	pgsc0003dmp400062352	PGSC0003DMT400090677	Gene of unknown function
CUST_31300_PI426222305	0.739288	0.428978	0.534969	0.309751	1.34865	0.683259	1.31146	0.75958	0.427099	0.244361	0.84707	0.448998	1.36555	0.791921	1.41061	0.793483	PGSC0003DMT400035016	CATACAACTAGTCTTGTACTGGAGATACAGCAGACCTAATGAGGAGCCAACAAGACCTCT	MtN3	PGSC0003DMB000000214	chr03	MtN3	PGSC0003DMP400023819	PGSC0003DMG400013465	PGSC0003DMC400023819	PGSC0003DMT400035016	33.99	development.unspecified	pgsc0003dmp400023819	weakly similar to ( 102) AT3G14770 | Symbols: | nodulin MtN3 family protein | chr3:4957787-4959202 REVERSEweakly similar to ( 114) loc_os01g36070 12001.m09904 protein mtN3 protein-like, putative, expressed PGSC0003DMT400035016	MtN3
CUST_21583_PI426222305	0.72927	0.405558	0.482452	0.279695	1.05228	0.609368	1.22328	0.7084	0.648393	0.824862	2.59223	20.7058	1.25611	0.727413	0.952282	0.675584	PGSC0003DMT400093253	ATGATCAGGCTTCAGCTTCTTCGTTCTTTTCAGCCTTCTTGTTCCTTTTTGCGCCTAAGT	Gene of unknown function	PGSC0003DMB000000119	chr11	Gene of unknown function	PGSC0003DMP400064928	PGSC0003DMG400042824	PGSC0003DMC400064928	PGSC0003DMT400093253	35.2	not assigned.unknown	pgsc0003dmp400064928	PGSC0003DMT400093253	Gene of unknown function
CUST_32306_PI426222305	0.678105	0.359488	1.32995	1.14785	0.94745	0.548674	1.10476	0.639837	0.345262	0.199958	0.483994	0.343233	1.12719	0.65281	0.989532	0.627251	PGSC0003DMT400012671	TTTTATGTCGGATGAACTCCAAACTGTATTCGCCGGCGATGGACTTCAAATGCTCCGATT	Amino acid transporter	PGSC0003DMB000000226	chr04	Amino acid transporter	PGSC0003DMP400008799	PGSC0003DMG401004944	PGSC0003DMC400008799	PGSC0003DMT400012671	34.3	transport.amino acids	pgsc0003dmp400008799	highly similar to ( 506) AT3G30390 | Symbols: | amino acid transporter family protein | chr3:11977112-11978827 REVERSEhighly similar to ( 509) loc_os06g42720 12006.m08803 protein amino acid transporter-like protein, putative, expressedAa_trans SdaC PGSC0003DMT400012671	Amino acid transporter
CUST_50898_PI426222305	0.620277	0.359224	0.685375	0.288199	1.02534	0.558841	1.1167	0.646726	0.716128	0.252349	0.801761	0.371453	1.13662	0.659418	0.891344	0.628544	PGSC0003DMT400092292	GATGAAGAAAACAGTTTTGGTTTTTGAAGACTTGGGTGCTGACTTGTTAGAAGAACTTTT	ERF transcription factor 5	PGSC0003DMB000000755	chr10	ERF transcription factor 5	PGSC0003DMP400063967	PGSC0003DMG400041863	PGSC0003DMC400063967	PGSC0003DMT400092292	17.5.2	hormone metabolism.ethylene.signal transduction	pgsc0003dmp400063967	weakly similar to ( 122) AT3G23240 | Symbols: ERF1, ATERF1 | ERF1 (ETHYLENE RESPONSE FACTOR 1); DNA binding / transcription activator/ transcription factor | chr3:8295705-8296361 FORWARDvery weakly similar to (89.7) ERF2_NICSY Ethylene-responsive transcription factor 2 (Ethylene-responsive element-binding factor 2) (EREBP-2) (NsERF2) - Nicotiana sylvestris (Wood tobacco)weakly similar to ( 120) l…	ERF transcription factor 5
CUST_22589_PI426222305	3.17815	1.22945	1.35153	0.793759	0.282856	0.114239	0.118941	0.0621289	3.17489	1.61357	1.01181	0.0788927	0.264863	0.165808	1.76246	0.139958	PGSC0003DMT400078187	GTATTTGGTTGTGCCATGACTTTTGGTGCAACCACCTTTCATCTTCAATGTCTAGCTCTG	Ripening protein	PGSC0003DMB000000128	chr06	Ripening protein	PGSC0003DMP400052938	PGSC0003DMG400030418	PGSC0003DMC400052938	PGSC0003DMT400078187	35.2	not assigned.unknown	pgsc0003dmp400052938	moderately similar to ( 342) AT5G59480 | Symbols: | haloacid dehalogenase-like hydrolase family protein | chr5:23979619-23981156 REVERSEmoderately similar to ( 313) loc_os03g16670 12003.m35158 protein catalytic/ hydrolase, putative, expressedCOG1011 PGSC0003DMT400078187	Ripening protein
CUST_15411_PI426222305	1.02026	0.340029	3.32315	1.0836	0.730449	0.164443	0.354729	0.0466295	4.0128	0.830476	1.30415	0.332935	0.355994	0.193803	1.02986	0.073436	PGSC0003DMT400080580	ACAAATGAGAAGGTGTGTAGGCCTATAATGACAAAGCCTAAGCCAGCTAAGCCAGCAACT	Heat shock 70 kDa protein	PGSC0003DMB000000078	chr12	Heat shock 70 kDa protein	PGSC0003DMP400054653	PGSC0003DMG401031379	PGSC0003DMC400054653	PGSC0003DMT400080580	20.2.1	stress.abiotic.heat	pgsc0003dmp400054653	nearly identical (1204) AT1G79920 | Symbols: | ATP binding | chr1:30058935-30062224 REVERSEmoderately similar to ( 270) HSP7C_PETHY Heat shock cognate 70 kDa protein - Petunia hybrida (Petunia)nearly identical (1110) loc_os01g08560 12001.m150497 protein heat shock 70 kDa protein 4, putative, expressedHSP70 DnaK dnaK dnaK hscA hscA PGSC0003DMT400080580	Heat shock 70 kDa protein
CUST_43720_PI426222305	1.47675	0.243736	2.97312	0.552532	0.24068	0.165543	0.353146	0.149149	4.21516	2.06383	3.65751	0.491632	0.157933	0.0951297	0.289915	0.085935	PGSC0003DMT400076949	AGTTCTTGCACTGGTCATACTGGTCCTGTCAAATGTGGCTTCAAATGTGCCTACTGTGTT	Arsenite transport protein	PGSC0003DMB000000432	chr06	Arsenite transport protein	PGSC0003DMP400052140	PGSC0003DMG400029930	PGSC0003DMC400052140	PGSC0003DMT400076949	35.2	not assigned.unknown	pgsc0003dmp400052140	highly similar to ( 628) AT1G02260 | Symbols: | transmembrane protein, putative | chr1:440757-442459 REVERSEhighly similar to ( 619) loc_os03g05390 12003.m34779 protein citrate transporter family protein, expressedYbiR_permease CitMHS ArsB_NhaD_permease ArsB P_permease PGSC0003DMT400076949	Arsenite transport protein
CUST_16417_PI426222305	0.643998	0.364611	0.53483	0.265941	1.12563	0.565612	1.93161	0.682054	0.468889	0.286244	1.15887	1.53054	1.11419	0.645227	1.34355	0.705519	PGSC0003DMT400016243	TAGAGGGGGAGAGGGAATATCTCGAACGTAGAAATACTACGATCAATATATTTGACGTCG	Gene of unknown function	PGSC0003DMB000000086	chr04	Gene of unknown function	PGSC0003DMP400011260	PGSC0003DMG400006346	PGSC0003DMC400011260	PGSC0003DMT400016243	26.1	misc.cytochrome P450	pgsc0003dmp400011260	weakly similar to ( 141) AT5G07990 | Symbols: TT7, CYP75B1, D501 | TT7 (TRANSPARENT TESTA 7); flavonoid 3'-monooxygenase/ oxygen binding | chr5:2560437-2562859 FORWARDweakly similar to ( 136) C93A1_SOYBN Cytochrome P450 93A1 (EC 1.14.-.-) - Glycine max (Soybean)weakly similar to ( 143) loc_os09g26970 12009.m05849 protein retrotransposon protein, putative, unclassifiedp450 PGSC0003DMT400016243	Gene of unknown function
CUST_44726_PI426222305	0.742989	0.430303	0.510359	0.295774	1.80195	0.74228	1.48836	0.778582	0.4263	0.246857	0.587301	0.416495	1.58911	0.799133	1.07968	0.767396	PGSC0003DMT400045270	ATGGCTGCAGCAGTGCAAATATGGTATTTGAAGCGCTACTTTAGGAAGAAAACGCTCATA	Transmembrane emp24 domain-containing protein 10	PGSC0003DMB000000461	chr06	Transmembrane emp24 domain-containing protein 10	PGSC0003DMP400030676	PGSC0003DMG400017561	PGSC0003DMC400030676	PGSC0003DMT400045270	34.99	transport.misc	pgsc0003dmp400030676	moderately similar to ( 236) AT1G57620 | Symbols: | emp24/gp25L/p24 family protein | chr1:21342863-21344581 FORWARDmoderately similar to ( 233) loc_os02g52920 12002.m10322 protein transmembrane emp24 domain-containing protein 10 precursor, putative, expressed PGSC0003DMT400045270	Transmembrane emp24 domain-containing protein 10	GO:0016021		GO:0006810
CUST_27831_PI426222305	0.774233	0.448432	0.567534	0.328609	1.19231	0.690459	1.37904	0.798599	0.445255	0.257939	0.613141	0.43482	1.4604	0.846844	1.11556	0.791303	PGSC0003DMT400085960	TAAAACAAGACTCGTCGTTGTCCTTGTCAAAATCGCTAAAATCTGGCTCTGCATATTCAA	DnaJ protein	PGSC0003DMB000000171	chr01	DnaJ protein	PGSC0003DMP400057635	PGSC0003DMG400035531	PGSC0003DMC400057635	PGSC0003DMT400085960	35.2	not assigned.unknown	pgsc0003dmp400057635	PGSC0003DMT400085960	DnaJ protein
CUST_42481_PI426222305	0.680214	0.382548	0.559209	0.277552	1.07652	0.592966	1.19423	0.683203	0.39344	0.216255	5.54871	1.02488	1.25409	0.695006	0.985088	0.673072	PGSC0003DMT400079205	CTTGTTCAACTATCGTCTAGGACAATTCTATTGGTAGATTGAACACTCTACATTTGTACT	Phi-1	PGSC0003DMB000000404	chr04	Phi-1	PGSC0003DMP400053696	PGSC0003DMG400030825	PGSC0003DMC400053696	PGSC0003DMT400079205	30.1.1	signalling.in sugar and nutrient physiology	pgsc0003dmp400053696	moderately similar to ( 308) AT4G08950 | Symbols: EXO | EXO (EXORDIUM) | chr4:5740378-5741322 FORWARDmoderately similar to ( 350) loc_os02g52010 12002.m10232 protein phi-1-like phosphate-induced protein, putative, expressedPhi_1 PGSC0003DMT400079205	Phi-1
CUST_28837_PI426222305	0.813566	0.308253	1.07678	0.42063	1.08846	0.503353	1.54663	0.562692	1.1578	0.280132	1.08298	0.283918	0.872563	0.501742	2.36553	0.509656	PGSC0003DMT400083035	TTACAAGGTCTGAAGACTGTTGATGGAGAGGACCCACCTAGGATTCTTCACTTCAATCCA	Galactosyltransferase	PGSC0003DMB000000180	chr06	Galactosyltransferase	PGSC0003DMP400055766	PGSC0003DMG400033031	PGSC0003DMC400055766	PGSC0003DMT400083035					Galactosyltransferase	GO:0016020	GO:0030246;GO:0008378	GO:0006486
CUST_43487_PI426222305	0.69168	0.400918	0.488047	0.282588	1.07286	0.611049	1.23706	0.716383	0.400413	0.232067	1.34041	0.419688	1.27152	0.730282	0.99918	0.708706	PGSC0003DMT400059329	TGAAACTGTTCACCATCGAATATCCTCAAAATACTGTGCTAGTTATGTTTTCTGCACTCA	F-box domain-containing protein	PGSC0003DMB000000424	chr05	F-box domain-containing protein	PGSC0003DMP400039945	PGSC0003DMG402023052	PGSC0003DMC400039945	PGSC0003DMT400059329	29.5.11.4.3.2	protein.degradation.ubiquitin.E3.SCF.FBOX	pgsc0003dmp400039945	very weakly similar to (84.3) AT4G12560 | Symbols: | F-box family protein | chr4:7441815-7443157 FORWARD PGSC0003DMT400059329	F-box domain-containing protein
CUST_26592_PI426222305	0.993262	0.218234	1.31788	0.155615	0.984248	0.455314	0.588837	0.337939	2.57483	0.449803	1.58376	0.768705	0.682459	0.355294	0.699016	0.372057	PGSC0003DMT400000820	CAGAAGGGAACTTCTTAGGTTGTGCTACCCAAAATAATAATCAAAATTTTCCTTTTGCAG	Cak1	PGSC0003DMB000000155	chr12	Cak1	PGSC0003DMP400000609	PGSC0003DMG400000305	PGSC0003DMC400000609	PGSC0003DMT400000820	29.4	protein.postranslational modification	pgsc0003dmp400000609	highly similar to ( 544) AT4G28980 | Symbols: CDKF;1, CAK1AT | cyclin-dependent kinase-activating kinase 1At / CDK-activating kinase 1At (CAK1) | chr4:14288471-14290102 FORWARDweakly similar to ( 123) KC47_ORYSA CDC2+/CDC28-related protein kinase R2 (EC 2.7.11.22) - Oryza sativa (Rice)moderately similar to ( 422) loc_os06g22820 12006.m06935 protein CAK1AT, putative, expressedS_TKc S_TKc Pkinase S…	Cak1	GO:0005634;GO:0005829	GO:0005515;GO:0005524;GO:0019912;GO:0004693;GO:0008353	GO:0006468;GO:0042023;GO:0000278;GO:0010078;GO:0010440;GO:0045736
CUST_27598_PI426222305	0.847594	0.422057	0.590078	0.300758	1.26883	0.637485	1.40319	0.733956	0.485256	0.243046	0.661929	0.40035	1.65042	0.801774	0.998918	0.709544	PGSC0003DMT400008404	CGAGCTTCGGCAAACAAAGAACAAAGAAAAGAGAACCTCTGTTGAGTATATATGGCTATT	Gene of unknown function	PGSC0003DMB000000165	chr10	Gene of unknown function	PGSC0003DMP400005842	PGSC0003DMG400003243	PGSC0003DMC400005842	PGSC0003DMT400008404	35.2	not assigned.unknown	pgsc0003dmp400005842	PGSC0003DMT400008404	Gene of unknown function
CUST_49735_PI426222305	0.736474	0.411267	0.579243	0.293796	1.08665	0.628482	1.29843	0.734941	0.834052	0.637791	0.564633	0.400484	1.29371	0.750193	1.2719	0.749462	PGSC0003DMT400002743	TGCCGCTCTCACTTGATGATGTTATCGTATAACATGTATTTCTTCATACTAATTGGTGAC	Conserved gene of unknown function	PGSC0003DMB000000675	chr12	Conserved gene of unknown function	PGSC0003DMP400001983	PGSC0003DMG400001064	PGSC0003DMC400001983	PGSC0003DMT400002743	35.2	not assigned.unknown	pgsc0003dmp400001983	PGSC0003DMT400002743	Conserved gene of unknown function
CUST_20359_PI426222305	0.775798	0.449419	0.631973	0.323213	1.17431	0.681576	1.36494	0.791866	0.431806	0.25043	0.822662	0.451256	1.63276	0.832302	1.0916	0.774244	PGSC0003DMT400033536	CTAATTTAGTGCACTATATAACTCCCATGAACAGACCAGGCCTTAACGGTTACTAAATTG	Conserved gene of unknown function	PGSC0003DMB000000110	chr09	Armadillo/beta-catenin repeat family protein	PGSC0003DMP400022813	PGSC0003DMG400012880	PGSC0003DMC400022813	PGSC0003DMT400033536	35.2	not assigned.unknown	pgsc0003dmp400022813	PGSC0003DMT400033536	Armadillo/beta-catenin repeat family protein
CUST_31773_PI426222305	1.26346	0.223541	2.64905	0.739223	0.842819	0.350149	0.70569	0.362741	1.8524	0.316437	0.88835	0.200179	0.746745	0.37774	0.511687	0.361312	PGSC0003DMT400082353	CTACCAAGGTTTTCCATCATTAATATACTAGTTTAGTGTAGCACGTGTGTCTCACTTTAA	Glyoxalase/bleomycin resistance protein/dioxygenase	PGSC0003DMB000000217	chr11	Glyoxalase/bleomycin resistance protein/dioxygenase	PGSC0003DMP400055522	PGSC0003DMG401032495	PGSC0003DMC400055522	PGSC0003DMT400082353	24.2	Biodegradation of Xenobiotics.lactoylglutathione lyase	pgsc0003dmp400055522	weakly similar to ( 186) AT5G41650 | Symbols: | lactoylglutathione lyase family protein / glyoxalase I family protein | chr5:16654956-16655578 FORWARDweakly similar to ( 192) loc_os06g06420 12006.m31791 protein glyoxalase/bleomycin resistance protein/dioxygenase, putative, expressed PGSC0003DMT400082353	Glyoxalase/bleomycin resistance protein/dioxygenase		GO:0016702
CUST_473_PI426222305	0.747943	0.428062	0.513313	0.297375	1.18449	0.658767	1.32967	0.762082	0.420154	0.243498	0.580214	0.411469	2.234	0.921284	1.081	0.757147	PGSC0003DMT400005417	GCATCAATTTTCTTTGCAAAGACGACATCAAGAGACTTATCAACATATCACATCAGCTTA	Conserved gene of unknown function	PGSC0003DMB000000002	chr04	Conserved gene of unknown function	PGSC0003DMP400003790	PGSC0003DMG400002117	PGSC0003DMC400003790	PGSC0003DMT400005417	35.2	not assigned.unknown	pgsc0003dmp400003790	PGSC0003DMT400005417	Conserved gene of unknown function
CUST_5773_PI426222305	7.12036	1.20268	1.39245	1.21538	0.830248	0.461648	0.935966	0.542514	10.2172	17.2494	0.812351	0.337131	0.971559	0.5514	0.759007	0.538343	PGSC0003DMT400022985	CCTTCACCATTTTGTACATTTTGTGATTCAACATAAAGGGTGTGTTGAATTTTCAAAGGC	Aspartic proteinase nepenthesin-2	PGSC0003DMB000000021	chr09	Aspartic proteinase nepenthesin-2	PGSC0003DMP400015653	PGSC0003DMG400008899	PGSC0003DMC400015653	PGSC0003DMT400022985	27.3.99	RNA.regulation of transcription.unclassified	pgsc0003dmp400015653	moderately similar to ( 498) AT5G02190 | Symbols: ATASP38, PCS1 | PCS1 (PROMOTION OF CELL SURVIVAL 1); aspartic-type endopeptidase/ peptidase | chr5:435322-436683 FORWARDmoderately similar to ( 410) loc_os01g62630 12001.m12384 protein aspartic proteinase nepenthesin-2 precursor, putative, expressedAsp PGSC0003DMT400022985	Aspartic proteinase nepenthesin-2
CUST_32779_PI426222305	0.390282	0.0259333	1.11429	0.0726276	2.64027	0.537029	0.609983	0.133629	0.394944	0.251775	0.605319	0.360267	3.23732	0.236356	2.48277	0.42337	PGSC0003DMT400047315	CAATCTGAAGAATCATTGAGAAAAGTTATGTATTTGAGCTGTTGGGGTCCAAATTGATTG	Wound induced protein	PGSC0003DMB000000233	chr01	Wound induced protein	PGSC0003DMP400032023	PGSC0003DMG400018377	PGSC0003DMC400032023	PGSC0003DMT400047315	20.2.4	stress.abiotic.touch/wounding	pgsc0003dmp400032023	very weakly similar to (96.7) AT4G10265 | Symbols: | wound-responsive protein, putative | chr4:6373226-6373477 REVERSEvery weakly similar to (88.6) loc_os04g54280 12004.m10320 protein retrotransposon protein, putative, unclassified PGSC0003DMT400047315	Wound induced protein			GO:0008150
CUST_25601_PI426222305	1.29147	0.390901	0.542531	0.256786	1.38447	0.507638	0.962738	0.559417	0.931742	0.380808	0.478826	0.301321	1.09671	0.585984	1.81342	0.578263	PGSC0003DMT400022405	CAACTCGAAATTGCAGAATTGTTGGAGAACCTAAAACAATCAAGTAATCATGTTTCTCGT	Transporter	PGSC0003DMB000000149	chr10	Transporter	PGSC0003DMP400015272	PGSC0003DMG400008688	PGSC0003DMC400015272	PGSC0003DMT400022405	34.99	transport.misc	pgsc0003dmp400015272	highly similar to ( 511) AT1G55690 | Symbols: | SEC14 cytosolic factor family protein / phosphoglyceride transfer family protein | chr1:20808622-20811831 REVERSEmoderately similar to ( 435) loc_os02g48990 12002.m09933 protein phosphatidylinositol transporter/ transporter, putative, expressedSEC14 SEC14 CRAL_TRIO PGSC0003DMT400022405	Transporter
CUST_6779_PI426222305	0.711125	0.35766	0.850777	0.665678	1.01929	0.528878	1.05319	0.610742	0.751178	0.255309	0.645881	0.355928	1.10884	0.642117	1.70027	0.853009	PGSC0003DMT400014397	TCCGGATACGAACCAACCGAATTACAAACGCATGAGATCTACTACACCTTCTTTTGCTTC	Calmodulin-binding protein	PGSC0003DMB000000026	chr03	Calmodulin-binding protein	PGSC0003DMP400009947	PGSC0003DMG400005649	PGSC0003DMC400009947	PGSC0003DMT400014397	30.3	signalling.calcium	pgsc0003dmp400009947	moderately similar to ( 408) AT1G73805 | Symbols: | calmodulin binding | chr1:27745761-27749178 REVERSEmoderately similar to ( 330) loc_os02g08120 12002.m33346 protein calmodulin binding protein, putative, expressedCalmodulin_bind PGSC0003DMT400014397	Calmodulin-binding protein
CUST_40251_PI426222305	0.755564	0.400224	0.487789	0.269677	1.19376	0.618708	1.27693	0.713036	0.408037	0.224817	0.536452	0.380434	1.39067	0.720131	1.47062	0.761787	PGSC0003DMT400035809	TATTGAGAGCATTGGTCAACTGACCTAAACAATACAACATCAAAGGAGAGTGCAAAATTG	Replication factor A	PGSC0003DMB000000348	chr07	Replication factor A	PGSC0003DMP400024340	PGSC0003DMG403013782	PGSC0003DMC400024340	PGSC0003DMT400035809	28.2	DNA.repair	pgsc0003dmp400024340	moderately similar to ( 248) AT2G24490 | Symbols: RPA2, ATRPA2, ROR1 | RPA2 (REPLICON PROTEIN A2); protein binding | chr2:10398651-10400416 REVERSEweakly similar to ( 199) loc_os02g58220 12002.m10843 protein replication protein A 32 kDa subunit, putative, expressedRFA2 RPA2_DBD_D PGSC0003DMT400035809	Replication factor A
CUST_26607_PI426222305	6.02318	0.358704	4.44033	0.490748	0.0131769	0.00385295	0.0305873	0.0234671	3.52841	0.203713	2.49272	0.660614	0.0116449	0.00180457	0.01	0.000247199	PGSC0003DMT400000866	ATTGGTGTCTCCAATTTTGATCCTGTTAAGAGGGGTTAATTTTGTGTGCTTTCTTTCTAT	Ultraviolet-B-repressible protein	PGSC0003DMB000000155	chr12	Ultraviolet-B-repressible protein	PGSC0003DMP400000639	PGSC0003DMG400000327	PGSC0003DMC400000639	PGSC0003DMT400000866	35.2	not assigned.unknown	pgsc0003dmp400000639	PGSC0003DMT400000866	Ultraviolet-B-repressible protein	GO:0009535;GO:0009523		GO:0015979
CUST_24362_PI426222305	0.942427	0.454623	0.553827	0.29539	1.51572	0.713473	1.29109	0.748296	0.438369	0.239559	0.752641	0.428779	1.60761	0.791679	1.02631	0.727928	PGSC0003DMT400074195	ACATATGCTGGACAAAGCCAACAACTAGACTTAATTCGATGAAGTAAAAGTATGCTCAAA	Conserved gene of unknown function	PGSC0003DMB000000140	chr12	Conserved gene of unknown function	PGSC0003DMP400050238	PGSC0003DMG400028837	PGSC0003DMC400050238	PGSC0003DMT400074195	35.2	not assigned.unknown	pgsc0003dmp400050238	PGSC0003DMT400074195	Conserved gene of unknown function
CUST_52671_PI426222305	0.767315	0.436013	0.550882	0.308353	1.21579	0.669982	1.35163	0.776945	0.427959	0.247905	0.585684	0.415773	1.41799	0.794951	1.11123	0.774928	PGSC0003DMT400031550	GAATCCTTGACTTCAACTCTACAGGAAAACAGTCAAGGTACACAAGCTCAGGGATTTTAA	Class S F-box protein			Class S F-box protein	PGSC0003DMP400021387	PGSC0003DMG400012104	PGSC0003DMC400021387	PGSC0003DMT400031550	29.5.11.4.3.2	protein.degradation.ubiquitin.E3.SCF.FBOX	pgsc0003dmp400021387	very weakly similar to (87.0) AT4G12560 | Symbols: | F-box family protein | chr4:7441815-7443157 FORWARD PGSC0003DMT400031550	Class S F-box protein
CUST_25368_PI426222305	1.16866	0.35553	1.2108	0.349781	0.404907	0.159449	0.745032	0.179323	1.30024	2.10843	1.64926	0.16226	0.499063	0.208793	1.21523	0.180547	PGSC0003DMT400034558	GAACTTCTTATGTATGTTGAACGGGTTAATGATACTCGTGAAGGCAAACGAGAAGAAAAG	Calcium-binding protein	PGSC0003DMB000000148	chr11	Calcium-binding protein	PGSC0003DMP400023491	PGSC0003DMG401013284	PGSC0003DMC400023491	PGSC0003DMT400034558	35.2	not assigned.unknown	pgsc0003dmp400023491	highly similar to ( 520) AT5G47540 | Symbols: | binding | chr5:19283265-19285328 REVERSEhighly similar to ( 501) loc_os07g39630 12007.m08205 protein calcium-binding protein 39, putative, expressedMo25 PGSC0003DMT400034558	Calcium-binding protein
CUST_36782_PI426222305	1.01346	0.223524	1.91317	0.441131	0.757063	0.481133	0.891824	0.123347	1.57453	0.411556	2.10118	0.302583	0.359058	0.464836	0.595907	0.108261	PGSC0003DMT400015825	AAGATCTTGGCAAAGGTGATTGAGTACTCTAAGCGTCATGTCGAAGCCTCGTCTAAGACA	Skp1	PGSC0003DMB000000290	chr01	Skp1	PGSC0003DMP400010969	PGSC0003DMG400006184	PGSC0003DMC400010969	PGSC0003DMT400015825	29.5.11.4.3.1	protein.degradation.ubiquitin.E3.SCF.SKP	pgsc0003dmp400010969	moderately similar to ( 212) AT5G42190 | Symbols: ASK2, SKP1B | ASK2 (ARABIDOPSIS SKP1-LIKE 2); protein binding / ubiquitin-protein ligase | chr5:16854495-16855516 REVERSEweakly similar to ( 200) loc_os09g36830 12009.m06632 protein SKP1-like protein 1B, putative, expressedSKP1 Skp1 Skp1 PGSC0003DMT400015825	Skp1
CUST_47505_PI426222305	0.757423	0.432471	0.519079	0.300587	1.19508	0.662787	1.34398	0.771058	0.506444	0.256307	0.596478	0.423003	1.38288	0.782661	1.0869	0.770405	PGSC0003DMT400093647	GAAGAGGAGGTGAATGAACTCAAGCTTTGGTTGAACTCTGTTGATTTTGAATTGACAACG	Mads box protein	PGSC0003DMB000000557	chr09	Mads box protein	PGSC0003DMP400065322	PGSC0003DMG400043218	PGSC0003DMC400065322	PGSC0003DMT400093647	27.3.24	RNA.regulation of transcription.MADS box transcription factor family	pgsc0003dmp400065322	PGSC0003DMT400093647	Mads box protein	GO:0005634	GO:0003700;GO:0003677;GO:0046983	GO:0006355
CUST_37788_PI426222305	4.86426	1.02974	2.04921	0.849027	0.540414	0.25113	0.449379	0.260275	4.89295	16.8019	3.92925	0.312406	0.555323	0.270871	0.738563	0.451732	PGSC0003DMT400077035	CGAATACATAGCCTCCGCCTCTTAGCATCTCTTTAGTGATCATTTTATACTTCTTGTAGC	NBS-coding resistance protein	PGSC0003DMB000000304	chr07	NBS-coding resistance protein	PGSC0003DMP400052206	PGSC0003DMG402029961	PGSC0003DMC400052206	PGSC0003DMT400077035	20.1.7	stress.biotic.PR-proteins	pgsc0003dmp400052206	very weakly similar to (99.0) AT4G27190 | Symbols: | disease resistance protein (NBS-LRR class), putative | chr4:13620977-13623934 REVERSE PGSC0003DMT400077035	NBS-coding resistance protein		GO:0005524;GO:0043531	GO:0006952
CUST_3543_PI426222305	0.768287	0.445475	0.553524	0.320494	1.19624	0.683421	1.36661	0.792794	0.439125	0.254896	0.597883	0.424019	1.4188	0.819902	1.11008	0.787849	PGSC0003DMT400097234	CACTGGAAATTCTTCACGATCACGATCACAGACCGTAATGAGGACCACGATGATTTCACT	Ntc12 protein	PGSC0003DMB000000012	chr10	Ntc12 protein	PGSC0003DMP400068909	PGSC0003DMG400046805	PGSC0003DMC400068909	PGSC0003DMT400097234	17.6.1.11	hormone metabolism.gibberelin.synthesis-degradation.GA20 oxidase	pgsc0003dmp400068909	very weakly similar to (94.4) AT4G25420 | Symbols: GA5, GA20OX1, AT2301, ATGA20OX1 | GA20OX1; gibberellin 20-oxidase | chr4:12990982-12992409 REVERSEweakly similar to ( 102) GAO1B_WHEAT Gibberellin 20 oxidase 1-B (EC 1.14.11.-) (Gibberellin C-20 oxidase 1-B) (GA 20-oxidase 1-B) (Ta20ox1B) (TaGA20ox1-B) - Triticum aestivum (Wheat)very weakly similar to (98.2) loc_os03g63970 12003.m11264 protein gi…	Ntc12 protein		GO:0016706	GO:0055114
CUST_30549_PI426222305	0.767315	0.406812	0.496008	0.273569	1.30259	0.634634	1.29908	0.725272	0.40307	0.227871	0.547328	0.388676	1.41468	0.731015	1.11123	0.731681	PGSC0003DMT400007999	GGAGTTGATTAATCACGGAGTTAATTTTTCGATGATGGAGAAGATGAAAGACGAGATTAA	Leucoanthocyanidin dioxygenase	PGSC0003DMB000000204	chr05	Leucoanthocyanidin dioxygenase	PGSC0003DMP400005560	PGSC0003DMG400003094	PGSC0003DMC400005560	PGSC0003DMT400007999	17.5.1	hormone metabolism.ethylene.synthesis-degradation	pgsc0003dmp400005560	moderately similar to ( 377) AT1G17020 | Symbols: SRG1, ATSRG1 | SRG1 (SENESCENCE-RELATED GENE 1); oxidoreductase, acting on diphenols and related substances as donors, oxygen as acceptor / oxidoreductase, acting on paired donors, with incorporation or reduction of molecular oxygen, 2-oxoglutarate as one donor, and inc | chr1:5820258-5821741 FORWARDweakly similar to ( 193) FLS_PETHY Flavonol synt…	Leucoanthocyanidin dioxygenase
CUST_4549_PI426222305	0.756086	0.418296	0.501105	0.288431	1.1966	0.640444	1.31867	0.746622	0.415159	0.23743	0.573537	0.406764	1.43811	0.756757	1.26793	0.760192	PGSC0003DMT400020883	GTTGAAACCCTTTTCTTGAAAAAACAATTCAGATGAAGACTGTCATGCTCTTTGGCATAT	UDP-glucuronic acid/UDP-N-acetylgalactosamine transporter	PGSC0003DMB000000017	chr11	UDP-glucuronic acid/UDP-N-acetylgalactosamine transporter	PGSC0003DMP400014227	PGSC0003DMG400008085	PGSC0003DMC400014227	PGSC0003DMT400020883	34	transport	pgsc0003dmp400014227	moderately similar to ( 360) AT2G28315 | Symbols: | LOCATED IN: membrane; CONTAINS InterPro DOMAIN/s: Protein of unknown function DUF250 (InterPro:IPR004853); BEST Arabidopsis thaliana protein match is: transporter-related (TAIR:AT1G06890.2); Has 1852 Blast hits to 1847 proteins in 207 species: Archae - 0; Bacteria - 58; Metazoa - 582; Fungi - 250; Plants - 685; Viruses - 0; Other Eukaryotes - 27…	UDP-glucuronic acid/UDP-N-acetylgalactosamine transporter
CUST_13654_PI426222305	1.12328	0.209955	1.80414	0.332815	0.515923	0.0801191	0.267377	0.102823	2.57299	1.37835	2.21198	0.159433	0.252678	0.119293	1.03879	0.0802374	PGSC0003DMT400084207	TTAACTATTTCCAAGGCCCTGTTGGAGAGGACATGTTTCACTGGCAGGCTACAATAATGG	Ubiquitin carrier protein	PGSC0003DMB000000069	chr05	Ubiquitin carrier protein	PGSC0003DMP400056254	PGSC0003DMG400033877	PGSC0003DMC400056254	PGSC0003DMT400084207	29.5.11.3	protein.degradation.ubiquitin.E2	pgsc0003dmp400056254	moderately similar to ( 291) AT4G27960 | Symbols: UBC9 | UBC9 (UBIQUITIN CONJUGATING ENZYME 9); ubiquitin-protein ligase | chr4:13916065-13917293 REVERSEweakly similar to ( 139) UBC2_WHEAT Ubiquitin-conjugating enzyme E2-17 kDa (EC 6.3.2.19) (Ubiquitin-protein ligase) (Ubiquitin carrier protein) - Triticum aestivum (Wheat)moderately similar to ( 280) loc_os04g57220 12004.m101686 protein ubiquitin…	Ubiquitin carrier protein
CUST_50441_PI426222305	1.74241	0.195111	1.53505	0.298168	0.407973	0.22275	0.632783	0.267717	3.47458	1.11445	1.5879	0.193981	0.557394	0.272388	0.442025	0.261778	PGSC0003DMT400031142	GTTTCCAAATTCCATCACAATGATGCTTTTGAGTTACTCAGTACTGAAAACAGATCCGAT	Rpi protein			Rpi protein	PGSC0003DMP400021125	PGSC0003DMG400011926	PGSC0003DMC400021125	PGSC0003DMT400031142	20.1	stress.biotic	pgsc0003dmp400021125	moderately similar to ( 429) AT3G46530 | Symbols: RPP13 | RPP13 (RECOGNITION OF PERONOSPORA PARASITICA 13); ATP binding | chr3:17130739-17133246 REVERSEmoderately similar to ( 327) loc_os09g09490 12009.m04213 protein disease resistance protein RPM1, putative, expressedNB-ARC PGSC0003DMT400031142	Rpi protein
CUST_51447_PI426222305	2.30369	0.428446	4.22411	0.400586	0.303929	0.158533	0.366037	0.188369	1.56076	0.135196	3.7109	0.499093	0.322777	0.184749	0.562232	0.185181	PGSC0003DMT400034253	GCACATAGTGCATCTAAAACTTTTGTTTTTCAATAGTCTTGGTTTTGGTGCTTCTACCTA	MAR-binding protein			MAR-binding protein	PGSC0003DMP400023304	PGSC0003DMG400013167	PGSC0003DMC400023304	PGSC0003DMT400034253	35.2	not assigned.unknown	pgsc0003dmp400023304	PGSC0003DMT400034253	MAR-binding protein
CUST_19902_PI426222305	0.0959654	0.0547547	0.103178	0.049977	14.0333	8.42597	14.8573	60.8696	0.0602312	0.031593	0.0738343	0.0523763	13.8854	5.19591	41.7521	3.81115	PGSC0003DMT400034094	CAAATTGACAAGAAAGTTGTCGATTATCTTCAATCACAATTCTGGTGGGACAACAACTAA	Conserved gene of unknown function	PGSC0003DMB000000105	chr01	Conserved gene of unknown function	PGSC0003DMP400023195	PGSC0003DMG400013099	PGSC0003DMC400023195	PGSC0003DMT400034094	20.2.99	stress.abiotic.unspecified	pgsc0003dmp400023195	moderately similar to ( 276) AT5G39160 | Symbols: | germin-like protein (GLP2a) (GLP5a) | chr5:15679195-15679970 REVERSEmoderately similar to ( 229) GLP1_MESCR Germin-like protein precursor - Mesembryanthemum crystallinum (Common ice plant)moderately similar to ( 283) loc_os02g29000 12002.m08044 protein germin-like protein subfamily 1 member 11 precursor, putativeCupin_1 PGSC0003DMT400034094	Conserved gene of unknown function
CUST_34552_PI426222305	0.771828	0.422538	0.716102	0.38857	1.38802	0.650844	1.54535	0.778078	0.417832	0.241943	0.581055	0.412065	1.82431	0.848404	1.05226	0.746336	PGSC0003DMT400091950	TTTGGACAATATGGCTAAAACTAATACCGCTACAACAACTGAGGAAAATGCAAACAATGA	Gene of unknown function	PGSC0003DMB000000259	chr04	Gene of unknown function	PGSC0003DMP400063625	PGSC0003DMG400041521	PGSC0003DMC400063625	PGSC0003DMT400091950	35.2	not assigned.unknown	pgsc0003dmp400063625	PGSC0003DMT400091950	Gene of unknown function
CUST_8552_PI426222305	8.4978	5.05498	1.8692	0.260414	0.886111	0.491317	0.967576	0.560763	1.07679	0.37063	0.620059	0.331243	1.00416	0.582223	0.769903	0.546071	PGSC0003DMT400029480	TCTGAGGAACGGTGAGTCCAGCAGCGTCACTTCAACTCAACATGAATTACAGCAGATAAT	Nucleotide binding protein	PGSC0003DMB000000035	chr01	Nucleotide binding protein	PGSC0003DMP400020069	PGSC0003DMG400011337	PGSC0003DMC400020069	PGSC0003DMT400029480	29.5.11.4.2	protein.degradation.ubiquitin.E3.RING	pgsc0003dmp400020069	highly similar to ( 882) AT3G06880 | Symbols: | nucleotide binding | chr3:2170589-2175686 REVERSEhighly similar to ( 805) loc_os05g30010 12005.m07237 protein expressed protein PGSC0003DMT400029480	Nucleotide binding protein
CUST_35558_PI426222305	0.783015	0.450416	0.539862	0.312583	1.59283	0.748439	1.37662	0.79827	0.456278	0.252965	0.603879	0.428251	2.59399	0.850909	1.13474	0.792128	PGSC0003DMT400062233	GGTCGGATTGGAATGAAGTATTGACCCATTTGTTATGTTGCAGGTTCATATATTTGTTTA	Conserved gene of unknown function	PGSC0003DMB000000274	chr08	Conserved gene of unknown function	PGSC0003DMP400041888	PGSC0003DMG400024218	PGSC0003DMC400041888	PGSC0003DMT400062233	33.99	development.unspecified	pgsc0003dmp400041888	moderately similar to ( 311) AT1G32400 | Symbols: TOM2A | TOM2A (TOBAMOVIRUS MULTIPLICATION 2A); protein binding | chr1:11689393-11690873 REVERSEmoderately similar to ( 292) loc_os08g18044 12008.m05923 protein tetraspanin family protein, expressed PGSC0003DMT400062233	Conserved gene of unknown function	GO:0016021;GO:0005773;GO:0005794;GO:0009506		GO:0046786
CUST_9558_PI426222305	2.4884	0.847984	1.40615	0.261824	0.593604	0.294552	0.589073	0.335846	4.85106	3.88746	5.00114	1.21946	0.727042	0.351724	0.488552	0.342399	PGSC0003DMT400006493	AAGATTGCATTGGGAAAGCAGTGAAAACAAACGTGATGATCGAGGCATCCTGTCAATGCG	Conserved gene of unknown function	PGSC0003DMB000000040	chr03	Conserved gene of unknown function	PGSC0003DMP400004493	PGSC0003DMG400002533	PGSC0003DMC400004493	PGSC0003DMT400006493	35.2	not assigned.unknown	pgsc0003dmp400004493	PGSC0003DMT400006493	Conserved gene of unknown function
CUST_18663_PI426222305	0.824007	0.391466	0.395013	0.228771	1.01716	0.552793	1.42461	0.673523	0.362244	0.202118	1.78252	4.26652	1.41908	0.648099	2.2151	0.638159	PGSC0003DMT400084872	TACCAAGAACATGGAAGTATGAATGCCGATTACGAGAAGAAGTAAAAGTACAGGTAAGCG	Gene of unknown function	PGSC0003DMB000000100	chr01	Gene of unknown function	PGSC0003DMP400056547	PGSC0003DMG400034443	PGSC0003DMC400056547	PGSC0003DMT400084872	35.2	not assigned.unknown	pgsc0003dmp400056547	PGSC0003DMT400084872	Gene of unknown function
CUST_46972_PI426222305	1.36805	0.470309	3.62794	1.05707	0.5223	0.249138	0.773812	0.28179	2.48899	0.287001	5.82697	1.62679	0.471947	0.27286	0.994781	0.275058	PGSC0003DMT400077126	TATTTGAGCTCAGAGATGGCAGATTGGCAGAAATGCGACGGACAGGAAATACAGATTGGA	Conserved gene of unknown function	PGSC0003DMB000000538	chr11	Conserved gene of unknown function	PGSC0003DMP400052258	PGSC0003DMG400029994	PGSC0003DMC400052258	PGSC0003DMT400077126	35.2	not assigned.unknown	pgsc0003dmp400052258	highly similar to ( 860) loc_os01g16880 12001.m08284 protein expressed protein PGSC0003DMT400077126	Conserved gene of unknown function
CUST_1313_PI426222305	0.729078	0.413992	0.727058	0.337619	1.15288	0.639563	1.43783	0.752852	0.404535	0.233938	0.561813	0.39842	1.33227	0.750823	1.0465	0.729355	PGSC0003DMT400003306	TAGGAGTAACCATGCACATGTTTTTGCATTGCGTTAAAATTTGTAGCCTATCTCATGATT	Histidine acid phosphatase	PGSC0003DMB000000004	chr02	Histidine acid phosphatase	PGSC0003DMP400002347	PGSC0003DMG403001309	PGSC0003DMC400002347	PGSC0003DMT400003306	35.2	not assigned.unknown	pgsc0003dmp400002347	very weakly similar to (83.2) AT5G15070 | Symbols: | acid phosphatase/ oxidoreductase/ transition metal ion binding | chr5:4876898-4885615 FORWARDvery weakly similar to (82.8) loc_os03g48300 12003.m35353 protein acid phosphatase, putative, expressed PGSC0003DMT400003306	Histidine acid phosphatase
CUST_19669_PI426222305	1.78415	0.473317	2.79122	0.174571	0.251332	0.100148	0.370739	0.18243	2.5693	0.35219	3.86437	0.278839	0.227111	0.112114	0.410855	0.114023	PGSC0003DMT400061142	CGGATTAAAAGAGTAAAACGTTTCTTTATTCCCTAAACTCGAATCAAGATCGAAGGATCA	GNS1/SUR4 membrane family protein	PGSC0003DMB000000105	chr01	GNS1/SUR4 membrane family protein	PGSC0003DMP400041166	PGSC0003DMG400023788	PGSC0003DMC400041166	PGSC0003DMT400061142	11.8.1	lipid metabolism.''exotics'' (steroids, squalene etc).sphingolipids	pgsc0003dmp400041166	moderately similar to ( 262) AT3G06470 | Symbols: | GNS1/SUR4 membrane family protein | chr3:1984206-1985042 FORWARDweakly similar to ( 192) loc_os03g49480 12003.m09947 protein elongation of fatty acids protein 2, putative, expressedELO PGSC0003DMT400061142	GNS1/SUR4 membrane family protein	GO:0016021
CUST_47978_PI426222305	0.812728	0.424498	0.507172	0.29065	1.21437	0.652249	1.32501	0.75138	0.414141	0.237663	0.561561	0.398574	1.41468	0.765872	1.11123	0.749771	PGSC0003DMT400065719	GCCTTCTACGTTTGTGTTCATTGACCAATATATTTATTTTTATCCAAAGGAGAACTCGCA	Short-chain dehydrogenase/reductase family protein	PGSC0003DMB000000578	chr06	Carbonyl reductase	PGSC0003DMP400044335	PGSC0003DMG400025573	PGSC0003DMC400044335	PGSC0003DMT400065719	26.22	misc.short chain dehydrogenase/reductase (SDR)	pgsc0003dmp400044335	moderately similar to ( 206) AT5G61830 | Symbols: | short-chain dehydrogenase/reductase (SDR) family protein | chr5:24837335-24838788 FORWARDweakly similar to ( 171) loc_os01g70430 12001.m13090 protein carbonyl reductase 3, putative, expressed PGSC0003DMT400065719	Carbonyl reductase
CUST_2319_PI426222305	0.775451	0.405558	0.471156	0.272989	1.08602	0.616801	1.71933	0.801637	0.686425	0.638611	1.01987	0.811564	1.75251	0.824182	0.996173	0.7066	PGSC0003DMT400092578	GACTCATGTGAAGAAGAAAGAAAATGAGTCGGATCCAAATGTGTGGGTGGAAGAAAAGTC	Conserved gene of unknown function	PGSC0003DMB000000008	chr10	Conserved gene of unknown function	PGSC0003DMP400064253	PGSC0003DMG400042149	PGSC0003DMC400064253	PGSC0003DMT400092578	35.2	not assigned.unknown	pgsc0003dmp400064253	PGSC0003DMT400092578	Conserved gene of unknown function
CUST_11424_PI426222305	0.722617	0.40169	0.691906	0.297145	1.14363	0.615366	1.2591	0.715428	0.391286	0.225498	0.546327	0.387438	1.33227	0.720868	1.0465	0.717509	PGSC0003DMT400084971	AATCGTGATACTTCAGAAGCCACGTAGGAAACACTCTTTCTTCAGCCAAGAGGCCAACAT	Gene of unknown function	PGSC0003DMB000000052	chr03	Gene of unknown function	PGSC0003DMP400056646	PGSC0003DMG400034542	PGSC0003DMC400056646	PGSC0003DMT400084971	35.2	not assigned.unknown	pgsc0003dmp400056646	PGSC0003DMT400084971	Gene of unknown function
CUST_40739_PI426222305	1.15283	0.432396	0.530379	0.264443	0.999154	0.578602	1.564	0.737697	0.36099	0.209055	0.682333	0.37377	1.18774	0.687882	1.07738	0.637839	PGSC0003DMT400086944	GCTGAGGACATGTACTTACATCCCGAGAAGATGTAGCGTAGAGTATGTGTCAGTACTTGA	Gene of unknown function	PGSC0003DMB000000362	chr11	Gene of unknown function	PGSC0003DMP400058619	PGSC0003DMG400036515	PGSC0003DMC400058619	PGSC0003DMT400086944	35.2	not assigned.unknown	pgsc0003dmp400058619	PGSC0003DMT400086944	Gene of unknown function
CUST_39561_PI426222305	1.58269	1.52921	0.989206	0.805706	1.00522	0.521053	1.07767	0.602417	0.970466	0.840156	0.503904	0.326268	1.21562	0.609366	0.919843	0.606488	PGSC0003DMT400048720	GGGATACGATACTAAATTCATGGCAGCTGTTACTAAAATTCATGACATCGTTTAAGCTAA	Anthranilate N-hydroxycinnamoyl/benzoyltransferase	PGSC0003DMB000000336	chr10	Anthranilate N-hydroxycinnamoyl/benzoyltransferase	PGSC0003DMP400032971	PGSC0003DMG400018934	PGSC0003DMC400032971	PGSC0003DMT400048720	16.2	secondary metabolism.phenylpropanoids	pgsc0003dmp400032971	very weakly similar to (95.5) AT5G67150 | Symbols: | transferase family protein | chr5:26795880-26797226 REVERSEvery weakly similar to (93.6) loc_os08g01950 12008.m04343 protein expressed protein PGSC0003DMT400048720	Anthranilate N-hydroxycinnamoyl/benzoyltransferase
CUST_10185_PI426222305	0.750891	0.430152	0.520355	0.301358	1.18841	0.663517	1.33031	0.762997	0.422516	0.244656	0.581368	0.412489	1.37391	0.786433	1.09048	0.767657	PGSC0003DMT400086682	GCAAATTTTCCCGCTGTGAAGATGTACTTCGGCACCAAAACCCGGAAAATTTGTTGTTAC	Aspartic proteinase nepenthesin-1	PGSC0003DMB000000047	chr07	Aspartic proteinase nepenthesin-1	PGSC0003DMP400058357	PGSC0003DMG400036253	PGSC0003DMC400058357	PGSC0003DMT400086682	35.2	not assigned.unknown	pgsc0003dmp400058357	PGSC0003DMT400086682	Aspartic proteinase nepenthesin-1		GO:0004190	GO:0006508
CUST_32322_PI426222305	1.96406	0.195591	1.37515	0.688376	0.941908	0.0839898	0.47744	0.0882535	3.20239	2.75502	1.25117	0.14487	0.434898	0.169063	0.336291	0.0273119	PGSC0003DMT400012593	TTTGACAGAGCCTGATCGAATTGTTGGAGAACTCCTACAACCGGGTGGTTACCTCAAATT	Squalene monooxygenase	PGSC0003DMB000000226	chr04	Squalene monooxygenase	PGSC0003DMP400008752	PGSC0003DMG400004923	PGSC0003DMC400008752	PGSC0003DMT400012593	17.3.1.2.99	hormone metabolism.brassinosteroid.synthesis-degradation.sterols.other	pgsc0003dmp400008752	highly similar to ( 763) AT1G58440 | Symbols: XF1, SQE1 | XF1; squalene monooxygenase | chr1:21714094-21717246 REVERSEhighly similar to ( 775) ERG1_PANGI Squalene monooxygenase (EC 1.14.99.7) (Squalene epoxidase) (SE) - Panax ginseng (Korean ginseng)highly similar to ( 805) loc_os03g12910 12003.m101256 protein squalene monooxygenase, putative, expressedSE UbiH PRK07045 FixC PRK06185 PGSC0003DMT40…	Squalene monooxygenase
CUST_33328_PI426222305	0.74874	0.432614	0.519568	0.300862	1.18127	0.661911	1.3448	0.775924	0.425161	0.246187	0.592932	0.420488	1.36188	0.780524	1.32369	0.784844	PGSC0003DMT400017780	GGATGAAGGATAATTTCAGAAATCTTCCTTTAAGGTTTTGCCGGTGATTTACCACATTAC	Gene of unknown function	PGSC0003DMB000000241	chr02	Gene of unknown function	PGSC0003DMP400012223	PGSC0003DMG400006905	PGSC0003DMC400012223	PGSC0003DMT400017780	35.2	not assigned.unknown	pgsc0003dmp400012223	PGSC0003DMT400017780	Gene of unknown function
CUST_44742_PI426222305	0.738142	0.427698	0.525403	0.304217	1.14593	0.658891	1.31236	0.760147	0.518975	0.285295	0.566302	0.401603	1.34859	0.780826	1.05669	0.74948	PGSC0003DMT400045915	GGCAAAGCTGTTAGCTATGCCTACCGACATGAAATTTCTCAGTTTAGTTTCTAATGATTT	Gene of unknown function	PGSC0003DMB000000462	chr11	Gene of unknown function	PGSC0003DMP400031108	PGSC0003DMG400017808	PGSC0003DMC400031108	PGSC0003DMT400045915	35.2	not assigned.unknown	pgsc0003dmp400031108	PGSC0003DMT400045915	Gene of unknown function
CUST_16433_PI426222305	1.60682	0.470746	1.97707	0.438716	0.294742	0.0501928	0.528542	0.260678	2.08851	0.311606	4.10224	1.28741	0.416786	0.164388	0.124502	0.0657297	PGSC0003DMT400027952	AATTAATATTGTAACCAACCCCTACCCTCCTCTCCAGATACTAGTAGCAGTTATGCTCTG	Glutaredoxin	PGSC0003DMB000000086	chr04	Glutaredoxin	PGSC0003DMP400019047	PGSC0003DMG400010768	PGSC0003DMC400019047	PGSC0003DMT400027952	21.4	redox.glutaredoxins	pgsc0003dmp400019047	weakly similar to ( 115) AT1G03020 | Symbols: | glutaredoxin family protein | chr1:698207-698515 REVERSEvery weakly similar to (94.0) loc_os01g27140 12001.m09165 protein glutaredoxin, putative, expressedGRX_GRXh_1_2_like PGSC0003DMT400027952	Glutaredoxin
CUST_17439_PI426222305	0.923831	0.266984	2.10815	0.16844	0.851241	0.370201	0.660445	0.101194	1.56384	0.42367	2.64202	0.315776	0.3269	0.365338	1.35199	0.475946	PGSC0003DMT400001542	TGTCTTGAAAAGAATTAGAGGCAAGGAAGATGTGCAGTCCAGATGGGTGAAGGAAAGCAA	Protein translocase	PGSC0003DMB000000093	chr03	Protein translocase	PGSC0003DMP400001149	PGSC0003DMG400000572	PGSC0003DMC400001149	PGSC0003DMT400001542	29.3.2	protein.targeting.mitochondria	pgsc0003dmp400001149	moderately similar to ( 267) AT5G24650 | Symbols: | mitochondrial import inner membrane translocase subunit Tim17/Tim22/Tim23 family protein | chr5:8437123-8438859 FORWARDmoderately similar to ( 270) loc_os04g33220 12004.m08417 protein SAM domain family protein, expressed PGSC0003DMT400001542	Protein translocase
CUST_45748_PI426222305	0.756086	0.417006	0.501162	0.288654	1.1966	0.639584	1.31017	0.743363	0.550059	0.246275	0.562507	0.398921	1.39397	0.75535	1.12047	0.746206	PGSC0003DMT400086294	AATTATCCAGGTCTTGATTATAATCATACCATCCTTTATGGTGGACCTGGTGAGATTTAA	Conserved gene of unknown function	PGSC0003DMB000000496	chr09	Conserved gene of unknown function	PGSC0003DMP400057969	PGSC0003DMG400035865	PGSC0003DMC400057969	PGSC0003DMT400086294	29.5	protein.degradation	pgsc0003dmp400057969	weakly similar to ( 142) AT4G10220 | Symbols: | unknown protein | chr4:6362189-6365079 FORWARDweakly similar to ( 127) loc_os07g38590 12007.m08105 protein carboxyl-terminal peptidase, putative, expressedDUF239 PGSC0003DMT400086294	Conserved gene of unknown function
CUST_28853_PI426222305	0.747034	0.42945	0.515739	0.298656	1.18299	0.659719	1.64663	0.792544	0.421762	0.244268	0.583139	0.413543	1.36052	0.778208	1.08021	0.757952	PGSC0003DMT400033302	GAGTGCATTAAGACTACTACTTCTAATATGCCAAATGAAATCTTGATGCGTGTTGTGAAT	Vetispiradiene synthase 5	PGSC0003DMB000000181	chr04	Vetispiradiene synthase 5	PGSC0003DMP400022653	PGSC0003DMG400012790	PGSC0003DMC400022653	PGSC0003DMT400033302	16.1.5	secondary metabolism.isoprenoids.terpenoids	pgsc0003dmp400022653	moderately similar to ( 397) AT5G23960 | Symbols: ATTPS21, TPS21 | TPS21 (TERPENE SYNTHASE 21); (-)-E-beta-caryophyllene synthase/ alpha-humulene synthase | chr5:8092969-8095128 FORWARDhighly similar to ( 553) 5EAS_TOBAC Aristolochene synthase (EC 4.2.3.9) (5-epi-aristolochene synthase) (EAS) - Nicotiana tabacum (Common tobacco)moderately similar to ( 335) loc_os08g04500 12008.m04593 protein terp…	Vetispiradiene synthase 5	GO:0005737	GO:0000287;GO:0010333	GO:0016114
CUST_29859_PI426222305	0.76585	0.440008	0.531489	0.307931	1.21284	0.679759	1.37512	0.793788	0.428771	0.248278	0.598965	0.424767	1.41365	0.800972	1.10448	0.774223	PGSC0003DMT400074290	GGTGGACCATCCCAATATTGTTCAATGTGGGCAATTGAAAGGTATCATTTTATAATTTTC	TNP2			TNP2	PGSC0003DMP400050307	PGSC0003DMG400028873	PGSC0003DMC400050307	PGSC0003DMT400074290	35.2	not assigned.unknown	pgsc0003dmp400050307	moderately similar to ( 345) loc_os11g41730 12011.m08013 protein transposon protein, putative, CACTA, En/Spm sub-classTransposase_21 PGSC0003DMT400074290	TNP2
CUST_1786_PI426222305	0.779345	0.451629	0.562908	0.325951	1.26624	0.69829	1.38277	0.800759	0.5021	0.261919	0.600805	0.426071	1.43709	0.832204	1.11718	0.793531	PGSC0003DMT400096742	TCATTTGGCACAAATGTGGGTTACTTAGACTTCACCCGACTAGATCCAACAACAACTTAG	Gene of unknown function	PGSC0003DMB000000006	chr04	Gene of unknown function	PGSC0003DMP400068417	PGSC0003DMG400046313	PGSC0003DMC400068417	PGSC0003DMT400096742	35.2	not assigned.unknown	pgsc0003dmp400068417	PGSC0003DMT400096742	Gene of unknown function
CUST_21614_PI426222305	0.819663	0.475123	0.577473	0.334368	1.39829	0.730335	1.44875	0.840151	0.457069	0.264948	0.625443	0.443544	2.96402	3.37858	1.15955	0.823486	PGSC0003DMT400090880	GGTAACTAGGAATGATCAGGTTGAGTTAGCATCTTACCAACTTAAGGATGTAGCTCATAT	Gag-pol polyprotein	PGSC0003DMB000000120	chr02	Gag-pol polyprotein	PGSC0003DMP400062555	PGSC0003DMG400040451	PGSC0003DMC400062555	PGSC0003DMT400090880	35.2	not assigned.unknown	pgsc0003dmp400062555	PGSC0003DMT400090880	Gag-pol polyprotein
CUST_49751_PI426222305	122.791	7.08944	21.5124	35.1241	0.106349	0.0541613	0.110542	0.0618364	91.0768	37.8947	1.93838	0.141089	0.110891	0.0642396	0.122021	0.0634014	PGSC0003DMT400035858	AAGGCTCCTCCTGTCCTTCTTTTCGGTCTGTTGTATCCCCTTTTTATCAGTTATGAAAAT	P-rich protein EIG-I30	PGSC0003DMB000000676	chr06	P-rich protein EIG-I30	PGSC0003DMP400024366	PGSC0003DMG400013806	PGSC0003DMC400024366	PGSC0003DMT400035858	35.2	not assigned.unknown	pgsc0003dmp400024366	HPS_like PGSC0003DMT400035858	P-rich protein EIG-I30
CUST_20375_PI426222305	0.755769	0.423718	0.506572	0.291244	1.27622	0.66284	1.33144	0.757508	0.415016	0.238808	0.568832	0.403463	1.39196	0.768466	1.13362	0.749724	PGSC0003DMT400093356	GGCCGAAGCAAAAGTTTTGATTTGTAATCGTAAAGAGTCTGCCCAAAAAACTGTAAAAAA	Gene of unknown function	PGSC0003DMB000000110	chr09	Gene of unknown function	PGSC0003DMP400065031	PGSC0003DMG400042927	PGSC0003DMC400065031	PGSC0003DMT400093356	35.2	not assigned.unknown	pgsc0003dmp400065031	PGSC0003DMT400093356	Gene of unknown function
CUST_14203_PI426222305	1.19618	0.170167	2.38784	0.138319	0.532309	0.0702469	0.328829	0.215744	2.26094	0.657254	2.50434	0.263296	0.372286	0.101842	0.999904	0.0758285	PGSC0003DMT400060494	CCTGACTCTTAACACATGTAATGCTTCGCGATACTGATACCTTGTTTATGAACTATAATT	Dolichyl-phosphate beta-glucosyltransferase	PGSC0003DMB000000072	chr05	Dolichyl-phosphate beta-glucosyltransferase	PGSC0003DMP400040737	PGSC0003DMG400023531	PGSC0003DMC400040737	PGSC0003DMT400060494	26.2	misc.UDP glucosyl and glucoronyl transferases	pgsc0003dmp400040737	weakly similar to ( 195) AT2G39630 | Symbols: | glycosyl transferase family 2 protein | chr2:16522497-16524561 REVERSEweakly similar to ( 176) loc_os03g60700 12003.m35483 protein dolichyl-phosphate beta-glucosyltransferase, putative, expressed PGSC0003DMT400060494	Dolichyl-phosphate beta-glucosyltransferase
CUST_42512_PI426222305	1.72711	0.428366	2.61199	0.42194	0.254737	0.122719	0.424238	0.180848	3.27217	1.2431	2.77597	0.826168	0.209206	0.12533	0.303893	0.0855481	PGSC0003DMT400079175	TTAACAAAGCATTTGACTTACTTGAAGCAGGCAAAACGCTGCGTTGTATCATTTGGATGG	Alcohol dehydrogenase-like 1	PGSC0003DMB000000404	chr04	Alcohol dehydrogenase-like 1	PGSC0003DMP400053672	PGSC0003DMG401030815	PGSC0003DMC400053672	PGSC0003DMT400079175	26.11.1	misc.alcohol dehydrogenases	pgsc0003dmp400053672	moderately similar to ( 482) AT1G22430 | Symbols: | alcohol dehydrogenase, putative | chr1:7919235-7921594 FORWARDmoderately similar to ( 310) ADH1_PETHY Alcohol dehydrogenase 1 (EC 1.1.1.1) - Petunia hybrida (Petunia)moderately similar to ( 434) loc_os03g08999 12003.m06405 protein alcohol dehydrogenase 1, putative, expressedAdhC AdhP Tdh tdh Qor PRK09422 ADH_zinc_N PRK10083 ADH_N PRK10309 PGSC00…	Alcohol dehydrogenase-like 1
CUST_32795_PI426222305	0.777363	0.449994	0.549866	0.318415	1.2168	0.695696	1.74371	0.854181	0.438649	0.254139	0.596444	0.423076	1.42769	0.820254	1.11687	0.7885	PGSC0003DMT400084830	TCAGGTTCGTCGAGCAGGGATCTTTAGTAGAGTATGATAATATTCAAGAAATCAAGAAGA	Shell matrix protein	PGSC0003DMB000000234	chr04	Shell matrix protein	PGSC0003DMP400056505	PGSC0003DMG400034401	PGSC0003DMC400056505	PGSC0003DMT400084830	35.2	not assigned.unknown	pgsc0003dmp400056505	PGSC0003DMT400084830	Shell matrix protein
CUST_6795_PI426222305	0.664805	0.315541	13.9201	6.26483	1.39808	0.587561	0.888567	0.515368	1.4899	41.9534	0.994179	1.5052	1.90915	0.79194	0.706923	0.502281	PGSC0003DMT400036924	GTTGCAGTCTGGTCTAAAATCCACATTAATGAATCACTTAAAGGGAAGCTCATCATTAAA	Conserved gene of unknown function	PGSC0003DMB000000026	chr03	Conserved gene of unknown function	PGSC0003DMP400025066	PGSC0003DMG400014234	PGSC0003DMC400025066	PGSC0003DMT400036924	35.2	not assigned.unknown	pgsc0003dmp400025066	very weakly similar to (92.0) AT5G07330 | Symbols: | unknown protein | chr5:2316064-2316641 FORWARDvery weakly similar to (85.5) loc_os11g32890 12011.m07190 protein expressed protein PGSC0003DMT400036924	Conserved gene of unknown function
CUST_43518_PI426222305	1.13228	0.0994701	1.42945	0.178875	1.39981	0.290517	0.518363	0.110876	1.67508	0.238786	0.858035	0.113404	0.451117	0.150907	0.473917	0.0719688	PGSC0003DMT400065370	TGCTGGGATTACAAAGTATATTGTACTTCCCCTCGCACATTTGAACGTTTATATATATGT	LRX1	PGSC0003DMB000000426	chr05	DNA binding protein	PGSC0003DMP400044081	PGSC0003DMG400025409	PGSC0003DMC400044081	PGSC0003DMT400065370	35.2	not assigned.unknown	pgsc0003dmp400044081	PGSC0003DMT400065370	DNA binding protein
CUST_15209_PI426222305	0.765042	0.434035	0.518489	0.300326	1.20653	0.664238	1.35328	0.772719	0.426569	0.247151	0.596669	0.423146	1.40094	0.783236	1.10044	0.772932	PGSC0003DMT400057313	CTGAGAGTATATTAGAAACAACTTCTCTACCATAAAGGTAGGAGTAAGTCTACGTTAAAC	Amino acid transporter	PGSC0003DMB000000076	chr07	Amino acid transporter	PGSC0003DMP400038556	PGSC0003DMG400022256	PGSC0003DMC400038556	PGSC0003DMT400057313	34.3	transport.amino acids	pgsc0003dmp400038556	highly similar to ( 535) AT5G23810 | Symbols: AAP7 | AAP7; amino acid transmembrane transporter | chr5:8028461-8030138 FORWARDhighly similar to ( 559) loc_os04g39489 12004.m35579 protein AAP7, putative, expressedAa_trans PGSC0003DMT400057313	Amino acid transporter	GO:0016021;GO:0005886	GO:0015293	GO:0006865
CUST_26623_PI426222305	0.822577	0.414726	0.496877	0.28797	1.47676	0.683085	1.79753	0.779964	0.561635	0.245652	0.589927	0.391905	1.88222	0.807731	0.999089	0.710047	PGSC0003DMT400000872	TTTGAGCTTTTGACAATCATTGGGAGAGGAGCTTTTGGAGAGATGGCGAAGAACAGAGAG	Serine/threonine-protein kinase	PGSC0003DMB000000155	chr12	Serine/threonine-protein kinase	PGSC0003DMP400000643	PGSC0003DMG400000331	PGSC0003DMC400000643	PGSC0003DMT400000872	29.4	protein.postranslational modification	pgsc0003dmp400000643	highly similar to ( 638) AT4G33080 | Symbols: | protein kinase, putative | chr4:15960146-15964296 FORWARDweakly similar to ( 108) SAPK9_ORYSA Serine/threonine-protein kinase SAPK9 (EC 2.7.11.1) (Osmotic stress/abscisic acid-activated protein kinase 9) - Oryza sativa (Rice)highly similar to ( 656) loc_os01g09200 12001.m07544 protein serine/threonine-protein kinase 38, putative, expressedS_TKc S_TK…	Serine/threonine-protein kinase		GO:0005524;GO:0004674	GO:0006468
CUST_41273_PI426222305	0.758225	0.420709	0.651807	0.299381	1.18132	0.684783	1.36711	0.791693	0.461297	0.252404	0.595339	0.422243	1.66936	0.839686	1.07636	0.763432	PGSC0003DMT400088832	ATCTATTTATCCATCTCCTCCAAATGGTCCTTTAACTTCCCCAGTGATTGGCTTAAAAAA	Acyltransferase	PGSC0003DMB000000376	chr12	Acyltransferase	PGSC0003DMP400060507	PGSC0003DMG400038403	PGSC0003DMC400060507	PGSC0003DMT400088832	16.2	secondary metabolism.phenylpropanoids	pgsc0003dmp400060507	weakly similar to ( 176) AT3G26040 | Symbols: | transferase family protein | chr3:9519741-9521069 FORWARDTransferase PGSC0003DMT400088832	Acyltransferase
CUST_27629_PI426222305	0.722617	0.389489	0.711973	0.313978	1.14363	0.603879	1.23867	0.694833	0.383115	0.218287	0.523333	0.371154	1.33227	0.705132	1.0465	0.705785	PGSC0003DMT400093774	TTCTTGAAATTCTTGGAGCACTTTTTGGTGGTCAACCACAGACCACTCCTATGGTCTGTG	Gene of unknown function	PGSC0003DMB000000166	chr12	Gene of unknown function	PGSC0003DMP400065449	PGSC0003DMG400043345	PGSC0003DMC400065449	PGSC0003DMT400093774	35.2	not assigned.unknown	pgsc0003dmp400065449	PGSC0003DMT400093774	Gene of unknown function
CUST_25384_PI426222305	0.771138	0.447212	0.560195	0.324357	1.45785	0.730391	1.36574	0.791378	0.440423	0.255025	0.607893	0.431335	1.4375	0.832441	1.1344	0.8046	PGSC0003DMT400034604	AAGAAAAACTCTCTACTGTTTTCCTCCATGGTACTCTTCTTTGTGGTCACACGCCATATC	Conserved gene of unknown function	PGSC0003DMB000000148	chr11	Conserved gene of unknown function	PGSC0003DMP400023522	PGSC0003DMG400013298	PGSC0003DMC400023522	PGSC0003DMT400034604	35.2	not assigned.unknown	pgsc0003dmp400023522	weakly similar to ( 102) AT5G47635 | Symbols: | unknown protein | chr5:19307281-19307849 REVERSE PGSC0003DMT400034604	Conserved gene of unknown function
CUST_47521_PI426222305	0.767315	0.43132	0.51351	0.297119	1.58427	0.71047	1.35023	0.768074	0.592426	0.277912	0.590836	0.419002	1.41468	0.777309	1.11123	0.767994	PGSC0003DMT400088611	TTATCGCAGGTGGAAAACAATGCTTCTTCCTCCACACAAGCACCTCCAGAAAATGTTGAT	Mads box protein	PGSC0003DMB000000557	chr09	Mads box protein	PGSC0003DMP400060286	PGSC0003DMG400038182	PGSC0003DMC400060286	PGSC0003DMT400088611	27.3.24	RNA.regulation of transcription.MADS box transcription factor family	pgsc0003dmp400060286	PGSC0003DMT400088611	Mads box protein	GO:0005634	GO:0003700;GO:0003677;GO:0046983	GO:0006355
CUST_504_PI426222305	1.44109	0.361156	0.413053	0.239375	1.59266	0.610655	1.38274	0.655784	0.379313	0.200592	0.488866	0.346693	1.15847	0.637427	0.862709	0.611915	PGSC0003DMT400089034	ATGACCCACAGCACAACGATGAAGAAGGATGGTGTAAAACGGCGATGAACTACACCAAAA	Gene of unknown function	PGSC0003DMB000000002	chr05	Gene of unknown function	PGSC0003DMP400060709	PGSC0003DMG400038605	PGSC0003DMC400060709	PGSC0003DMT400089034	35.2	not assigned.unknown	pgsc0003dmp400060709	PGSC0003DMT400089034	Gene of unknown function
CUST_5804_PI426222305	0.836743	0.362884	0.75761	0.275034	1.23483	0.539461	1.21678	0.596103	1.31694	0.307962	0.82081	0.306361	1.01323	0.57338	2.00384	0.571227	PGSC0003DMT400023061	AGCTCCTCTAGTCTTTATATTTCACATAAAACATCCCTTTCTTATTGAGCCTTGAACCCT	Actin-depolymerizing factor 1	PGSC0003DMB000000021	chr09	Actin-depolymerizing factor 1	PGSC0003DMP400015707	PGSC0003DMG400008928	PGSC0003DMC400015707	PGSC0003DMT400023061	31.1	cell.organisation	pgsc0003dmp400015707	moderately similar to ( 211) AT3G46010 | Symbols: ADF1, atadf, ATADF1 | ADF1 (ACTIN DEPOLYMERIZING FACTOR 1); actin binding | chr3:16909679-16910678 REVERSEmoderately similar to ( 220) ADF1_PETHY Actin-depolymerizing factor 1 (ADF 1) - Petunia hybrida (Petunia)weakly similar to ( 200) loc_os05g02250 12005.m64199 protein expressed proteinADF ADF Cofilin_ADF PGSC0003DMT400023061	Actin-depolymerizing factor 1
CUST_48527_PI426222305	0.757177	0.438475	0.525587	0.304319	1.37727	0.687145	1.38089	0.79967	0.431225	0.249699	0.613684	0.435205	1.3719	0.787204	1.09747	0.778846	PGSC0003DMT400043392	ACGTTTTGTCATTTGCAGTCCCAATATATGCTAACTCTTCTTTTGCATATTGTGAAGCTC	Conserved gene of unknown function	PGSC0003DMB000000603	chr09	Conserved gene of unknown function	PGSC0003DMP400029436	PGSC0003DMG400016843	PGSC0003DMC400029436	PGSC0003DMT400043392	35.2	not assigned.unknown	pgsc0003dmp400029436	weakly similar to ( 118) AT4G03115 | Symbols: | binding | chr4:1383366-1385485 REVERSE PGSC0003DMT400043392	Conserved gene of unknown function
CUST_30565_PI426222305	1.03467	0.133631	1.59661	0.357722	0.812818	0.201469	0.354566	0.148528	1.24625	0.836556	1.53722	0.190787	0.163077	0.0776922	0.917646	0.111963	PGSC0003DMT400077385	ACTACCCCTTGTACATCCTTCCTCATTGGTGAAGGCTTACTATTTGGTTGGTGGATGTGT	DUF614 containing protein	PGSC0003DMB000000204	chr02	DUF614 containing protein	PGSC0003DMP400052429	PGSC0003DMG400030101	PGSC0003DMC400052429	PGSC0003DMT400077385	35.2	not assigned.unknown	pgsc0003dmp400052429	moderately similar to ( 249) AT5G51400 | Symbols: | unknown protein | chr5:20878784-20880036 REVERSEmoderately similar to ( 251) loc_os03g01210 12003.m35650 protein domain of unknown function DUF614 containing protein, expressedPLAC8 PGSC0003DMT400077385	DUF614 containing protein
CUST_4565_PI426222305	0.763043	0.442645	0.592725	0.324946	1.37493	0.69951	1.35592	0.785342	0.829156	0.302885	0.712221	0.434182	1.89389	0.909126	2.5075	0.802002	PGSC0003DMT400070437	GAATTTTTGGACCATTATAATAACACCTCTTTGCCTTCTCCATTTTCTCACACACACACA	Calmodulin	PGSC0003DMB000000017	chr11	Calmodulin	PGSC0003DMP400047620	PGSC0003DMG400027384	PGSC0003DMC400047620	PGSC0003DMT400070437	30.3	signalling.calcium	pgsc0003dmp400047620	moderately similar to ( 247) AT2G27030 | Symbols: CAM5 | CAM5 (CALMODULIN 5); calcium ion binding | chr2:11532719-11533060 FORWARDmoderately similar to ( 244) CALM3_PETHY Calmodulin-related protein - Petunia hybrida (Petunia)moderately similar to ( 236) loc_os07g48780 12007.m29366 protein calmodulin, putative, expressedFRQ1 PGSC0003DMT400070437	Calmodulin	GO:0005886;GO:0005774;GO:0005578	GO:0005509	GO:0007165
CUST_13670_PI426222305	2.25923	0.591615	5.09579	1.23076	0.325355	0.109328	0.248461	0.111642	6.85159	3.41235	5.84291	0.417117	0.1922	0.109968	0.345965	0.111446	PGSC0003DMT400055739	GATGATGTGCTCAAAGAGGCACTTTTGCAGTATATCATGGCATTTCCAGTTGCCTTAAAG	UPF0187 protein, chloroplastic	PGSC0003DMB000000069	chr05	UPF0187 protein, chloroplastic	PGSC0003DMP400037528	PGSC0003DMG400021644	PGSC0003DMC400037528	PGSC0003DMT400055739	35.2	not assigned.unknown	pgsc0003dmp400037528	moderately similar to ( 462) AT3G61320 | Symbols: | unknown protein | chr3:22694002-22695474 FORWARDmoderately similar to ( 343) loc_os03g01570 12003.m101145 protein expressed proteinUPF0187 COG3781 PGSC0003DMT400055739	UPF0187 protein, chloroplastic
CUST_52702_PI426222305	0.785167	0.407641	1.05566	1.26785	1.06923	0.61589	1.22579	0.710964	0.388874	0.225316	0.528599	0.374865	1.25708	0.72755	0.984532	0.697746	PGSC0003DMT400082347	CCTCTAGCCTTAAACAAGATCTGACTTTCACAAATGAGAAAAATGTACAGTCTGAACTTA	Glossy1 protein			Glossy1 protein	PGSC0003DMP400055517	PGSC0003DMG400032491	PGSC0003DMC400055517	PGSC0003DMT400082347	16.7	secondary metabolism.wax	pgsc0003dmp400055517	very weakly similar to (84.0) AT5G57800 | Symbols: FLP1, YRE, CER3, WAX2 | CER3 (ECERIFERUM 3); binding / catalytic/ iron ion binding / oxidoreductase | chr5:23420589-23423832 FORWARDvery weakly similar to (83.6) loc_os09g25850 12009.m05737 protein gl1 protein, putative, expressed PGSC0003DMT400082347	Glossy1 protein	GO:0016021;GO:0005886	GO:0005506;GO:0016491	GO:0010025;GO:0048235;GO:0006723
CUST_14676_PI426222305	0.690254	0.391987	0.636288	0.302144	1.09162	0.605908	1.22817	0.70371	0.382542	0.221187	0.742875	0.40596	1.265	0.712298	0.993658	0.691632	PGSC0003DMT400066220	GTTACTGAGTTTAGCTGAGGCCGGTCTCTGCAATTTTTATACTATCAAATATGTATAACT	Cinnamyl alcohol dehydrogenase	PGSC0003DMB000000073	chr01	Cinnamyl alcohol dehydrogenase	PGSC0003DMP400044641	PGSC0003DMG401025767	PGSC0003DMC400044641	PGSC0003DMT400066220	16.2.1.10	secondary metabolism.phenylpropanoids.lignin biosynthesis.CAD	pgsc0003dmp400044641	moderately similar to ( 207) AT3G19450 | Symbols: CAD4, ATCAD4, CAD, CAD-C | ATCAD4; cinnamyl-alcohol dehydrogenase | chr3:6744859-6747005 FORWARDmoderately similar to ( 236) CADH4_TOBAC Cinnamyl alcohol dehydrogenase (EC 1.1.1.195) (CAD) - Nicotiana tabacum (Common tobacco)weakly similar to ( 194) loc_os02g09490 12002.m06246 protein cinnamyl alcohol dehydrogenase, putative, expressedAdhP PGSC000…	Cinnamyl alcohol dehydrogenase
CUST_36813_PI426222305	0.983339	0.473823	0.500545	0.290009	1.36311	0.667865	1.49863	0.765789	0.54616	0.259721	0.561505	0.398361	1.60173	0.766921	1.0465	0.73074	PGSC0003DMT400015796	CAAGATCAGGCGATAAAGCAATGTTGAGATGGAAAAGATTGGGAGAGTGAAAACAGCTTG	Gene of unknown function	PGSC0003DMB000000290	chr01	Gene of unknown function	PGSC0003DMP400010952	PGSC0003DMG402006174	PGSC0003DMC400010952	PGSC0003DMT400015796	35.2	not assigned.unknown	pgsc0003dmp400010952	PGSC0003DMT400015796	Gene of unknown function
CUST_51463_PI426222305	0.730304	0.420418	0.507455	0.29383	1.15637	0.646379	1.32175	0.765128	0.516988	0.253335	2.45965	13.6865	1.33594	0.763692	1.05112	0.743997	PGSC0003DMT400095170	GTCCAGCTCGGAATTGTGCTGCTTCTTTACATACATTATCTTCTGTCATATCTGCTGATA	Gene of unknown function			Gene of unknown function	PGSC0003DMP400066845	PGSC0003DMG400044741	PGSC0003DMC400066845	PGSC0003DMT400095170	35.2	not assigned.unknown	pgsc0003dmp400066845	PGSC0003DMT400095170	Gene of unknown function
CUST_37819_PI426222305	0.745552	0.432023	0.782321	0.358772	1.56664	0.743193	1.33914	0.775656	0.422246	0.2445	0.587017	0.416293	1.39691	0.809228	1.09404	0.775973	PGSC0003DMT400080645	GGGAATTGATGCGTTTTTCATTTTTTAAGCCTGTTAAAGTCATGCCTTCCTACTTTCTTT	Abhydrolase domain containing	PGSC0003DMB000000305	chr10	Abhydrolase domain containing	PGSC0003DMP400054696	PGSC0003DMG400031404	PGSC0003DMC400054696	PGSC0003DMT400080645	35.2	not assigned.unknown	pgsc0003dmp400054696	moderately similar to ( 424) AT5G09430 | Symbols: | hydrolase | chr5:2932162-2933362 FORWARDmoderately similar to ( 307) loc_os07g42994 12007.m08528 protein hydrolase, putative, expressedMhpC Abhydrolase_1 PGSC0003DMT400080645	Abhydrolase domain containing	GO:0016021;GO:0005739	GO:0016787	GO:0008152;GO:0009987;GO:0051179
CUST_52469_PI426222305	6.12796	3.56715	1.15821	1.15106	0.802072	0.465033	0.937276	0.543179	8.17034	6.32429	1.12503	0.489486	0.959302	0.55552	0.752897	0.534087	PGSC0003DMT400020063	CTCATTCACTTGAGTAATATCTTTGACATGACCAAGGATATAGAGGGTCACCTTCTCTAG	Sn-1 protein			Sn-1 protein	PGSC0003DMP400013689	PGSC0003DMG400007766	PGSC0003DMC400013689	PGSC0003DMT400020063	35.2	not assigned.unknown	pgsc0003dmp400013689	PGSC0003DMT400020063	Sn-1 protein
CUST_35574_PI426222305	0.768088	0.436251	0.519405	0.300728	1.21437	0.667182	1.35305	0.77498	0.42243	0.24463	0.590648	0.418868	1.41479	0.784074	1.45119	0.805587	PGSC0003DMT400004663	GATATGGTCTGAAGAACGTCTTGGAGAAATGTCGATTGCAGCTATTCGTGAATTTTACAG	Eukaryotic translation initiation factor 4g	PGSC0003DMB000000274	chr08	Eukaryotic translation initiation factor 4g	PGSC0003DMP400003312	PGSC0003DMG400001850	PGSC0003DMC400003312	PGSC0003DMT400004663	29.2.3	protein.synthesis.initiation	pgsc0003dmp400003312	highly similar to ( 614) AT3G60240 | Symbols: EIF4G, CUM2 | EIF4G (EUKARYOTIC TRANSLATION INITIATION FACTOR 4G); translation initiation factor | chr3:22261842-22268295 FORWARDweakly similar to ( 184) IF41_WHEAT Eukaryotic initiation factor iso-4F subunit p82-34 (eIF-(iso)4F p82-34) - Triticum aestivum (Wheat)highly similar to ( 624) loc_os07g36940 12007.m079713 protein eukaryotic translation init…	Eukaryotic translation initiation factor 4g		GO:0005515;GO:0003723;GO:0003677;GO:0003743	GO:0009737;GO:0006417;GO:0016070;GO:0009615
CUST_9574_PI426222305	0.73177	0.16249	2.27713	0.426017	0.526975	0.198254	0.25746	0.0917992	1.4662	0.208646	1.77926	0.181261	0.334284	0.0831318	1.34623	0.190585	PGSC0003DMT400006730	GCAATGACTATGCTTCCACAGGGCAAAATGTAATTGTAAATTACTGATGCTTATATGCAA	PDR8/PEN3 (PLEIOTROPIC DRUG RESISTANCE8)	PGSC0003DMB000000040	chr03	PDR8/PEN3 (PLEIOTROPIC DRUG RESISTANCE8)	PGSC0003DMP400004675	PGSC0003DMG400002613	PGSC0003DMC400004675	PGSC0003DMT400006730	34.16	transport.ABC transporters and multidrug resistance systems	pgsc0003dmp400004675	weakly similar to ( 177) AT3G16340 | Symbols: ATPDR1, PDR1 | PDR1; ATPase, coupled to transmembrane movement of substances | chr3:5539897-5546263 FORWARDweakly similar to ( 169) PDR15_ORYSA Pleiotropic drug resistance protein 15 - Oryza sativa (Rice)weakly similar to ( 163) loc_os01g52560 12001.m11429 protein ATPase, coupled to transmembrane movement of substances, putative, expressed PGSC0003DMT…	PDR8/PEN3 (PLEIOTROPIC DRUG RESISTANCE8)	GO:0016020
CUST_29402_PI426222305	1.18893	0.218881	1.55883	0.4326	0.580937	0.057887	0.290144	0.0851333	3.04136	1.45735	1.71572	0.121447	0.368243	0.027465	1.10211	0.0899648	PGSC0003DMT400075875	CAAGGGAAGGAGGGTTATCTCTTCTTCTTCATGCTCTTCCTTTTTGTTGTCTTGTCAAAC	Hydroxyproline-rich glycoprotein family protein	PGSC0003DMB000000189	chr04	Hydroxyproline-rich glycoprotein family protein	PGSC0003DMP400051388	PGSC0003DMG400029501	PGSC0003DMC400051388	PGSC0003DMT400075875	35.2	not assigned.unknown	pgsc0003dmp400051388	PGSC0003DMT400075875	Hydroxyproline-rich glycoprotein family protein
CUST_19685_PI426222305	0.796893	0.461583	0.589268	0.341382	1.22968	0.712288	1.58044	0.837757	0.45379	0.262916	0.642441	0.448635	1.50166	0.869595	1.34719	0.850782	PGSC0003DMT400063984	CGATCAATGTTCTTCCTGTTAGGTTACTTGTGACACAATCACCAATTTCAAAGAATTTTC	Conserved gene of unknown function	PGSC0003DMB000000105	chr01	Conserved gene of unknown function	PGSC0003DMP400043104	PGSC0003DMG402024871	PGSC0003DMC400043104	PGSC0003DMT400063984	35.2	not assigned.unknown	pgsc0003dmp400043104	highly similar to ( 605) AT2G23390 | Symbols: | FUNCTIONS IN: molecular_function unknown; INVOLVED IN: biological_process unknown; EXPRESSED IN: 23 plant structures; EXPRESSED DURING: 13 growth stages; CONTAINS InterPro DOMAIN/s: Protein of unknown function DUF482 (InterPro:IPR007434), Acyl-CoA N-acyltransferase (InterPro:IPR016181); Has 1806 Blast hits to 1806 proteins in 374 species: Archae - 0…	Conserved gene of unknown function			GO:0046777;GO:0019288;GO:0009637;GO:0019252;GO:0043085;GO:0000023;GO:0010155
CUST_47994_PI426222305	0.741945	0.428498	0.676324	0.33284	1.13989	0.660288	1.31695	0.763176	0.592883	0.279028	0.587839	0.417026	1.40199	0.812586	1.06315	0.754381	PGSC0003DMT400074442	CTTGCATATGACTTGCAGGTGTGGATCACAGTTTTGTTATAAATGTGGAATAAATTGGAT	Zinc finger protein	PGSC0003DMB000000578	chr06	Zinc finger protein	PGSC0003DMP400050415	PGSC0003DMG400028928	PGSC0003DMC400050415	PGSC0003DMT400074442	29.5.11.4.2	protein.degradation.ubiquitin.E3.RING	pgsc0003dmp400050415	moderately similar to ( 208) AT3G14250 | Symbols: | protein binding / zinc ion binding | chr3:4745963-4746958 REVERSEmoderately similar to ( 243) loc_os08g35060 12008.m07495 protein ubiquitin-conjugating enzyme 7-interacting protein 4, putative, expressed PGSC0003DMT400074442	Zinc finger protein		GO:0008270
CUST_2335_PI426222305	0.775777	0.308078	1.93106	0.364731	0.323581	0.14573	0.275335	0.15968	2.22262	0.733711	1.59662	0.150034	0.391162	0.171459	1.22302	0.177277	PGSC0003DMT400072290	GTGGCATTTGGTCATCAATTTAGAGGATTCAATTGCCATTACCCAGAACTTTGTTAGCAG	Transferase, transferring glycosyl groups	PGSC0003DMB000000008	chr10	Transferase, transferring glycosyl groups	PGSC0003DMP400048875	PGSC0003DMG400028132	PGSC0003DMC400048875	PGSC0003DMT400072290	27.3.57	RNA.regulation of transcription.JUMONJI family	pgsc0003dmp400048875	highly similar to ( 714) AT5G06550 | Symbols: | FUNCTIONS IN: molecular_function unknown; INVOLVED IN: cell surface receptor linked signal transduction; EXPRESSED IN: 19 plant structures; EXPRESSED DURING: 12 growth stages; CONTAINS InterPro DOMAIN/s: Cyclin-like F-box (InterPro:IPR001810), Transcription factor jumonji/aspartyl beta-hydroxylase (InterPro:IPR003347), Transcription factor jumonji (…	Transferase, transferring glycosyl groups	GO:0005634	GO:0005515;GO:0016740	GO:0006355;GO:0009909;GO:0006626;GO:0007166
CUST_11440_PI426222305	0.728196	0.410681	0.492231	0.285005	1.15021	0.627915	1.28408	0.732681	0.405665	0.234263	1.32368	1.71916	1.33227	0.741277	1.0465	0.7319	PGSC0003DMT400053006	TCCATTGTTCAATTTATTGGCTTTCTGGAGTTATGTTTTCTTAGCCAACGGAACTATAGG	Ubiquitin carrier protein	PGSC0003DMB000000052	chr06	Ubiquitin carrier protein	PGSC0003DMP400035741	PGSC0003DMG400020569	PGSC0003DMC400035741	PGSC0003DMT400053006	29.5.11.3	protein.degradation.ubiquitin.E2	pgsc0003dmp400035741	moderately similar to ( 287) AT1G64230 | Symbols: UBC28 | ubiquitin-conjugating enzyme, putative | chr1:23833792-23835220 FORWARDweakly similar to ( 125) UBC2_MEDSA Ubiquitin-conjugating enzyme E2-17 kDa (EC 6.3.2.19) (Ubiquitin-protein ligase) (Ubiquitin carrier protein) - Medicago sativa (Alfalfa)moderately similar to ( 273) loc_os06g30970 12006.m07639 protein ubiquitin-conjugating enzyme E2-17…	Ubiquitin carrier protein	GO:0005886	GO:0005524;GO:0004842	GO:0006511
CUST_12446_PI426222305	1.69652	0.432481	1.98258	0.549031	0.710383	0.165949	0.642449	0.116832	2.84201	1.17112	2.11091	0.322593	0.433079	0.0974547	0.759808	0.180612	PGSC0003DMT400063484	TAGCGCTTGAGAGGATTAACAACTTGTCCCTTCAATCTGAGGCTTCTGCTATTGGCAAAC	6-phosphogluconate dehydrogenase NAD-binding domain-containing protein	PGSC0003DMB000000060	chr01	6-phosphogluconate dehydrogenase NAD-binding domain-containing protein	PGSC0003DMP400042732	PGSC0003DMG400024696	PGSC0003DMC400042732	PGSC0003DMT400063484	7.1.3	OPP.oxidative PP.6-phosphogluconate dehydrogenase	pgsc0003dmp400042732	moderately similar to ( 356) AT4G29120 | Symbols: | 6-phosphogluconate dehydrogenase NAD-binding domain-containing protein | chr4:14350861-14351865 FORWARDmoderately similar to ( 289) loc_os01g53910 12001.m11555 protein expressed proteinMmsB garR NAD_binding_2 PGSC0003DMT400063484	6-phosphogluconate dehydrogenase NAD-binding domain-containing protein
CUST_40755_PI426222305	0.745322	0.432565	0.544727	0.311777	1.14537	0.661202	1.33223	0.771782	0.932748	0.901346	0.681301	0.420745	1.51192	0.803447	1.10634	0.785258	PGSC0003DMT400073610	GAGGGACATACCTAGTTCTTCAGTTATCTTCTCAAGGGAGCTTAGGATCATTTCTTCGTG	Kinase family protein	PGSC0003DMB000000363	chr01	Kinase family protein	PGSC0003DMP400049810	PGSC0003DMG402028595	PGSC0003DMC400049810	PGSC0003DMT400073610	29.4.1.56	protein.postranslational modification.kinase.receptor like cytoplasmatic kinase VI	pgsc0003dmp400049810	very weakly similar to (96.7) AT3G05140 | Symbols: RBK2 | RBK2 (Rop Binding protein Kinases 2); ATP binding / kinase/ protein kinase/ protein serine/threonine kinase | chr3:1435817-1437800 REVERSE PGSC0003DMT400073610	Kinase family protein
CUST_50239_PI426222305	0.923036	0.360874	0.969208	1.39265	0.940201	0.544464	1.07503	0.623211	1.53441	0.499591	1.23341	2.12092	4.10046	34.1408	0.851032	0.603623	PGSC0003DMT400080148	GAGAGTATCACTTGTTGCTTTGTGCAAACTATAGAAGTGTAAAAAGAAGCAGATTTGAAC	Gene of unknown function	PGSC0003DMB000000704	chr04	Gene of unknown function	PGSC0003DMP400054367	PGSC0003DMG401031202	PGSC0003DMC400054367	PGSC0003DMT400080148	35.2	not assigned.unknown	pgsc0003dmp400054367	PGSC0003DMT400080148	Gene of unknown function
CUST_33344_PI426222305	0.760558	0.440769	0.740382	0.351963	1.17683	0.681579	1.37826	0.799096	0.471215	0.251268	0.606646	0.430268	1.40264	0.812256	1.09677	0.773842	PGSC0003DMT400088222	CTTTGTCCTTGGTCAAAGAAATTTGGAGAGACGAAAATTCGGGAAAAATCTGGGCCACTG	Gene of unknown function	PGSC0003DMB000000241	chr02	Gene of unknown function	PGSC0003DMP400059897	PGSC0003DMG400037793	PGSC0003DMC400059897	PGSC0003DMT400088222	35.2	not assigned.unknown	pgsc0003dmp400059897	PGSC0003DMT400088222	Gene of unknown function
CUST_45764_PI426222305	0.78392	0.454048	0.557236	0.322818	1.2166	0.700584	1.39527	0.808404	0.442767	0.256382	0.601723	0.426723	1.43059	0.829134	1.12043	0.794603	PGSC0003DMT400055707	CAAAAATGACCCAATTGTGGGTTACACTGATTACCCATCTCTTCAACTTGAATTTGCTTA	12-oxophytodienoate reductase	PGSC0003DMB000000496	chr09	12-oxophytodienoate reductase	PGSC0003DMP400037504	PGSC0003DMG400021627	PGSC0003DMC400037504	PGSC0003DMT400055707	17.7.1.5	hormone metabolism.jasmonate.synthesis-degradation.12-Oxo-PDA-reductase	pgsc0003dmp400037504	moderately similar to ( 279) AT2G06050 | Symbols: OPR3 | OPR3 (OPDA-REDUCTASE 3); 12-oxophytodienoate reductase | chr2:2359240-2361971 REVERSEmoderately similar to ( 289) loc_os08g35740 12008.m080177 protein 12-oxophytodienoate reductase 3, putative, expressedOYE_like_FMN PRK10605 NemA OYE_like_FMN_family Oxidored_FMN OYE_like_4_FMN OYE_YqiM_FMN OYE_like_2_FMN OYE_like_3_FMN DCR_FMN OYE_like_5_FM…	12-oxophytodienoate reductase		GO:0016491;GO:0010181	GO:0055114
CUST_17455_PI426222305	1.21643	0.343099	2.52191	0.216563	0.611183	0.345804	0.744915	0.402353	2.15334	0.906238	4.7062	0.451246	0.887809	0.43555	1.41988	0.62427	PGSC0003DMT400001466	ATAAGTGTGTTACCCAAACGGGCAATGCATTATGTTTGTATAATTCACGCTTCTTTGTTC	Conserved gene of unknown function	PGSC0003DMB000000093	chr03	Conserved gene of unknown function	PGSC0003DMP400001090	PGSC0003DMG400000539	PGSC0003DMC400001090	PGSC0003DMT400001466	35.2	not assigned.unknown	pgsc0003dmp400001090	weakly similar to ( 118) AT3G03140 | Symbols: | FUNCTIONS IN: molecular_function unknown; INVOLVED IN: biological_process unknown; LOCATED IN: cellular_component unknown; CONTAINS InterPro DOMAIN/s: PWWP (InterPro:IPR000313); BEST Arabidopsis thaliana protein match is: unknown protein (TAIR:AT3G21295.1); Has 422 Blast hits to 270 proteins in 77 species: Archae - 0; Bacteria - 12; Metazoa - 232; F…	Conserved gene of unknown function
CUST_29875_PI426222305	0.739583	0.380634	0.634236	0.298659	0.967313	0.561193	1.13378	0.656573	0.358462	0.207697	0.488066	0.346253	1.46705	0.715013	1.42879	0.737211	PGSC0003DMT400088044	GCATCATGAAGAGTTACTTGGTTAGTTTTGTAGTAGTGGTTCTCCCACCGGAGGATGGAT	Gene of unknown function			Gene of unknown function	PGSC0003DMP400059719	PGSC0003DMG400037615	PGSC0003DMC400059719	PGSC0003DMT400088044	35.2	not assigned.unknown	pgsc0003dmp400059719	PGSC0003DMT400088044	Gene of unknown function
CUST_10216_PI426222305	0.76567	0.435164	0.520793	0.302001	1.21101	0.672676	2.06164	0.836743	0.424289	0.245733	0.588494	0.417981	1.40469	0.789776	1.10339	0.766299	PGSC0003DMT400070670	CGTGGTAATCTTATTAAGGTTCAAAGATGTAATTGTCAAGATTCATGCCATAAATGGGGG	Protein translocase secy subunit	PGSC0003DMB000000047	chr07	Protein translocase secy subunit	PGSC0003DMP400047775	PGSC0003DMG400027471	PGSC0003DMC400047775	PGSC0003DMT400070670	29.3.3	protein.targeting.chloroplast	pgsc0003dmp400047775	very weakly similar to ( 100) AT2G18710 | Symbols: SCY1 | SCY1 (SecY Homolog 1); P-P-bond-hydrolysis-driven protein transmembrane transporter | chr2:8112231-8114452 REVERSEweakly similar to ( 101) SECY_SPIOL Preprotein translocase secY subunit, chloroplast precursor (CpSecY) - Spinacia oleracea (Spinach)very weakly similar to ( 100) loc_os08g15460 12008.m26478 protein preprotein translocase secY …	Protein translocase secy subunit	GO:0016020	GO:0003674	GO:0015031
CUST_21630_PI426222305	5.96975	2.12438	19.9596	3.34626	0.186491	0.135081	0.703265	0.17945	1.62382	0.478954	4.03579	2.22757	0.150488	0.0596547	0.772414	0.0747927	PGSC0003DMT400017284	CATAGTTTGTTTAACCAGGACAGAAAATTGTGAGAAATTTCATTCCGGAAGATGAACGTA	DNAJ heat shock N-terminal domain-containing protein	PGSC0003DMB000000120	chr02	DNAJ heat shock N-terminal domain-containing protein	PGSC0003DMP400011905	PGSC0003DMG400006735	PGSC0003DMC400011905	PGSC0003DMT400017284	20.2.1	stress.abiotic.heat	pgsc0003dmp400011905	moderately similar to ( 434) AT5G23240 | Symbols: | DNAJ heat shock N-terminal domain-containing protein | chr5:7826857-7828534 REVERSEmoderately similar to ( 352) loc_os04g57880 12004.m10672 protein dnaJ domain containing protein, expressed PGSC0003DMT400017284	DNAJ heat shock N-terminal domain-containing protein	GO:0009507	GO:0005524;GO:0031072	GO:0006950;GO:0006457
CUST_22636_PI426222305	1.64422	0.32699	1.77981	0.190674	0.456808	0.0355154	0.315156	0.142371	2.28205	0.336655	1.95893	0.402993	0.207282	0.0984259	0.277038	0.0892365	PGSC0003DMT400078155	AGTCTGTGTTGGATCTCTGTAGTGTTGTTCTTATGCTCTAGATCTTGTAATTTCTCATTA	Histone H4	PGSC0003DMB000000128	chr06	Histone H4	PGSC0003DMP400052911	PGSC0003DMG400030400	PGSC0003DMC400052911	PGSC0003DMT400078155	28.1.3	DNA.synthesis/chromatin structure.histone	pgsc0003dmp400052911	weakly similar to ( 135) AT5G59970 | Symbols: | histone H4 | chr5:24146352-24146663 REVERSEweakly similar to ( 135) H4_CAPAN Histone H4 (CaH4) - Capsicum annuum (Bell pepper)weakly similar to ( 135) loc_os10g39410 12010.m06709 protein histone H4, putative, expressedH4 H4 HHT1 PGSC0003DMT400078155	Histone H4
CUST_20391_PI426222305	0.799724	0.221921	1.91506	0.235794	0.788366	0.195708	0.137615	0.0536032	2.53264	0.726116	2.41804	0.23748	0.332656	0.0511738	0.740356	0.287668	PGSC0003DMT400049708	ACCTTGGTGCACCTATTTACTTTACCAATGCTAGCTACTTAAGAGAGAGGTAATTAATTT	Sulfate transporter	PGSC0003DMB000000110	chr09	Sulfate/bicarbonate/oxalate exchanger and transporter sat-1	PGSC0003DMP400033554	PGSC0003DMG400019315	PGSC0003DMC400033554	PGSC0003DMT400049708	34.6	transport.sulphate	pgsc0003dmp400033554	very weakly similar to (95.5) AT3G51895 | Symbols: SULTR3;1, AST12 | SULTR3;1 (SULFATE TRANSPORTER 3;1); secondary active sulfate transmembrane transporter/ sulfate transmembrane transporter/ transporter | chr3:19251503-19255677 REVERSEvery weakly similar to (87.4) loc_os03g06520 12003.m06170 protein sulfate transporter 3.1, putative, expressed PGSC0003DMT400049708	Sulfate/bicarbonate/oxalate exchanger and transporter sat-1
CUST_21397_PI426222305	0.688737	0.36607	0.901088	1.17679	0.941226	0.545074	1.1143	0.6387	0.458726	0.307918	1.8959	6.46081	1.12162	0.649818	1.92048	2.67827	PGSC0003DMT400075131	CGTCAACGGGCCTTTGCATATATAGGACGGATACACATTTAATTTATAACTTTTCAGTTC	RRM-containing RNA-binding protein	PGSC0003DMB000000118	chr04	RRM-containing RNA-binding protein	PGSC0003DMP400050886	PGSC0003DMG400029225	PGSC0003DMC400050886	PGSC0003DMT400075131	27.3.99	RNA.regulation of transcription.unclassified	pgsc0003dmp400050886	weakly similar to ( 101) AT1G07360 | Symbols: | zinc finger (CCCH-type) family protein / RNA recognition motif (RRM)-containing protein | chr1:2260562-2262795 REVERSEvery weakly similar to (99.8) loc_os06g07350 12006.m05457 protein pre-mRNA-splicing factor SLT11, putative, expressed PGSC0003DMT400075131	RRM-containing RNA-binding protein	GO:0005634	GO:0003723;GO:0003677;GO:0008270;GO:0000166	GO:0042742
CUST_15225_PI426222305	1.40699	0.228916	1.84474	0.107692	0.3163	0.205974	0.287331	0.0476266	2.5482	0.834387	2.59278	0.184546	0.329005	0.0827057	0.695498	0.107868	PGSC0003DMT400057154	GCTATGGGCCTATATGTCTGCTACTTAATTTGTAGTTTGATTGAAAATTCCCAGAAATTG	PHD finger protein	PGSC0003DMB000000076	chr07	PHD finger family protein	PGSC0003DMP400038437	PGSC0003DMG402022202	PGSC0003DMC400038437	PGSC0003DMT400057154	27.3.67	RNA.regulation of transcription.putative transcription regulator	pgsc0003dmp400038437	weakly similar to ( 159) AT1G50620 | Symbols: | PHD finger family protein | chr1:18748537-18751005 FORWARDweakly similar to ( 125) loc_os02g48810 12002.m09915 protein PHD-finger family protein, expressed PGSC0003DMT400057154	PHD finger family protein
CUST_43534_PI426222305	0.722617	0.413635	0.681203	0.327328	1.14363	0.633266	1.28193	0.734364	0.402456	0.233317	0.562018	0.398565	1.33363	0.746946	1.04799	0.732604	PGSC0003DMT400002667	TTATGGAGATCAGATAAATGATACTGCAATGTTATGGGGAGTTAAATCCTCCAATGATCT	Phytochelatin synthetase	PGSC0003DMB000000427	chr03	Phytochelatin synthetase	PGSC0003DMP400001934	PGSC0003DMG400001027	PGSC0003DMC400001934	PGSC0003DMT400002667	10.2.2	cell wall.cellulose synthesis.COBRA	pgsc0003dmp400001934	weakly similar to ( 162) AT5G60920 | Symbols: COB | COB (COBRA) | chr5:24511466-24513932 REVERSEweakly similar to ( 167) COBL3_ORYSA COBRA-like 3 protein precursor (BRITTLE CULM1-like 4 protein) - Oryza sativa (Rice)weakly similar to ( 167) loc_os05g32110 12005.m083711 protein COBRA-like protein 4 precursor, putative, expressed PGSC0003DMT400002667	Phytochelatin synthetase
CUST_27645_PI426222305	0.766728	0.426881	0.508825	0.291423	1.21159	0.66329	1.34426	0.760878	0.419562	0.240748	0.572415	0.405989	1.44996	0.775522	1.10841	0.755476	PGSC0003DMT400093780	TTCTCTCCAAGCTAGCAGCAACTGATCATCCTCAAGCTCAGAAATGTTACCCTAATGGTC	Gene of unknown function	PGSC0003DMB000000167	chr10	Gene of unknown function	PGSC0003DMP400065455	PGSC0003DMG400043351	PGSC0003DMC400065455	PGSC0003DMT400093780	35.2	not assigned.unknown	pgsc0003dmp400065455	PGSC0003DMT400093780	Gene of unknown function
CUST_42295_PI426222305	0.693944	0.401943	0.731079	0.38202	1.28113	0.638319	1.23327	0.714463	0.499114	0.24215	0.634191	0.380569	1.83286	0.878946	1.0089	0.706513	PGSC0003DMT400016032	AAACTACTAGAAGCTGTGGAGGGTCATGTTCTTGGAGAGGCTGTTTTGACTGCAATATTT	Phosphatidylethanolamine binding protein	PGSC0003DMB000000398	chr09	Phosphatidylethanolamine binding protein	PGSC0003DMP400011109	PGSC0003DMG400006267	PGSC0003DMC400011109	PGSC0003DMT400016032	35.2	not assigned.unknown	pgsc0003dmp400011109	weakly similar to ( 112) AT5G01300 | Symbols: | phosphatidylethanolamine-binding family protein | chr5:121643-122128 REVERSEweakly similar to ( 115) loc_os05g39250 12005.m08104 protein expressed protein PGSC0003DMT400016032	Phosphatidylethanolamine binding protein
CUST_20406_PI426222305	0.79428	0.460811	0.570661	0.330416	1.40117	0.726187	1.41421	0.818969	0.449208	0.260262	0.611703	0.4338	1.45526	0.842789	1.12974	0.801363	PGSC0003DMT400087156	AAACGGTTAGGCGACTTAGAACTAGACCGTCCTTAGAAAGCCTGAGTGTTAATGGTAGCA	Gene of unknown function	PGSC0003DMB000000111	chr03	Gene of unknown function	PGSC0003DMP400058831	PGSC0003DMG400036727	PGSC0003DMC400058831	PGSC0003DMT400087156	35.2	not assigned.unknown	pgsc0003dmp400058831	PGSC0003DMT400087156	Gene of unknown function
CUST_5820_PI426222305	0.956038	0.365115	1.84615	0.329703	0.588437	0.330709	0.917163	0.438456	1.49983	0.293402	1.76511	0.253079	0.747457	0.39617	0.750452	0.414852	PGSC0003DMT400022896	GATCATCTGTTTCTGTATGTTTTATGTTGCTGAACTGTGTGAACTGCATAATCGAAAAGT	ABC transporter B family member 29	PGSC0003DMB000000021	chr09	ABC transporter family, retinal flippase subfamily	PGSC0003DMP400015595	PGSC0003DMG401008875	PGSC0003DMC400015595	PGSC0003DMT400022896	34.16	transport.ABC transporters and multidrug resistance systems	pgsc0003dmp400015595	weakly similar to ( 158) AT5G03910 | Symbols: ATATH12, ATH12 | ATATH12; ATPase, coupled to transmembrane movement of substances / transporter | chr5:1054313-1057105 REVERSEweakly similar to ( 105) loc_os04g33700 12004.m08465 protein ATATH12, putative PGSC0003DMT400022896	ABC transporter family, retinal flippase subfamily
CUST_520_PI426222305	1.1848	0.350958	0.875674	0.313092	1.09306	0.523072	1.01715	0.589539	1.28487	0.703848	0.561677	0.326546	1.30877	0.643891	0.942328	0.587141	PGSC0003DMT400033597	GGTCATTCAAAAACAGTTTCAGAAAGTAGGGGTAAGAAATACGTACGTTAAACCTTTCTA	Kinase family protein	PGSC0003DMB000000002	chr04	Kinase family protein	PGSC0003DMP400022855	PGSC0003DMG400012903	PGSC0003DMC400022855	PGSC0003DMT400033597	29.4.1.57	protein.postranslational modification.kinase.receptor like cytoplasmatic kinase VII	pgsc0003dmp400022855	moderately similar to ( 393) AT1G28390 | Symbols: | protein kinase family protein | chr1:9966814-9968226 REVERSEmoderately similar to ( 258) CRI4_MAIZE Putative receptor protein kinase CRINKLY4 precursor (EC 2.7.11.1) - Zea mays (Maize)moderately similar to ( 315) loc_os05g32170 12005.m07450 protein crinkly4-like protein, putative, expressedPkinase_Tyr TyrKc S_TKc S_TKc PTKc Pkinase PTKc_Jak_rpt2…	Kinase family protein
CUST_48543_PI426222305	0.781169	0.42231	0.506263	0.287763	1.21437	0.646338	1.32958	0.751792	0.414033	0.237509	0.575125	0.40786	1.41468	0.756886	1.11123	0.755588	PGSC0003DMT400043418	CCTAATGCTCGTTTAAATCTGTTTAAAGGTCAGACTGGTTGCAGTTTCATTGGAATATTT	Aldo/keto reductase	PGSC0003DMB000000603	chr09	Oxidoreductase, aldo/keto reductase family protein	PGSC0003DMP400029459	PGSC0003DMG400016854	PGSC0003DMC400029459	PGSC0003DMT400043418	3.5	minor CHO metabolism.others	pgsc0003dmp400029459	weakly similar to ( 103) loc_os11g42540 12011.m28858 protein aldo-keto reductase, putative, expressed PGSC0003DMT400043418	Oxidoreductase, aldo/keto reductase family protein
CUST_6826_PI426222305	0.783076	0.454198	0.572414	0.331447	1.19736	0.692722	1.37686	0.797484	0.474731	0.260555	0.620297	0.439895	1.4575	0.844023	1.11501	0.791189	PGSC0003DMT400014295	GCATTCTGCAATAGGGAGCAAACTAGTGTTTTGATATTGTAGGAATGAACTTTGAAACTT	Pyridoxin biosynthesis protein PDX1	PGSC0003DMB000000026	chr03	Pyridoxin biosynthesis protein PDX1	PGSC0003DMP400009868	PGSC0003DMG402005606	PGSC0003DMC400009868	PGSC0003DMT400014295	18	Co-factor and vitamine metabolism	pgsc0003dmp400009868	moderately similar to ( 436) AT3G16050 | Symbols: A37, ATPDX1.2, PDX1.2 | A37; protein heterodimerization | chr3:5444121-5445065 REVERSEmoderately similar to ( 397) PDX1_HEVBR Probable pyridoxin biosynthesis protein ER1 (PDX1 homolog) (Ethylene-inducible protein HEVER) - Hevea brasiliensis (Para rubber tree)moderately similar to ( 385) loc_os07g01020 12007.m04583 protein pyridoxin biosynthesis pr…	Pyridoxin biosynthesis protein PDX1
CUST_49549_PI426222305	0.767315	0.418456	0.50271	0.283549	1.33427	0.661166	1.32524	0.745582	0.412339	0.234912	0.55852	0.396279	1.41468	0.758634	1.11123	0.743614	PGSC0003DMT400096207	CCAAGGATTCAATCCTACGAGGTGTAATTTCGAGTTGAATCTAATATATAGTGAGGTTAT	Gene of unknown function			Gene of unknown function	PGSC0003DMP400067882	PGSC0003DMG400045778	PGSC0003DMC400067882	PGSC0003DMT400096207	35.2	not assigned.unknown	pgsc0003dmp400067882	PGSC0003DMT400096207	Gene of unknown function
CUST_30581_PI426222305	1.04302	0.867228	1.11404	0.963338	1.25276	0.602307	1.28382	0.653245	0.555516	0.22281	1.57967	4.05415	1.30974	0.678672	0.898927	0.637584	PGSC0003DMT400018682	TAGATTTACCTGGTATCGTGGTACCTGTTGTTGGTGGTAGGTACCCACGATCATAAAAAA	Zinc finger protein	PGSC0003DMB000000204	chr02	Zinc finger protein	PGSC0003DMP400012836	PGSC0003DMG400007237	PGSC0003DMC400012836	PGSC0003DMT400018682	27.1.1	RNA.processing.splicing	pgsc0003dmp400012836	highly similar to ( 700) AT5G51300 | Symbols: | splicing factor-related | chr5:20849881-20852295 REVERSEweakly similar to ( 152) loc_os04g31620 12004.m08262 protein splicing factor 3b, subunit 4, putative, expressedSF1_like-KH MSL5 RRM RRM_1 PGSC0003DMT400018682	Zinc finger protein
CUST_4581_PI426222305	0.941757	0.573082	0.671254	0.265345	1.01125	0.539238	1.40583	0.678763	0.358841	0.199515	0.475372	0.337861	1.17805	0.635611	0.99984	0.631464	PGSC0003DMT400070486	CAGTCTTCTCACATATACAACAATGGCGGAACCCAAAGTCAAATACGATCGACAGCTCAG	ThiF family protein	PGSC0003DMB000000017	chr11	ThiF family protein	PGSC0003DMP400047660	PGSC0003DMG400027403	PGSC0003DMC400047660	PGSC0003DMT400070486	17.2.2	hormone metabolism.auxin.signal transduction	pgsc0003dmp400047660	highly similar to ( 842) AT1G05180 | Symbols: AXR1 | AXR1 (AUXIN RESISTANT 1); small protein activating enzyme | chr1:1498524-1501469 REVERSEhighly similar to ( 743) loc_os03g60550 12003.m35481 protein NEDD8-activating enzyme E1 regulatory subunit, putative, expressedAPPBP1_RUB E1-1_like Aos1_SUMO ThiF Ube1_repeat1 E1_enzyme_family ThiF_MoeB_HesA_family PGSC0003DMT400070486	ThiF family protein	GO:0005777;GO:0005634;GO:0005829	GO:0005524;GO:0003824	GO:0009414;GO:0016567;GO:0009791;GO:0006281;GO:0009734;GO:0009965;GO:0009735;GO:0010252;GO:0045116
CUST_41304_PI426222305	0.768594	0.445227	0.59375	0.325155	1.1767	0.683076	1.52159	0.808559	0.444292	0.257271	0.622222	0.44153	1.44808	0.838747	1.62754	0.864661	PGSC0003DMT400074204	GACAAGGTAAACAATAGCTTTGTTACTAATCAACTTTCCTCCACACCAGCAGCAGCATGA	EXO70-G1 protein	PGSC0003DMB000000376	chr03	EXO70-G1 protein	PGSC0003DMP400050242	PGSC0003DMG400028841	PGSC0003DMC400050242	PGSC0003DMT400074204	31.4	cell.vesicle transport	pgsc0003dmp400050242	highly similar to ( 530) AT4G31540 | Symbols: ATEXO70G1 | ATEXO70G1 (exocyst subunit EXO70 family protein G1); protein binding | chr4:15284739-15286802 REVERSEmoderately similar to ( 445) loc_os06g48330 12006.m09359 protein protein binding protein, putative, expressedExo70 PGSC0003DMT400074204	EXO70-G1 protein
CUST_31587_PI426222305	0.466812	0.20406	0.786743	0.229595	1.07139	0.894956	1.73921	0.327971	0.210836	0.101937	2.76023	0.257418	0.872251	0.344255	1.86918	0.329931	PGSC0003DMT400073343	GCTTGTTCTCATGGGTGATCAAATGGAGGTACATAGAAGTAAATTTTAAAAGTGTCTAGA	Conserved gene of unknown function	PGSC0003DMB000000215	chr06	Conserved gene of unknown function	PGSC0003DMP400049618	PGSC0003DMG400028505	PGSC0003DMC400049618	PGSC0003DMT400073343	17.5.1	hormone metabolism.ethylene.synthesis-degradation	pgsc0003dmp400049618	weakly similar to ( 111) AT5G20400 | Symbols: | oxidoreductase, 2OG-Fe(II) oxygenase family protein | chr5:6894871-6896185 FORWARDvery weakly similar to (80.9) LDOX_MALDO Leucoanthocyanidin dioxygenase (EC 1.14.11.19) (LDOX) (Leucocyanidin oxygenase) (Leucoanthocyanidin hydroxylase) (Anthocyanidin synthase) - Malus domestica (Apple) (Malus sylvestris)very weakly similar to (98.2) loc_os06g08032 1…	Conserved gene of unknown function
CUST_5587_PI426222305	0.651021	0.246376	1.63768	0.184961	0.83913	0.360391	0.846687	0.413431	1.69196	1.00494	1.37507	0.233033	0.816937	0.396191	1.07544	0.399672	PGSC0003DMT400022902	TGTTAAAGTAAGTCTTATTTTTGCACATCTCTGGGTTCCCTATTTTCACTTCAGTAGGAG	Nucleolar phosphoprotein	PGSC0003DMB000000021	chr09	Nucleolar phosphoprotein	PGSC0003DMP400015599	PGSC0003DMG400008877	PGSC0003DMC400015599	PGSC0003DMT400022902	27.4	RNA.RNA binding	pgsc0003dmp400015599	moderately similar to ( 427) AT3G52660 | Symbols: | RNA recognition motif (RRM)-containing protein | chr3:19522598-19524735 FORWARDmoderately similar to ( 383) loc_os12g04180 12012.m073708 protein heterogeneous nuclear ribonucleoprotein R, putative, expressed PGSC0003DMT400022902	Nucleolar phosphoprotein
CUST_14692_PI426222305	0.753325	0.369695	0.764572	0.510862	1.00522	0.553316	1.11214	0.638437	0.374947	0.202967	0.863116	0.592094	1.17103	0.6495	0.919843	0.630806	PGSC0003DMT400066412	ATTTAGCAAGGATGTTCATGAGGTAGAATATGCCATCTTTCAGCCACCTATTTTACTGCA	Enoyl-CoA-hydratase	PGSC0003DMB000000073	chr01	Enoyl-CoA-hydratase	PGSC0003DMP400044771	PGSC0003DMG403025826	PGSC0003DMC400044771	PGSC0003DMT400066412	13.2.6.3	amino acid metabolism.degradation.aromatic aa.tryptophan	pgsc0003dmp400044771	weakly similar to ( 140) AT5G65940 | Symbols: CHY1 | CHY1 (BETA-HYDROXYISOBUTYRYL-COA HYDROLASE 1); 3-hydroxyisobutyryl-CoA hydrolase | chr5:26376927-26379161 REVERSEweakly similar to ( 130) loc_os12g16350 12012.m073804 protein CHY1, putative, expressed PGSC0003DMT400066412	Enoyl-CoA-hydratase
CUST_25415_PI426222305	1.20195	0.243057	1.02509	0.174287	0.689145	0.344555	1.0662	0.440134	0.891205	0.518103	0.600012	0.554234	0.725855	0.395181	0.99005	0.404246	PGSC0003DMT400043708	AAAGGATTGTTATTCCCAAAGGGAGGTTGGGAAGAAGATGAAACGATTGAGGATGCAGCG	Diphosphoinositol polyphosphate phosphohydrolase	PGSC0003DMB000000148	chr11	Diphosphoinositol polyphosphate phosphohydrolase	PGSC0003DMP400029658	PGSC0003DMG400016977	PGSC0003DMC400029658	PGSC0003DMT400043708	23.3.3	nucleotide metabolism.salvage.NUDIX hydrolases	pgsc0003dmp400029658	weakly similar to ( 190) AT2G01670 | Symbols: atnudt17 | atnudt17 (Arabidopsis thaliana Nudix hydrolase homolog 17); hydrolase | chr2:296889-297818 REVERSEweakly similar to ( 167) loc_os02g50130 12002.m10047 protein nudix hydrolase 4, putative, expressedNudix_Hydrolase_9 PGSC0003DMT400043708	Diphosphoinositol polyphosphate phosphohydrolase
CUST_15698_PI426222305	1.62068	0.272919	2.06175	0.290787	0.355273	0.158792	0.444785	0.202928	1.89221	0.724232	1.25406	0.180005	0.344178	0.180204	0.263344	0.18059	PGSC0003DMT400033934	CAAATACAAAGGACCCAATGCTTCCTCCTTACAATGTCTTAATTACAGGTGGTTCCAAAG	Short-chain dehydrogenase	PGSC0003DMB000000081	chr08	Short-chain dehydrogenase	PGSC0003DMP400023102	PGSC0003DMG400013040	PGSC0003DMC400023102	PGSC0003DMT400033934	35.2	not assigned.unknown	pgsc0003dmp400023102	PGSC0003DMT400033934	Short-chain dehydrogenase
CUST_23170_PI426222305	0.767315	0.414979	0.50013	0.280346	1.21437	0.646203	1.3182	0.739155	0.409752	0.232956	0.576891	0.394373	1.41468	0.752156	1.11123	0.740398	PGSC0003DMT400051260	TGGTTACAAAGATCATATGTTTGATTCCATCAACTGAATTCTGCAGAGCACCTTCCACTT	Poly(RC)-binding protein	PGSC0003DMB000000130	chr09	Poly(RC)-binding protein	PGSC0003DMP400034563	PGSC0003DMG400019909	PGSC0003DMC400034563	PGSC0003DMT400051260	27.4	RNA.RNA binding	pgsc0003dmp400034563	weakly similar to ( 153) AT3G04610 | Symbols: FLK | FLK (flowering locus KH domain); RNA binding / nucleic acid binding | chr3:1250762-1254272 REVERSEweakly similar to ( 159) loc_os03g42900 12003.m35321 protein nucleic acid binding protein, putative, expressed PGSC0003DMT400051260	Poly(RC)-binding protein		GO:0003723
CUST_37835_PI426222305	0.829686	0.52672	0.72364	0.264719	1.05743	0.513244	0.990966	0.569055	1.43995	0.972809	0.7693	0.32498	1.02315	0.576101	2.42545	0.592773	PGSC0003DMT400011461	GGGGTTTCTTTTCCCAATTCATCTCTAATTTCCATGGCTGCTCGCACTATCTTCCTCAAA	Pentatricopeptide repeat-containing protein	PGSC0003DMB000000305	chr10	Pentatricopeptide repeat-containing protein	PGSC0003DMP400007965	PGSC0003DMG400004497	PGSC0003DMC400007965	PGSC0003DMT400011461	27.3.67	RNA.regulation of transcription.putative transcription regulator	pgsc0003dmp400007965	moderately similar to ( 416) AT5G09450 | Symbols: | pentatricopeptide (PPR) repeat-containing protein | chr5:2941864-2943324 FORWARDmoderately similar to ( 408) loc_os04g37720 12004.m08761 protein expressed protein PGSC0003DMT400011461	Pentatricopeptide repeat-containing protein	GO:0005739
CUST_52485_PI426222305	2.69228	0.640829	2.80193	0.603396	0.849644	0.339452	0.859045	0.3909	1.59996	0.889877	0.813408	1.63201	0.717398	0.362094	0.681636	0.373	PGSC0003DMT400049097	GAGAAGTATGTATTATTTGAAATAGGGGTGTACATGACTGGATTGGTTCAGGTTTTACAA	Conserved gene of unknown function			Conserved gene of unknown function	PGSC0003DMP400033168	PGSC0003DMG400019083	PGSC0003DMC400033168	PGSC0003DMT400049097	20.1	stress.biotic	pgsc0003dmp400033168	moderately similar to ( 343) AT4G27190 | Symbols: | disease resistance protein (NBS-LRR class), putative | chr4:13620977-13623934 REVERSEmoderately similar to ( 221) loc_os09g14010 12009.m04663 protein disease resistance protein RPS2, putativeNB-ARC PGSC0003DMT400049097	Conserved gene of unknown function
CUST_35590_PI426222305	0.804978	0.555328	0.769562	0.415081	0.97401	0.467414	1.41995	0.656327	0.569225	0.206805	1.05184	0.576013	1.15428	0.577076	2.44118	0.64178	PGSC0003DMT400004712	CGCAAATGGTTCTGTAATTCGAGAGGGAATACTTCAGGCTCTCATATTGTTAATCACTTG	Nonsense-mediated mRNA decay protein	PGSC0003DMB000000274	chr08	Nonsense-mediated mRNA decay protein	PGSC0003DMP400003337	PGSC0003DMG400001863	PGSC0003DMC400003337	PGSC0003DMT400004712					Nonsense-mediated mRNA decay protein	GO:0005829;GO:0009506;GO:0000932	GO:0005524;GO:0003677;GO:0008270;GO:0003724	GO:0009744;GO:0042742;GO:0048825;GO:0010182;GO:0009755;GO:0016246;GO:0000184
CUST_9590_PI426222305	0.867743	0.412044	0.477732	0.270729	1.15555	0.609933	1.25099	0.705813	0.391169	0.223125	0.530084	0.375918	1.34616	0.715598	1.05741	0.706246	PGSC0003DMT400058960	CCTGGTGTAACACAGGGTGAAGTCTAATAAAGAAATGAGTTTTTGATTAACTCAACCACA	(S)-2-hydroxy-acid oxidase	PGSC0003DMB000000040	chr03	(S)-2-hydroxy-acid oxidase	PGSC0003DMP400039724	PGSC0003DMG401022901	PGSC0003DMC400039724	PGSC0003DMT400058960	1.2.2	PS.photorespiration.glycolate oxydase	pgsc0003dmp400039724	highly similar to ( 529) AT3G14130 | Symbols: | (S)-2-hydroxy-acid oxidase, peroxisomal, putative / glycolate oxidase, putative / short chain alpha-hydroxy acid oxidase, putative | chr3:4685844-4687852 REVERSEmoderately similar to ( 416) GOX_SPIOL Peroxisomal (S)-2-hydroxy-acid oxidase (EC 1.1.3.15) (Glycolate oxidase) (GOX) (Short chain alpha-hydroxy acid oxidase) - Spinacia oleracea (Spinach)mo…	(S)-2-hydroxy-acid oxidase	GO:0005777	GO:0010181;GO:0008891;GO:0018580;GO:0015930	GO:0055114;GO:0042742;GO:0050665;GO:0010204;GO:0009854;GO:0006537
CUST_36596_PI426222305	0.643458	0.577235	1.53544	0.253122	0.960145	0.127915	0.468146	0.162152	1.9028	0.698413	1.53389	0.140525	0.372483	0.145995	0.989614	0.136466	PGSC0003DMT400008226	GAGATGTTGTCACTCTGTTTACGTAGGTAGTTCTGTTCATACGCTTCCTTTTTCTCTTCT	Cation-chloride co-transporter	PGSC0003DMB000000287	chr02	Cation-chloride co-transporter	PGSC0003DMP400005738	PGSC0003DMG400003173	PGSC0003DMC400005738	PGSC0003DMT400008226					Cation-chloride co-transporter
CUST_2351_PI426222305	0.788915	0.456854	0.591509	0.342639	1.31359	0.71309	1.39649	0.808703	0.450276	0.26073	0.630447	0.447137	2.18996	1.20444	1.49774	0.854089	PGSC0003DMT400072559	CCAAGAGCTAATTTTTCCTAACCATCTTTCATTAAGTTCTTCTGAAGATCAGGACCTTTA	Digalactosyldiacylglycerol synthase	PGSC0003DMB000000008	chr10	Digalactosyldiacylglycerol synthase	PGSC0003DMP400049076	PGSC0003DMG402028232	PGSC0003DMC400049076	PGSC0003DMT400072559	11.10.2	lipid metabolism.glycolipid synthesis.DGDG synthase	pgsc0003dmp400049076	weakly similar to ( 136) AT3G11670 | Symbols: DGD1 | DGD1 (DIGALACTOSYL DIACYLGLYCEROL DEFICIENT 1); UDP-galactosyltransferase/ galactolipid galactosyltransferase/ transferase, transferring glycosyl groups | chr3:3681679-3684495 REVERSEweakly similar to ( 139) DGDG1_SOYBN Digalactosyldiacylglycerol synthase 1, chloroplast precursor (EC 2.4.1.241) - Glycine max (Soybean)weakly similar to ( 137) lo…	Digalactosyldiacylglycerol synthase	GO:0009707	GO:0008378	GO:0009058
CUST_3357_PI426222305	0.883723	0.704081	1.09076	0.200763	0.644652	0.298863	1.15722	0.443618	1.26053	0.818354	1.44148	0.202517	0.980309	0.375296	0.845677	0.364922	PGSC0003DMT400041201	TTCTGTGGCTGGAGACGTGATATTGATGATATGATTATGTCCAATATGACAGATTTGGGA	Ion channel POLLUX	PGSC0003DMB000000011	chr10	Ion channel DMI1	PGSC0003DMP400027929	PGSC0003DMG400015945	PGSC0003DMC400027929	PGSC0003DMT400041201	35.2	not assigned.unknown	pgsc0003dmp400027929	moderately similar to ( 421) AT5G49960 | Symbols: | binding / catalytic | chr5:20324173-20327687 REVERSEmoderately similar to ( 436) POLLU_LOTJA Putative ion channel POLLUX, chloroplast precursor - Lotus japonicusmoderately similar to ( 417) loc_os01g64980 12001.m42768 protein ion channel DMI1, chloroplast precursor, putative, expressed PGSC0003DMT400041201	Ion channel DMI1
CUST_12462_PI426222305	2.13317	0.817884	0.521858	0.2502	0.906656	0.506778	1.12492	0.594196	1.85224	1.88109	0.447431	0.317303	1.39989	0.650226	0.834448	0.583351	PGSC0003DMT400063542	CCCTCTAGCCCCATTCAGATAGGATTGTGTGTTAATAGTTTTTGTATGTTTCTTCTTTTA	Formin 11	PGSC0003DMB000000060	chr02	Formin 11	PGSC0003DMP400042779	PGSC0003DMG400024706	PGSC0003DMC400042779	PGSC0003DMT400063542	31.1	cell.organisation	pgsc0003dmp400042779	highly similar to ( 585) AT3G05470 | Symbols: | formin homology 2 domain-containing protein / FH2 domain-containing protein | chr3:1579667-1582547 REVERSEmoderately similar to ( 471) loc_os08g33430 12008.m07333 protein formin homology 2 domain-containing protein 5, putativeFH2 FH2 PGSC0003DMT400063542	Formin 11
CUST_13468_PI426222305	1.61781	0.746163	8.5064	0.797524	0.220753	0.127112	0.547696	0.376035	1.28766	5.46911	3.70818	0.274177	0.268733	0.1557	0.88271	0.203832	PGSC0003DMT400017635	GTGCAGAGAATACTAGTTTACCGTAGTTGAAGTTTCGTTGTAATAAACATGATGTTGAGT	SBT4B protein	PGSC0003DMB000000068	chr01	SBT4B protein	PGSC0003DMP400012122	PGSC0003DMG400006841	PGSC0003DMC400012122	PGSC0003DMT400017635	29.5.1	protein.degradation.subtilases	pgsc0003dmp400012122	moderately similar to ( 484) AT5G67090 | Symbols: | subtilase family protein | chr5:26774111-26776321 REVERSEhighly similar to ( 620) loc_os05g36010 12005.m07831 protein subtilisin-like protease precursor, putative, expressed PGSC0003DMT400017635	SBT4B protein
CUST_35605_PI426222305	1.10382	0.383494	0.589367	0.264207	0.974785	0.55021	1.0818	0.626865	0.507489	0.235952	0.4719	0.334876	1.36655	0.684591	1.72877	0.652851	PGSC0003DMT400062260	AGAATCAAAAAGATGAACGAAAAGCAGCAATCACTTCTCCTCGAATCCGCCGCTCGTTTC	Phosphoglucosamine mutase	PGSC0003DMB000000274	chr08	Phosphoglucomutase	PGSC0003DMP400041913	PGSC0003DMG400024224	PGSC0003DMC400041913	PGSC0003DMT400062260	10.1	cell wall.precursor synthesis	pgsc0003dmp400041913	moderately similar to ( 313) AT5G18070 | Symbols: DRT101 | DRT101 (DNA-DAMAGE-REPAIR/TOLERATION 101); intramolecular transferase, phosphotransferases / magnesium ion binding | chr5:5981117-5982787 FORWARDmoderately similar to ( 296) AGM1_ORYSA Phosphoacetylglucosamine mutase (EC 5.4.2.3) (PAGM) (Acetylglucosamine phosphomutase) (N-acetylglucosamine-phosphate mutase) - Oryza sativa (Rice)moderatel…	Phosphoglucomutase		GO:0016868	GO:0005975
CUST_50255_PI426222305	0.889084	0.385895	1.07544	0.429631	0.905394	0.524509	1.04432	0.604823	0.876455	0.445853	1.32495	2.60553	1.1767	0.629272	1.45119	0.640519	PGSC0003DMT400072052	CAAAACTGTTTGCAGATTTTGAATGCAGGGCGAGTGCCAGTCTGGAAGCAAATCATGCTA	WPP domain-associated protein	PGSC0003DMB000000706	chr02	WPP domain-associated protein	PGSC0003DMP400048718	PGSC0003DMG400028032	PGSC0003DMC400048718	PGSC0003DMT400072052	31.1	cell.organisation	pgsc0003dmp400048718	moderately similar to ( 298) AT2G34730 | Symbols: | myosin heavy chain-related | chr2:14654611-14657443 FORWARDweakly similar to ( 174) loc_os09g04810 12009.m50204 protein myosin heavy chain, putative, expressed PGSC0003DMT400072052	WPP domain-associated protein
CUST_9605_PI426222305	1.87096	0.43864	2.63963	0.691328	0.169751	0.0572774	0.292795	0.18048	5.96322	1.82049	3.38097	0.564478	0.24785	0.0604949	0.591736	0.0691721	PGSC0003DMT400058951	CGACGACATAACAAGAAGCCATGTGAAAACAGAGAAAGAAAGGTTCATTTGTAGGATGTA	(S)-2-hydroxy-acid oxidase	PGSC0003DMB000000040	chr03	(S)-2-hydroxy-acid oxidase	PGSC0003DMP400039717	PGSC0003DMG403022901	PGSC0003DMC400039717	PGSC0003DMT400058951	1.2.2	PS.photorespiration.glycolate oxydase	pgsc0003dmp400039717	moderately similar to ( 495) AT3G14130 | Symbols: | (S)-2-hydroxy-acid oxidase, peroxisomal, putative / glycolate oxidase, putative / short chain alpha-hydroxy acid oxidase, putative | chr3:4685844-4687852 REVERSEmoderately similar to ( 393) GOX_SPIOL Peroxisomal (S)-2-hydroxy-acid oxidase (EC 1.1.3.15) (Glycolate oxidase) (GOX) (Short chain alpha-hydroxy acid oxidase) - Spinacia oleracea (Spinac…	(S)-2-hydroxy-acid oxidase		GO:0016491	GO:0055114
CUST_18710_PI426222305	0.695462	0.399828	0.922155	0.485614	1.09831	0.607142	1.23033	0.71266	0.994823	0.333893	0.617851	0.394691	1.28375	0.727673	0.999057	0.708643	PGSC0003DMT400019124	GGTGCTTGCTTCAATGTCATCGTCAATTTTCTATAACATACTTTTCCTTTCCAATGAATG	Conserved gene of unknown function	PGSC0003DMB000000101	chr11	Protein HIRA	PGSC0003DMP400013113	PGSC0003DMG400007404	PGSC0003DMC400013113	PGSC0003DMT400019124	35.2	not assigned.unknown	pgsc0003dmp400013113	PGSC0003DMT400019124	Protein HIRA
CUST_33360_PI426222305	0.770088	0.421783	0.694218	0.30336	1.16664	0.648473	1.316	0.755041	0.409838	0.237534	0.570727	0.404803	1.34826	0.763346	1.05906	0.740043	PGSC0003DMT400017970	TTAGGGGGTAATAGGACTTCAGTTTAGATTAAGTATGTAGTTGGTAAAATGGCAATAGGT	Gene of unknown function	PGSC0003DMB000000241	chr02	Gene of unknown function	PGSC0003DMP400012370	PGSC0003DMG400006980	PGSC0003DMC400012370	PGSC0003DMT400017970	35.2	not assigned.unknown	pgsc0003dmp400012370	PGSC0003DMT400017970	Gene of unknown function
CUST_7360_PI426222305	1.11791	0.433751	0.488728	0.282977	1.03176	0.5939	1.19539	0.692844	0.401788	0.224281	0.530782	0.376414	1.247	0.722296	1.33917	0.73728	PGSC0003DMT400074824	CCTAACAGGGCAATATTTATATATATACTAATTTCCGAGAACGTGTGTTATAGGTGTACC	Gene of unknown function	PGSC0003DMB000000031	chr12	Gene of unknown function	PGSC0003DMP400050680	PGSC0003DMG400029096	PGSC0003DMC400050680	PGSC0003DMT400074824	35.2	not assigned.unknown	pgsc0003dmp400050680	PGSC0003DMT400074824	Gene of unknown function
CUST_19716_PI426222305	1.23553	0.136825	1.52252	0.335075	0.636071	0.161231	0.436809	0.101799	2.37893	0.612883	1.16976	0.205905	0.400671	0.0728969	0.877575	0.0637408	PGSC0003DMT400064153	GAGCTGATGAAGCAATCACCACATTGGTAGACCTTTTTATAAAATTTACTGGTGTTCTTT	Conserved gene of unknown function	PGSC0003DMB000000105	chr01	Conserved gene of unknown function	PGSC0003DMP400043236	PGSC0003DMG400024923	PGSC0003DMC400043236	PGSC0003DMT400064153	35.2	not assigned.unknown	pgsc0003dmp400043236	moderately similar to ( 490) AT4G24330 | Symbols: | unknown protein | chr4:12603848-12606229 REVERSEmoderately similar to ( 437) loc_os05g35710 12005.m27602 protein expressed proteinDUF1682 PGSC0003DMT400064153	Conserved gene of unknown function	GO:0016021;GO:0005789;GO:0005794	GO:0005488	GO:0044249
CUST_34366_PI426222305	1.07694	0.500809	0.623234	0.313947	1.13989	0.650798	1.31924	0.76411	0.427158	0.24746	0.592623	0.420413	1.35474	0.780124	1.06462	0.756465	PGSC0003DMT400084880	ACCATCATCTGCTAGTGCATCTGCACCTAATAACAAAAGATGCCTCCACGAAAAGCTGTT	Gag-pol polyprotein	PGSC0003DMB000000253	chr09	Gag-pol polyprotein	PGSC0003DMP400056555	PGSC0003DMG400034451	PGSC0003DMC400056555	PGSC0003DMT400084880	35.2	not assigned.unknown	pgsc0003dmp400056555	PGSC0003DMT400084880	Gag-pol polyprotein
CUST_17471_PI426222305	0.760091	0.430424	0.512922	0.297405	1.20192	0.664578	1.3483	0.770365	0.421708	0.243589	0.583206	0.413611	1.38254	0.780198	1.08964	0.760967	PGSC0003DMT400092688	CCTGCTCCAAGAATGAGCCTTTATGCTGCGTTAAGGATTGAATTTGGACGGGACATCAAA	Steroleosin	PGSC0003DMB000000093	chr03	Steroleosin	PGSC0003DMP400064363	PGSC0003DMG400042259	PGSC0003DMC400064363	PGSC0003DMT400092688	26.22	misc.short chain dehydrogenase/reductase (SDR)	pgsc0003dmp400064363	moderately similar to ( 401) AT5G50700 | Symbols: | short-chain dehydrogenase/reductase (SDR) family protein | chr5:20623259-20624995 REVERSEmoderately similar to ( 333) loc_os12g27830 12012.m06599 protein corticosteroid 11-beta-dehydrogenase isozyme 1, putative, expressedPRK06181 DltE PRK07109 fabG fabG FabG PRK07825 fabG PRK05872 COG4221 PRK12829 PRK12939 PRK12826 PRK07890 PRK06172 PRK12429 PRK…	Steroleosin	GO:0005575	GO:0016491	GO:0055114
CUST_45780_PI426222305	1.22767	0.211638	1.74094	0.322522	0.404141	0.15358	0.412383	0.113957	1.51279	0.34823	1.7521	0.124716	0.24573	0.221316	1.01181	0.128881	PGSC0003DMT400055668	TTTTACTCCAGGGCACAATATCATTTATGCTTGGGCTCTTTCTCATATTCGTTCGCTGGC	Vesicle transport protein GOT1B	PGSC0003DMB000000496	chr09	Vesicle transport protein GOT1B	PGSC0003DMP400037481	PGSC0003DMG401021616	PGSC0003DMC400037481	PGSC0003DMT400055668	35.2	not assigned.unknown	pgsc0003dmp400037481	PGSC0003DMT400055668	Vesicle transport protein GOT1B
CUST_46786_PI426222305	1.22608	0.437453	0.745831	0.142229	1.21673	0.177134	0.777939	0.124401	3.64396	4.50325	1.99114	0.151019	0.665967	0.113098	2.25746	0.507941	PGSC0003DMT400001910	TGAAATCAATGTTTTGGTTCCTGGTGATGGGCCTGATGATGATTGGGGTGAGCATGCTTT	Adenylyl cyclase-associated protein	PGSC0003DMB000000531	chr01	Adenylyl cyclase-associated protein	PGSC0003DMP400001408	PGSC0003DMG400000723	PGSC0003DMC400001408	PGSC0003DMT400001910	28.99	DNA.unspecified	pgsc0003dmp400001408	highly similar to ( 603) AT4G34490 | Symbols: ATCAP1, CAP 1, CAP1 | ATCAP1 (ARABIDOPSIS THALIANA CYCLASE ASSOCIATED PROTEIN 1); actin binding | chr4:16484896-16487355 REVERSEhighly similar to ( 551) loc_os03g51250 12003.m10106 protein adenylyl cyclase-associated protein 1, putative, expressedCAP_N CAP_C PGSC0003DMT400001910	Adenylyl cyclase-associated protein
CUST_18477_PI426222305	0.737105	0.426852	0.528123	0.305852	1.14939	0.65455	1.30122	0.753533	0.421158	0.244127	0.76496	0.433191	1.35678	0.785693	1.06526	0.755587	PGSC0003DMT400079657	ATCAAGAGTAGACAGATTCCTAGTGTCTACTTCTTTGGAGGAGTTGGCTCCCAACGTGAT	B3 domain-containing protein Os01g0905400	PGSC0003DMB000000099	chr02	B3 domain-containing protein Os01g0905400	PGSC0003DMP400054032	PGSC0003DMG400031024	PGSC0003DMC400054032	PGSC0003DMT400079657	35.2	not assigned.unknown	pgsc0003dmp400054032	PGSC0003DMT400079657	B3 domain-containing protein Os01g0905400
CUST_29891_PI426222305	0.733626	0.424837	0.61285	0.303842	1.13659	0.657551	1.30969	0.75938	0.424011	0.245522	3.29524	14.4504	1.74168	0.843894	1.06724	0.757548	PGSC0003DMT400087759	CACTCCCAGGATGGTAAGGTGAAGTACAATACTCTATTATATAAGAAGTATGAGGAGCAT	Gene of unknown function	PGSC0003DMB000000196	chr11	Gene of unknown function	PGSC0003DMP400059434	PGSC0003DMG400037330	PGSC0003DMC400059434	PGSC0003DMT400087759	35.2	not assigned.unknown	pgsc0003dmp400059434	PGSC0003DMT400087759	Gene of unknown function
CUST_1127_PI426222305	52.3257	30.4205	34.738	2.00632	0.224097	0.113949	0.246842	0.13312	31.075	18.4171	2.40029	1.02165	0.266109	0.137296	0.183096	0.129865	PGSC0003DMT400001297	AAGGCTTGGCAACTCTTCTTCTTCTTCTTCTATTCCAAGTCTCATCAGAAACGAGCCCGT	Carbonic anhydrase	PGSC0003DMB000000004	chr02	Carbonic anhydrase	PGSC0003DMP400000965	PGSC0003DMG400000493	PGSC0003DMC400000965	PGSC0003DMT400001297	8.3	TCA / org. transformation.carbonic anhydrases	pgsc0003dmp400000965	moderately similar to ( 395) AT3G01500 | Symbols: CA1 | CA1 (CARBONIC ANHYDRASE 1); carbonate dehydratase/ zinc ion binding | chr3:195173-197873 REVERSEhighly similar to ( 507) CAHC_TOBAC Carbonic anhydrase, chloroplast precursor (EC 4.2.1.1) (Carbonate dehydratase) - Nicotiana tabacum (Common tobacco)moderately similar to ( 233) loc_os01g45274 12001.m150428 protein carbonic anhydrase, chloroplas…	Carbonic anhydrase	GO:0005829;GO:0048046;GO:0009941;GO:0009570;GO:0009535;GO:0010319	GO:0008270;GO:0004089	GO:0009409;GO:0010119;GO:0042742;GO:0015976;GO:0010037;GO:0009817
CUST_10232_PI426222305	0.86564	0.373584	0.744217	0.283786	1.43311	0.579382	1.2731	0.65278	0.513002	0.237837	0.834685	0.476865	1.1215	0.641908	0.903666	0.64077	PGSC0003DMT400008271	GTCGATTGGGAGCTTTCAAAAGCAGGTTACATCATAATCCTTTGCAAATCTCTCTTATAG	Receptor-like kinase CHRK1	PGSC0003DMB000000047	chr07	Receptor-like kinase CHRK1	PGSC0003DMP400005764	PGSC0003DMG400003191	PGSC0003DMC400005764	PGSC0003DMT400008271	20.1	stress.biotic	pgsc0003dmp400005764	moderately similar to ( 242) AT4G19810 | Symbols: | glycosyl hydrolase family 18 protein | chr4:10764151-10765753 REVERSEweakly similar to ( 146) loc_os11g27400 12011.m06659 protein chitinase-3-like protein 1 precursor, putative, expressedGlyco_18 Glyco_hydro_18 ChiA PGSC0003DMT400008271	Receptor-like kinase CHRK1		GO:0005488;GO:0016772;GO:0004568	GO:0006032
CUST_11238_PI426222305	0.765584	0.443588	0.63083	0.320521	1.15819	0.670699	1.34656	0.780358	0.426015	0.246757	1.1882	1.24679	1.65898	0.831528	1.07546	0.762975	PGSC0003DMT400037778	AGTAGTTTGAGTAAATGTTTTGATGGGCATGAATCTTCTTGCTACAGGTAACAGAGGGCC	Receptor kinase	PGSC0003DMB000000051	chr05	Receptor kinase	PGSC0003DMP400025679	PGSC0003DMG400014576	PGSC0003DMC400025679	PGSC0003DMT400037778	30.2.3	signalling.receptor kinases.leucine rich repeat III	pgsc0003dmp400025679	moderately similar to ( 337) AT1G68400 | Symbols: | leucine-rich repeat transmembrane protein kinase, putative | chr1:25646401-25648916 REVERSEweakly similar to ( 117) PSKR_DAUCA Phytosulfokine receptor precursor (EC 2.7.11.1) (Phytosulfokine LRR receptor kinase) - Daucus carota (Carrot)moderately similar to ( 238) loc_os01g04230 12001.m07059 protein receptor kinase, putative, expressedPkinase S_…	Receptor kinase		GO:0005524;GO:0004672	GO:0006468
CUST_22652_PI426222305	0.698645	0.139028	2.40652	0.138943	0.968073	0.277424	0.696022	0.148454	1.75736	0.233197	2.15957	0.287464	0.482563	0.137505	0.990622	0.0896707	PGSC0003DMT400078050	GAAAGGTCTTTCTTTGGGCAGGGTGGAAAAATTCTGCTCTTTCAAATATTTGTATCTTTT	Cys-3-His zinc finger protein	PGSC0003DMB000000128	chr06	Cys-3-His zinc finger protein	PGSC0003DMP400052842	PGSC0003DMG400030361	PGSC0003DMC400052842	PGSC0003DMT400078050	27.3.12	RNA.regulation of transcription.C3H zinc finger family	pgsc0003dmp400052842	moderately similar to ( 494) AT5G58620 | Symbols: | zinc finger (CCCH-type) family protein | chr5:23693959-23695782 FORWARDmoderately similar to ( 380) loc_os03g49170 12003.m101454 protein nucleic acid binding protein, putative, expressed PGSC0003DMT400078050	Cys-3-His zinc finger protein
CUST_23658_PI426222305	0.653431	0.364603	0.988718	0.263506	1.74985	0.67584	1.3788	0.695155	0.719627	0.270157	0.523674	0.37267	1.52037	0.751344	0.919288	0.653639	PGSC0003DMT400074662	TCTAAAGTTATTGGTGAAGTGTCACTTAGGAGAATCTCGAGGAACAAGACGAATGCAACT	Oxysterol-binding protein	PGSC0003DMB000000134	chr11	Oxysterol-binding protein	PGSC0003DMP400050570	PGSC0003DMG400029030	PGSC0003DMC400050570	PGSC0003DMT400074662	31.4	cell.vesicle transport	pgsc0003dmp400050570	moderately similar to ( 458) AT2G31020 | Symbols: ORP1A | ORP1A (OSBP(OXYSTEROL BINDING PROTEIN)-RELATED PROTEIN 1A); oxysterol binding | chr2:13201668-13204682 FORWARDmoderately similar to ( 460) loc_os03g49770 12003.m09975 protein oxysterol-binding protein 1, putative, expressedOxysterol_BP PGSC0003DMT400074662	Oxysterol-binding protein
CUST_31130_PI426222305	0.802536	0.465181	0.669362	0.343921	1.24402	0.711851	1.45537	0.833201	0.508843	0.262004	0.63639	0.44542	1.47015	0.851355	1.18681	0.841771	PGSC0003DMT400091197	AATTTCTTTGAATTGGATGCCCTCATGGTAGAAGACGAATGTGGAAGTGACTCCCATTTC	Gene of unknown function	PGSC0003DMB000000212	chr12	Gene of unknown function	PGSC0003DMP400062872	PGSC0003DMG400040768	PGSC0003DMC400062872	PGSC0003DMT400091197	35.2	not assigned.unknown	pgsc0003dmp400062872	PGSC0003DMT400091197	Gene of unknown function
CUST_32136_PI426222305	0.777234	0.450901	0.564703	0.326967	1.19865	0.694149	1.37881	0.799698	0.443792	0.256976	0.602415	0.427214	1.44417	0.8363	1.11478	0.79068	PGSC0003DMT400093438	CCATGGATCGAGCCAGGAGTTCAGATAGAGAAAAAGGATTTGAATATGGCTACTCGGTAT	Conserved gene of unknown function	PGSC0003DMB000000224	chr07	Conserved gene of unknown function	PGSC0003DMP400065113	PGSC0003DMG400043009	PGSC0003DMC400065113	PGSC0003DMT400093438	35.2	not assigned.unknown	pgsc0003dmp400065113	PGSC0003DMT400093438	Conserved gene of unknown function
CUST_15241_PI426222305	1.39618	0.226642	2.51978	0.222869	0.354571	0.205292	0.497017	0.16298	3.11005	1.38963	3.33824	0.242128	0.328364	0.126464	0.912479	0.12224	PGSC0003DMT400057240	CTCTTGTGGAGCATTTTATGTTGGCCAAAGAGTTTGAATTTATATAGTGGTTGGATCTTA	Conserved gene of unknown function	PGSC0003DMB000000076	chr07	Conserved gene of unknown function	PGSC0003DMP400038501	PGSC0003DMG400022235	PGSC0003DMC400038501	PGSC0003DMT400057240	35.2	not assigned.unknown	pgsc0003dmp400038501	highly similar to ( 512) AT3G12940 | Symbols: | unknown protein | chr3:4130242-4131912 REVERSEmoderately similar to ( 412) loc_os07g31440 12007.m29182 protein expressed protein PGSC0003DMT400057240	Conserved gene of unknown function
CUST_43550_PI426222305	0.786657	0.446355	0.57131	0.330792	1.18915	0.68866	1.42195	0.797771	0.439006	0.254204	0.610849	0.433476	1.45831	0.844489	1.14037	0.810217	PGSC0003DMT400084956	ACAATATCTGCAGATTGGAGCAATGATTTAATAGAATGTCTCATCATTGCATCAGCATGA	Resistance gene			Resistance gene	PGSC0003DMP400056631	PGSC0003DMG400034527	PGSC0003DMC400056631	PGSC0003DMT400084956	20.1.7	stress.biotic.PR-proteins	pgsc0003dmp400056631	weakly similar to ( 105) AT5G36930 | Symbols: | disease resistance protein (TIR-NBS-LRR class), putative | chr5:14567771-14571916 REVERSEvery weakly similar to (82.4) loc_os01g15580 12001.m08156 protein disease resistance protein RGA2, putative, expressed PGSC0003DMT400084956	Resistance gene
CUST_16247_PI426222305	1.24277	0.458869	0.929125	0.468137	1.16149	0.541039	1.04336	0.598998	1.53072	1.0526	0.607585	0.339956	1.09315	0.602995	0.869754	0.607106	PGSC0003DMT400040086	GCCACTTGAGTTATGGTAGTGTGGTAGAAATAGTGATTAACCTACTATTACAAGTTAAGT	Phosphoric diester hydrolase	PGSC0003DMB000000085	chr02	Phosphoric diester hydrolase	PGSC0003DMP400027178	PGSC0003DMG400015507	PGSC0003DMC400027178	PGSC0003DMT400040086	29.5.11.4.3.2	protein.degradation.ubiquitin.E3.SCF.FBOX	pgsc0003dmp400027178	moderately similar to ( 220) AT2G18280 | Symbols: AtTLP2 | AtTLP2 (TUBBY LIKE PROTEIN 2); phosphoric diester hydrolase/ transcription factor | chr2:7946754-7948176 FORWARDweakly similar to ( 199) loc_os02g47640 12002.m09798 protein tubby-like protein, putative, expressedTub PGSC0003DMT400040086	Phosphoric diester hydrolase
CUST_44556_PI426222305	0.814291	0.409775	0.520015	0.288004	1.35324	0.655012	1.49124	0.712493	0.452478	0.231572	0.529769	0.375695	1.65444	0.797427	1.20532	0.713952	PGSC0003DMT400030800	GGAATGGAGAAAGATATATTGCAGATATAGGGAAGTCTCTCATCAAGTTTCTGTAACATA	Peptidase	PGSC0003DMB000000454	chr02	Peptidase	PGSC0003DMP400020916	PGSC0003DMG401011802	PGSC0003DMC400020916	PGSC0003DMT400030800	29.5.1	protein.degradation.subtilases	pgsc0003dmp400020916	moderately similar to ( 395) AT4G20430 | Symbols: | subtilase family protein | chr4:11017656-11021105 REVERSEmoderately similar to ( 390) loc_os01g56320 12001.m11788 protein peptidase/ subtilase, putative, expressed PGSC0003DMT400030800	Peptidase	GO:0009505;GO:0005576	GO:0042802;GO:0004252	GO:0006508;GO:0043086;GO:0007275;GO:0048856
CUST_27661_PI426222305	0.831217	0.431215	0.527284	0.305362	1.54271	0.717266	1.2997	0.752655	0.419253	0.243105	0.577231	0.41034	1.35639	0.779012	1.39451	0.788781	PGSC0003DMT400096587	AATGTGATGTTTAAAGTCACCAGCACCACTCTTCACTTACTCGAAATGAGTGGACCATAT	Gene of unknown function	PGSC0003DMB000000167	chr10	Gene of unknown function	PGSC0003DMP400068262	PGSC0003DMG400046158	PGSC0003DMC400068262	PGSC0003DMT400096587	35.2	not assigned.unknown	pgsc0003dmp400068262	PGSC0003DMT400096587	Gene of unknown function
CUST_28667_PI426222305	0.774214	0.448341	0.680098	0.34177	1.18345	0.685539	1.38464	0.801846	0.447514	0.25914	0.622189	0.441479	1.45195	0.840989	1.31731	0.806521	PGSC0003DMT400095668	AATTGTCATTGTGATATTTTCCCTCGACGGCAAAAATGTGTTCTCCTTTGGTGACCCTAG	Mads box protein	PGSC0003DMB000000179	chr04	Mads box protein	PGSC0003DMP400067343	PGSC0003DMG400045239	PGSC0003DMC400067343	PGSC0003DMT400095668	27.3.24	RNA.regulation of transcription.MADS box transcription factor family	pgsc0003dmp400067343	weakly similar to ( 107) AT5G60440 | Symbols: AGL62 | AGL62 (Agamous-like 62); DNA binding / transcription factor | chr5:24306329-24307520 FORWARD PGSC0003DMT400095668	Mads box protein	GO:0005634	GO:0003700;GO:0003677;GO:0046983	GO:0006355
CUST_20422_PI426222305	0.735414	0.425917	0.513783	0.297886	1.16125	0.672468	1.30236	0.754916	0.414219	0.240205	0.810918	0.443169	1.37357	0.79542	1.0371	0.736456	PGSC0003DMT400092540	CAATGGGCTTGACACTGTTGAATCTAGCATTAACCATCTGCGAACAGAAGAATGAAGGAG	Gene of unknown function	PGSC0003DMB000000111	chr03	Gene of unknown function	PGSC0003DMP400064215	PGSC0003DMG400042111	PGSC0003DMC400064215	PGSC0003DMT400092540	35.2	not assigned.unknown	pgsc0003dmp400064215	PGSC0003DMT400092540	Gene of unknown function
CUST_21428_PI426222305	0.67104	0.388656	0.590315	0.293729	1.95497	0.706281	1.48596	0.703072	0.380322	0.220373	0.672909	0.388483	1.25979	0.717204	4.15078	0.791027	PGSC0003DMT400050817	GCATCTAATTCATTAGGTTTAGGGTACTGCTCTTCTATTGCCACCTCCTTTTTTACTTAC	Gene of unknown function	PGSC0003DMB000000118	chr04	Gene of unknown function	PGSC0003DMP400034304	PGSC0003DMG402019736	PGSC0003DMC400034304	PGSC0003DMT400050817	35.2	not assigned.unknown	pgsc0003dmp400034304	PGSC0003DMT400050817	Gene of unknown function
CUST_6842_PI426222305	0.816345	0.472739	0.578971	0.335265	1.31691	0.720364	1.44874	0.838961	0.456716	0.264472	0.626054	0.444452	1.46958	0.85135	1.21528	0.831772	PGSC0003DMT400045046	TCTATCAGTCAGGGAGGTGCCTCACTGTGCATGTAAAATTAATCTCTCAGGTTAAGGACT	Lipoxygenase	PGSC0003DMB000000027	chr10	Lipoxygenase	PGSC0003DMP400030514	PGSC0003DMG400017465	PGSC0003DMC400030514	PGSC0003DMT400045046	17.7.1.2	hormone metabolism.jasmonate.synthesis-degradation.lipoxygenase	pgsc0003dmp400030514	moderately similar to ( 491) AT1G67560 | Symbols: | lipoxygenase family protein | chr1:25319926-25324117 FORWARDmoderately similar to ( 376) LOX6_ORYSA Probable lipoxygenase 6 (EC 1.13.11.12) - Oryza sativa (Rice)moderately similar to ( 376) loc_os03g08220 12003.m06331 protein lipoxygenase 6, putative, expressedLipoxygenase PGSC0003DMT400045046	Lipoxygenase
CUST_49565_PI426222305	0.814917	0.472003	0.57538	0.333244	1.23303	0.714039	1.4453	0.837675	0.540009	0.273148	0.62589	0.443861	1.77178	0.886596	1.39365	0.847075	PGSC0003DMT400013666	CATTATTATTATTTTGGTGGATAAGATTATATGTATATTAGTTAATTAAGATTAGAAAAA	Anti-PCD protein	PGSC0003DMB000000665	chr06	Anti-PCD protein	PGSC0003DMP400009460	PGSC0003DMG400005341	PGSC0003DMC400009460	PGSC0003DMT400013666	35.2	not assigned.unknown	pgsc0003dmp400009460	PGSC0003DMT400013666	Anti-PCD protein
CUST_20189_PI426222305	0.797694	0.460606	0.562077	0.325618	1.26551	0.705045	1.41855	0.821664	0.446703	0.259092	0.617173	0.437679	1.43948	0.831638	1.1661	0.827082	PGSC0003DMT400095574	ATTCAAGACATCTTAAATGGTGGCCTTTACGAGCCATCTAAGGGACCACGAGCTGTTTTG	Gene of unknown function	PGSC0003DMB000000108	chr03	Gene of unknown function	PGSC0003DMP400067249	PGSC0003DMG400045145	PGSC0003DMC400067249	PGSC0003DMT400095574	35.2	not assigned.unknown	pgsc0003dmp400067249	PGSC0003DMT400095574	Gene of unknown function
CUST_7848_PI426222305	0.693817	0.386948	0.528447	0.281547	1.01887	0.590087	1.19399	0.691806	1.5016	0.92555	0.538948	0.382204	1.25199	0.725241	0.948822	0.673823	PGSC0003DMT400025681	ACTACATTTTAGATTAGACATCACACTATCTCAAATTGTGTTGTGTCCGATGAAGAACTG	FK506 binding protein	PGSC0003DMB000000032	chr04	FK506 binding protein	PGSC0003DMP400017501	PGSC0003DMG400009916	PGSC0003DMC400017501	PGSC0003DMT400025681	35.2	not assigned.unknown	pgsc0003dmp400017501	PGSC0003DMT400025681	FK506 binding protein
CUST_41320_PI426222305	0.788163	0.456418	0.586119	0.339517	1.21829	0.70546	1.52338	0.815622	0.558178	0.275589	0.780605	0.459404	1.50469	0.869495	1.1475	0.813895	PGSC0003DMT400008114	GAAGCTAAACCAAATATGGCGGTCATTGATATGCTGATAAATTTTAAGTCTCTTCCAGCC	CRS1 / YhbY domain containing protein	PGSC0003DMB000000377	chr01	CRS1 / YhbY domain containing protein	PGSC0003DMP400005650	PGSC0003DMG400003128	PGSC0003DMC400005650	PGSC0003DMT400008114	35.2	not assigned.unknown	pgsc0003dmp400005650	weakly similar to ( 104) AT2G21350 | Symbols: | RNA binding | chr2:9136451-9137267 REVERSEvery weakly similar to (98.2) loc_os10g36860 12010.m06491 protein CRS1 / YhbY domain containing protein, expressed PGSC0003DMT400008114	CRS1 / YhbY domain containing protein
CUST_42326_PI426222305	0.631253	0.307091	1.70625	0.252521	0.891042	0.468476	0.928356	0.537836	1.69429	0.480421	1.9476	1.05636	1.58166	0.939379	0.743471	0.526578	PGSC0003DMT400053845	ATGACGGAATTCAAAGTGCTATTCTACATTGCAAGAGATCATACAGCTCAGCCCGAAAAG	Conserved gene of unknown function	PGSC0003DMB000000400	chr03	Conserved gene of unknown function	PGSC0003DMP400036287	PGSC0003DMG400020889	PGSC0003DMC400036287	PGSC0003DMT400053845	35.2	not assigned.unknown	pgsc0003dmp400036287	PGSC0003DMT400053845	Conserved gene of unknown function
CUST_25431_PI426222305	0.760132	0.427667	0.507636	0.294141	1.2022	0.661514	1.34047	0.762157	0.420034	0.241884	0.576915	0.40943	1.38433	0.775345	1.09158	0.756783	PGSC0003DMT400034670	TACATTTGCAGTTGTTGATGCTAGAGATAAGAGGACTTTGCTCTACATGAGGAGGATGAG	Gene of unknown function	PGSC0003DMB000000148	chr11	Gene of unknown function	PGSC0003DMP400023572	PGSC0003DMG400013326	PGSC0003DMC400023572	PGSC0003DMT400034670	35.2	not assigned.unknown	pgsc0003dmp400023572	PGSC0003DMT400034670	Gene of unknown function
CUST_26437_PI426222305	0.785983	0.3812	0.88127	0.284257	1.07652	0.575238	1.17523	0.661595	0.415415	0.213784	1.53266	2.59275	1.25409	0.672597	0.985088	0.673452	PGSC0003DMT400037190	TTCTTTACATGCCTTGCCATCTTCCAAGATGACCATTCTTGTAGATCACCATTGCTTCAA	R-SNARE, SEC22-family	PGSC0003DMB000000154	chr03	R-SNARE, SEC22-family	PGSC0003DMP400025262	PGSC0003DMG400014338	PGSC0003DMC400025262	PGSC0003DMT400037190	29.3.4.99	protein.targeting.secretory pathway.unspecified	pgsc0003dmp400025262	weakly similar to ( 183) AT5G52270 | Symbols: | vesicle transport protein-related | chr5:21221643-21222600 REVERSEweakly similar to ( 142) loc_os06g09850 12006.m32005 protein 25.3 kDa vesicle transport protein, putative, expressed PGSC0003DMT400037190	R-SNARE, SEC22-family
CUST_37851_PI426222305	1.01107	0.518819	1.7873	0.352479	0.5347	0.293347	0.783423	0.375241	5.98655	2.45469	1.859	0.419927	0.624026	0.350395	0.599989	0.353876	PGSC0003DMT400011032	ACAGATGCTATTAGTTGGGCTTTAGTGTTGTTTTCTCCTCTATTCGTGATTACCTTAAAC	Ankyrin repeat-containing protein	PGSC0003DMB000000306	chr08	Ankyrin repeat-containing protein	PGSC0003DMP400007677	PGSC0003DMG400004319	PGSC0003DMC400007677	PGSC0003DMT400011032	31.1	cell.organisation	pgsc0003dmp400007677	moderately similar to ( 290) AT1G10340 | Symbols: | ankyrin repeat family protein | chr1:3390475-3392481 REVERSEweakly similar to ( 186) loc_os08g42960 12008.m26779 protein protein binding protein, putative, expressedANK PGSC0003DMT400011032	Ankyrin repeat-containing protein		GO:0005515
CUST_24192_PI426222305	0.659575	0.353382	0.840276	0.770071	1.56588	0.77398	1.13604	0.64263	1.28179	0.840258	0.489011	0.346791	1.11466	0.638825	0.888196	0.622328	PGSC0003DMT400087509	GATCGGGATGTGTTCTTGGACATTCATTCGAGATGAATGGCCATGGTCTCGCCTAATATT	Gene of unknown function	PGSC0003DMB000000138	chr07	Gene of unknown function	PGSC0003DMP400059184	PGSC0003DMG400037080	PGSC0003DMC400059184	PGSC0003DMT400087509	35.2	not assigned.unknown	pgsc0003dmp400059184	PGSC0003DMT400087509	Gene of unknown function
[truncated: 52,268 more rows]
