# Supplementary material for: Insight on Genes Affecting Tuber Development in Potato upon Potato spindle tuber viroid (PSTVd) Infection
Source: PLoS One. 2016 Mar 3;11(3):e0150711. doi: 10.1371/journal.pone.0150711 (PMC4777548; doi:10.1371/journal.pone.0150711)
Supplement: S3 Table — Biological process, Cellular component and Molecular function GO term categories are shown on separate sheets. Values in the tables represent the p-values of enrichment in different samples as indicated. (XLSX) [file pone.0150711.s004.xlsx]

## Sheet: BiologicalProcess
GO	Term	MLeaf_early_BP.txt	MLeaf_late_BP.txt	MTuber_early_BP.txt	MTuber_late_BP.txt
GO:0000160	phosphorelay signal transduction system				0.02074
GO:0000226	microtubule cytoskeleton organization			0.03658
GO:0000302	response to reactive oxygen species	0.00184
GO:0000413	protein peptidyl-prolyl isomerization	0.0275
GO:0001101	response to acid		0.02449
GO:0002684	positive regulation of immune system process				0.02837
GO:0005975	carbohydrate metabolic process			0.00082
GO:0005976	polysaccharide metabolic process			0.02006
GO:0005982	starch metabolic process		0.02717
GO:0005984	disaccharide metabolic process		0.00537
GO:0005991	trehalose metabolic process		0.00799
GO:0005992	trehalose biosynthetic process		0.00759
GO:0005996	monosaccharide metabolic process		0.02833
GO:0006002	fructose 6-phosphate metabolic process	0.00418			0.00102
GO:0006006	glucose metabolic process		0.0127
GO:0006066	alcohol metabolic process	0.03515
GO:0006072	glycerol-3-phosphate metabolic process				0.03455
GO:0006073	cellular glucan metabolic process			0.03944
GO:0006084	acetyl-CoA metabolic process				0.03371
GO:0006090	pyruvate metabolic process		0.04766
GO:0006091	generation of precursor metabolites and energy		0.02058
GO:0006098	pentose-phosphate shunt		0.03448
GO:0006165	nucleoside diphosphate phosphorylation		0.02449
GO:0006183	GTP biosynthetic process		0.02449
GO:0006200	ATP catabolic process		0.04817
GO:0006206	pyrimidine nucleobase metabolic process				0.03455
GO:0006208	pyrimidine nucleobase catabolic process				0.00312
GO:0006212	uracil catabolic process				0.00312
GO:0006228	UTP biosynthetic process		0.02449
GO:0006268	DNA unwinding involved in replication				0.01091
GO:0006312	mitotic recombination	0.02893
GO:0006457	protein folding	4.1e-07			0.04784
GO:0006464	cellular protein modification process				0.00044
GO:0006465	signal peptide processing			0.02679
GO:0006468	protein phosphorylation				0.01521
GO:0006521	regulation of cellular amino acid metabolic process		0.02449
GO:0006525	arginine metabolic process	0.0121
GO:0006527	arginine catabolic process	0.03445
GO:0006552	leucine catabolic process	0.03445
GO:0006613	cotranslational protein targeting to membrane				0.03455
GO:0006614	SRP-dependent cotranslational protein targeting to membrane				0.03455
GO:0006637	acyl-CoA metabolic process				0.04747
GO:0006656	phosphatidylcholine biosynthetic process		0.01756	0.02238
GO:0006694	steroid biosynthetic process	0.03143
GO:0006722	triterpenoid metabolic process	0.01022
GO:0006733	oxidoreduction coenzyme metabolic process		0.01331
GO:0006739	NADP metabolic process		0.03848
GO:0006740	NADPH regeneration		0.03448
GO:0006753	nucleoside phosphate metabolic process		0.01537
GO:0006766	vitamin metabolic process		0.04548
GO:0006772	thiamine metabolic process		0.04501
GO:0006790	sulfur compound metabolic process		0.00167
GO:0006793	phosphorus metabolic process				0.02769
GO:0006796	phosphate-containing compound metabolic process				0.03049
GO:0006810	transport		0.00099
GO:0006811	ion transport		0.00031
GO:0006812	cation transport		8.1e-05
GO:0006865	amino acid transport				0.04881
GO:0006873	cellular ion homeostasis		0.04719
GO:0006892	post-Golgi vesicle-mediated transport				0.00433
GO:0006896	Golgi to vacuole transport				0.00433
GO:0006913	nucleocytoplasmic transport				0.03068
GO:0006914	autophagy		0.02622
GO:0006950	response to stress	0.00296
GO:0006952	defense response				0.02173
GO:0006979	response to oxidative stress	0.01036
GO:0006984	ER-nucleus signaling pathway				0.01183
GO:0006986	response to unfolded protein				0.03931
GO:0007017	microtubule-based process			0.00927
GO:0007020	microtubule nucleation			0.00037
GO:0007033	vacuole organization	0.00171			0.01355
GO:0007154	cell communication				0.04863
GO:0007165	signal transduction				0.04376
GO:0008202	steroid metabolic process	0.04296
GO:0008614	pyridoxine metabolic process	0.0479
GO:0008615	pyridoxine biosynthetic process	0.0479
GO:0009083	branched-chain amino acid catabolic process	0.03445
GO:0009084	glutamine family amino acid biosynthetic process	0.0348
GO:0009112	nucleobase metabolic process				0.01051
GO:0009117	nucleotide metabolic process		0.01512
GO:0009132	nucleoside diphosphate metabolic process		0.03481
GO:0009142	nucleoside triphosphate biosynthetic process		0.02354
GO:0009145	purine nucleoside triphosphate biosynthetic process		0.01681
GO:0009152	purine ribonucleotide biosynthetic process		0.04719
GO:0009201	ribonucleoside triphosphate biosynthetic process		0.02354
GO:0009206	purine ribonucleoside triphosphate biosynthetic process		0.01681
GO:0009218	pyrimidine ribonucleotide metabolic process				0.03469
GO:0009220	pyrimidine ribonucleotide biosynthetic process				0.03469
GO:0009228	thiamine biosynthetic process		0.03481
GO:0009240	isopentenyl diphosphate biosynthetic process		0.04319
GO:0009266	response to temperature stimulus	0.00126
GO:0009269	response to desiccation	0.00306
GO:0009306	protein secretion		0.04839
GO:0009311	oligosaccharide metabolic process		0.00787
GO:0009312	oligosaccharide biosynthetic process		0.01796
GO:0009408	response to heat	7.9e-06
GO:0009611	response to wounding			0.00944
GO:0009628	response to abiotic stimulus	0.00816
GO:0009642	response to light intensity	0.00048
GO:0009644	response to high light intensity	0.00013
GO:0009723	response to ethylene stimulus				0.0117
GO:0009853	photorespiration		0.03887
GO:0009873	ethylene mediated signaling pathway				0.00429
GO:0009891	positive regulation of biosynthetic process		0.03284
GO:0009893	positive regulation of metabolic process		0.04657
GO:0009911	positive regulation of flower development			0.00659
GO:0009959	negative gravitropism			0.02238
GO:0009966	regulation of signal transduction				0.01409
GO:0009968	negative regulation of signal transduction				0.02385
GO:0009987	cellular process				0.02439
GO:0010035	response to inorganic substance	0.00674
GO:0010065	primary meristem tissue development		0.01756
GO:0010082	regulation of root meristem growth				0.00154
GO:0010104	regulation of ethylene mediated signaling pathway		0.04501		0.00081
GO:0010105	negative regulation of ethylene mediated signaling pathway				0.00035
GO:0010135	ureide metabolic process	0.0412
GO:0010136	ureide catabolic process	0.0412
GO:0010214	seed coat development	0.0412
GO:0010286	heat acclimation	0.02753
GO:0010345	suberin biosynthetic process		0.02103
GO:0010449	root meristem growth				0.00154
GO:0010557	positive regulation of macromolecule biosynthetic process		0.02454
GO:0010604	positive regulation of macromolecule metabolic process		0.02991
GO:0010646	regulation of cell communication				0.01625
GO:0010648	negative regulation of cell communication				0.02385
GO:0010921	regulation of phosphatase activity			0.04426
GO:0015693	magnesium ion transport				0.0096
GO:0015976	carbon utilization			0.04426
GO:0015977	carbon fixation		0.0038
GO:0015979	photosynthesis		0.00106
GO:0015995	chlorophyll biosynthetic process		0.03967
GO:0016051	carbohydrate biosynthetic process		0.01453
GO:0016104	triterpenoid biosynthetic process	0.01022
GO:0016125	sterol metabolic process	0.01798
GO:0016126	sterol biosynthetic process	0.01302
GO:0016143	S-glycoside metabolic process		0.03572
GO:0016144	S-glycoside biosynthetic process		0.02831
GO:0016567	protein ubiquitination				0.00327
GO:0016973	poly(A)+ mRNA export from nucleus	0.0412
GO:0018106	peptidyl-histidine phosphorylation				0.00011
GO:0018193	peptidyl-amino acid modification				0.02137
GO:0018202	peptidyl-histidine modification				0.00048
GO:0018208	peptidyl-proline modification	0.02904
GO:0019252	starch biosynthetic process		0.02015
GO:0019287	isopentenyl diphosphate biosynthetic process, mevalonate pathway	0.03445		0.02238
GO:0019288	isopentenyl diphosphate biosynthetic process, mevalonate-independent pathway		0.04175
GO:0019318	hexose metabolic process		0.01941
GO:0019362	pyridine nucleotide metabolic process		0.04615
GO:0019419	sulfate reduction		0.01756
GO:0019538	protein metabolic process				0.0005
GO:0019682	glyceraldehyde-3-phosphate metabolic process		0.04175
GO:0019742	pentacyclic triterpenoid metabolic process	0.01022
GO:0019745	pentacyclic triterpenoid biosynthetic process	0.01022
GO:0019748	secondary metabolic process		0.03689
GO:0019757	glycosinolate metabolic process		0.03572
GO:0019758	glycosinolate biosynthetic process		0.02831
GO:0019760	glucosinolate metabolic process		0.03572
GO:0019761	glucosinolate biosynthetic process		0.02831
GO:0019860	uracil metabolic process				0.00433
GO:0022900	electron transport chain		0.00994
GO:0023051	regulation of signaling				0.0145
GO:0023052	signaling				0.03591
GO:0023057	negative regulation of signaling				0.02385
GO:0030001	metal ion transport		0.00683
GO:0030003	cellular cation homeostasis		0.04633
GO:0030968	endoplasmic reticulum unfolded protein response				0.0374
GO:0031325	positive regulation of cellular metabolic process		0.04583
GO:0031328	positive regulation of cellular biosynthetic process		0.03284
GO:0031349	positive regulation of defense response				0.03783
GO:0032392	DNA geometric change				0.04121
GO:0032446	protein modification by small protein conjugation				0.00345
GO:0032508	DNA duplex unwinding				0.04121
GO:0032544	plastid translation		0.03481
GO:0033238	regulation of cellular amine metabolic process		0.02449
GO:0033865	nucleoside bisphosphate metabolic process	0.02351
GO:0033875	ribonucleoside bisphosphate metabolic process	0.02351
GO:0034032	purine nucleoside bisphosphate metabolic process	0.02351
GO:0034620	cellular response to unfolded protein				0.03931
GO:0034637	cellular carbohydrate biosynthetic process		0.00464
GO:0034976	response to endoplasmic reticulum stress				0.00445
GO:0035383	thioester metabolic process				0.04747
GO:0035967	cellular response to topologically incorrect protein				0.03931
GO:0036211	protein modification process				0.00044
GO:0042451	purine nucleoside biosynthetic process		0.03807
GO:0042542	response to hydrogen peroxide	0.00048
GO:0042723	thiamine-containing compound metabolic process		0.04501
GO:0042724	thiamine-containing compound biosynthetic process		0.03481
GO:0043069	negative regulation of programmed cell death				0.04747
GO:0043200	response to amino acid stimulus		0.02449
GO:0043412	macromolecule modification				0.00521
GO:0043666	regulation of phosphoprotein phosphatase activity			0.02679
GO:0044042	glucan metabolic process			0.03944
GO:0044237	cellular metabolic process				0.01993
GO:0044238	primary metabolic process				0.01518
GO:0044262	cellular carbohydrate metabolic process		0.02534
GO:0044264	cellular polysaccharide metabolic process			0.02776
GO:0044267	cellular protein metabolic process				0.00047
GO:0044272	sulfur compound biosynthetic process		0.02115
GO:0044550	secondary metabolite biosynthetic process		0.03112
GO:0044700	single organism signaling				0.03561
GO:0044710	single-organism metabolic process		0.04279
GO:0044723	single-organism carbohydrate metabolic process		0.00606
GO:0044765	single-organism transport		0.01167
GO:0045038	protein import into chloroplast thylakoid membrane		0.02794
GO:0045089	positive regulation of innate immune response				0.02837
GO:0045226	extracellular polysaccharide biosynthetic process			0.03556
GO:0045489	pectin biosynthetic process		0.02794
GO:0045740	positive regulation of DNA replication	0.0412	0.02103
GO:0045935	positive regulation of nucleobase-containing compound metabolic process		0.01979
GO:0046051	UTP metabolic process		0.02449
GO:0046113	nucleobase catabolic process				0.00312
GO:0046129	purine ribonucleoside biosynthetic process		0.03807
GO:0046165	alcohol biosynthetic process	0.03777
GO:0046168	glycerol-3-phosphate catabolic process				0.02004
GO:0046351	disaccharide biosynthetic process		0.01108
GO:0046379	extracellular polysaccharide metabolic process			0.03556
GO:0046490	isopentenyl diphosphate metabolic process		0.04319
GO:0046496	nicotinamide nucleotide metabolic process		0.04565
GO:0046907	intracellular transport				0.04875
GO:0046939	nucleotide phosphorylation		0.00351
GO:0048193	Golgi vesicle transport				0.00539
GO:0048523	negative regulation of cellular process				0.04295
GO:0048582	positive regulation of post-embryonic development			0.01031
GO:0048583	regulation of response to stimulus				0.00518
GO:0048585	negative regulation of response to stimulus				0.02333
GO:0050778	positive regulation of immune response				0.02837
GO:0050896	response to stimulus	0.02605			0.04953
GO:0051013	microtubule severing			0.03556
GO:0051054	positive regulation of DNA metabolic process		0.03138
GO:0051094	positive regulation of developmental process			0.01689
GO:0051169	nuclear transport				0.03068
GO:0051173	positive regulation of nitrogen compound metabolic process		0.02069
GO:0051179	localization		0.00211
GO:0051234	establishment of localization		0.00147
GO:0051240	positive regulation of multicellular organismal process			0.01031
GO:0051781	positive regulation of cell division		0.03138
GO:0052325	cell wall pectin biosynthetic process		0.02103
GO:0052646	alditol phosphate metabolic process				0.04471
GO:0055082	cellular chemical homeostasis		0.04719
GO:0055086	nucleobase-containing small molecule metabolic process		0.02107
GO:0055114	oxidation-reduction process	0.01985		0.00428
GO:0060341	regulation of cellular localization	0.0412
GO:0060548	negative regulation of cell death				0.04963
GO:0070297	regulation of phosphorelay signal transduction system		0.04501		0.00081
GO:0070298	negative regulation of phosphorelay signal transduction system				0.00035
GO:0070536	protein K63-linked deubiquitination	0.0412
GO:0070647	protein modification by small protein conjugation or removal				0.00341
GO:0070838	divalent metal ion transport		0.00147		0.01667
GO:0071108	protein K48-linked deubiquitination	0.0412
GO:0071229	cellular response to acid		0.02449
GO:0071230	cellular response to amino acid stimulus		0.02449
GO:0071369	cellular response to ethylene stimulus				0.00429
GO:0071417	cellular response to organic nitrogen		0.02449
GO:0071704	organic substance metabolic process				0.02217
GO:0072337	modified amino acid transport				0.0021
GO:0072511	divalent inorganic cation transport		0.00167		0.01951
GO:0072527	pyrimidine-containing compound metabolic process				0.04456
GO:0072529	pyrimidine-containing compound catabolic process				0.00433
GO:0090068	positive regulation of cell cycle process		0.03822
GO:1901070	guanosine-containing compound biosynthetic process		0.04162
GO:1901615	organic hydroxy compound metabolic process	0.0382
GO:1901617	organic hydroxy compound biosynthetic process	0.04177
GO:1901657	glycosyl compound metabolic process		0.04314
GO:1901659	glycosyl compound biosynthetic process		0.00447
GO:2000243	positive regulation of reproductive process			0.00659
GO:2000280	regulation of root development				0.0096
	summ	51	111	25	91

## Sheet: CellularComponent
GO	Term	MLeaf_early_CC.txt	MLeaf_late_CC.txt	MTuber_early_CC.txt	MTuber_late_CC.txt
GO:0000015	phosphopyruvate hydratase complex			0.0352
GO:0000151	ubiquitin ligase complex				0.0049
GO:0000313	organellar ribosome		0.047
GO:0000314	organellar small ribosomal subunit		0.0238
GO:0005576	extracellular region			0.0047
GO:0005618	cell wall			0.0145
GO:0005635	nuclear envelope	0.026
GO:0005783	endoplasmic reticulum				0.0155
GO:0005788	endoplasmic reticulum lumen		0.0316
GO:0005829	cytosol				0.0048
GO:0005945	6-phosphofructokinase complex	0.0061			0.0023
GO:0005956	protein kinase CK2 complex	0.0479
GO:0008352	katanin complex			0.0213
GO:0009331	glycerol-3-phosphate dehydrogenase complex				0.0365
GO:0009505	plant-type cell wall	0.0123		0.0252
GO:0009507	chloroplast		0.0124
GO:0009536	plastid		0.0161
GO:0009547	plastid ribosome		0.0277
GO:0009579	thylakoid		0.0339
GO:0016020	membrane		0.0049
GO:0016021	integral to membrane			0.0034
GO:0016272	prefoldin complex				0.0127
GO:0017119	Golgi transport complex			0.0283
GO:0030312	external encapsulating structure			0.0152
GO:0031224	intrinsic to membrane			0.0019
GO:0031967	organelle envelope		0.0427
GO:0031975	envelope		0.0435
GO:0033281	TAT protein transport complex		0.0316
GO:0033588	Elongator holoenzyme complex		0.0316
GO:0042555	MCM complex				0.0177
GO:0043234	protein complex				0.0124
GO:0044425	membrane part		0.0377	0.0045
GO:0044432	endoplasmic reticulum part				0.0328
GO:0044445	cytosolic part	0.0257			0.0001
GO:0044450	microtubule organizing center part			0.0283
GO:0046540	U4/U6 x U5 tri-snRNP complex	0.0412
GO:0048046	apoplast			0.0213
GO:0070469	respiratory chain		0.0286
	summ	6	14	12	10

## Sheet: MolecularFunction
GO	Term	MLeaf_early_MF.txt	MLeaf_late_MF.txt	MTuber_early_MF.txt	MTuber_late_MF.txt
GO:0000155	phosphorelay sensor kinase activity				0.03013
GO:0000166	nucleotide binding				0.01341
GO:0000182	rDNA binding	0.03055
GO:0000234	phosphoethanolamine N-methyltransferase activity		0.01725	0.02028
GO:0000976	transcription regulatory region sequence-specific DNA binding				0.03529
GO:0001882	nucleoside binding				0.0086
GO:0001883	purine nucleoside binding				0.00795
GO:0003678	DNA helicase activity				0.02391
GO:0003682	chromatin binding				0.04374
GO:0003755	peptidyl-prolyl cis-trans isomerase activity	0.02012
GO:0003756	protein disulfide isomerase activity			0.02428
GO:0003824	catalytic activity			2.1e-06
GO:0003855	3-dehydroquinate dehydratase activity			0.02428
GO:0003856	3-dehydroquinate synthase activity	0.03655
GO:0003872	6-phosphofructokinase activity	0.00487			0.00173
GO:0003958	NADPH-hemoprotein reductase activity		0.02406
GO:0004022	alcohol dehydrogenase (NAD) activity			0.02428
GO:0004042	acetyl-CoA:L-glutamate N-acetyltransferase activity	0.04251
GO:0004097	catechol oxidase activity			0.0362
GO:0004312	fatty acid synthase activity		0.0409	0.04798
GO:0004367	glycerol-3-phosphate dehydrogenase [NAD+] activity				0.01919
GO:0004396	hexokinase activity			0.04014
GO:0004420	hydroxymethylglutaryl-CoA reductase (NADPH) activity	0.04251		0.02827
GO:0004497	monooxygenase activity	0.02381
GO:0004550	nucleoside diphosphate kinase activity		0.02406
GO:0004553	hydrolase activity, hydrolyzing O-glycosyl compounds			3.3e-05
GO:0004616	phosphogluconate dehydrogenase (decarboxylating) activity			0.04798
GO:0004634	phosphopyruvate hydratase activity			0.04014
GO:0004672	protein kinase activity				0.01013
GO:0004673	protein histidine kinase activity				0.0318
GO:0004674	protein serine/threonine kinase activity				0.00871
GO:0004721	phosphoprotein phosphatase activity			0.04099
GO:0004722	protein serine/threonine phosphatase activity				0.04858
GO:0004749	ribose phosphate diphosphokinase activity	0.03655
GO:0004764	shikimate 3-dehydrogenase (NADP+) activity			0.02827
GO:0004806	triglyceride lipase activity			0.00125
GO:0004842	ubiquitin-protein ligase activity				0.0051
GO:0004857	enzyme inhibitor activity			0.00458
GO:0004864	protein phosphatase inhibitor activity			0.02028
GO:0004867	serine-type endopeptidase inhibitor activity			0.01282
GO:0004930	G-protein coupled receptor activity		0.0342
GO:0005215	transporter activity		0.00403
GO:0005253	anion channel activity				0.03312
GO:0005262	calcium channel activity		0.0409
GO:0005506	iron ion binding	0.02816
GO:0005507	copper ion binding			0.01529
GO:0008172	S-methyltransferase activity		0.02406
GO:0008308	voltage-gated anion channel activity				0.03312
GO:0008324	cation transmembrane transporter activity		0.00025
GO:0008443	phosphofructokinase activity	0.00607			0.00242
GO:0008831	dTDP-4-dehydrorhamnose reductase activity			0.03224
GO:0009055	electron carrier activity	0.00725
GO:0009977	proton motive force dependent protein transmembrane transporter activity		0.02066
GO:0015075	ion transmembrane transporter activity		0.00195
GO:0015095	magnesium ion transmembrane transporter activity				0.00902
GO:0015399	primary active transmembrane transporter activity		0.00084
GO:0015405	P-P-bond-hydrolysis-driven transmembrane transporter activity		0.00084
GO:0016168	chlorophyll binding		0.0409
GO:0016298	lipase activity			0.00418
GO:0016301	kinase activity				0.01201
GO:0016415	octanoyltransferase activity	0.03655
GO:0016491	oxidoreductase activity	0.00374		0.00026
GO:0016614	oxidoreductase activity, acting on CH-OH group of donors			0.00101
GO:0016616	oxidoreductase activity, acting on the CH-OH group of donors, NAD or NADP as acceptor			0.00043
GO:0016620	oxidoreductase activity, acting on the aldehyde or oxo group of donors, NAD or NADP as acceptor		0.03613
GO:0016651	oxidoreductase activity, acting on NAD(P)H				0.00501
GO:0016653	oxidoreductase activity, acting on NAD(P)H, heme protein as acceptor		0.02406
GO:0016667	oxidoreductase activity, acting on a sulfur group of donors				0.03999
GO:0016668	oxidoreductase activity, acting on a sulfur group of donors, NAD(P) as acceptor				0.00282
GO:0016679	oxidoreductase activity, acting on diphenols and related substances as donors			0.02513
GO:0016682	oxidoreductase activity, acting on diphenols and related substances as donors, oxygen as acceptor			0.01525
GO:0016705	oxidoreductase activity, acting on paired donors, with incorporation or reduction of molecular oxygen	2.3e-05
GO:0016706	oxidoreductase activity, acting on paired donors, with incorporation or reduction of molecular oxygen, 2-oxoglutarate as one donor, and incorporation of one atom each of oxygen into both donors	5.3e-05
GO:0016746	transferase activity, transferring acyl groups	0.04655
GO:0016747	transferase activity, transferring acyl groups other than amino-acyl groups	0.02378
GO:0016757	transferase activity, transferring glycosyl groups			0.0147
GO:0016758	transferase activity, transferring hexosyl groups			0.01625
GO:0016773	phosphotransferase activity, alcohol group as acceptor				0.00688
GO:0016775	phosphotransferase activity, nitrogenous group as acceptor				0.0318
GO:0016787	hydrolase activity			0.00034
GO:0016788	hydrolase activity, acting on ester bonds			0.00072
GO:0016798	hydrolase activity, acting on glycosyl bonds			6.5e-05
GO:0016820	hydrolase activity, acting on acid anhydrides, catalyzing transmembrane movement of substances		0.00499
GO:0016830	carbon-carbon lyase activity				0.03787
GO:0016831	carboxy-lyase activity				0.0174
GO:0016836	hydro-lyase activity			0.0045
GO:0016854	racemase and epimerase activity			0.01463
GO:0016857	racemase and epimerase activity, acting on carbohydrates and derivatives			0.01341
GO:0016859	cis-trans isomerase activity	0.0243
GO:0016862	intramolecular oxidoreductase activity, interconverting keto- and enol-groups			0.02428
GO:0016864	intramolecular oxidoreductase activity, transposing S-S bonds			0.02428
GO:0016872	intramolecular lyase activity				0.01452
GO:0016881	acid-amino acid ligase activity				0.01104
GO:0016887	ATPase activity		0.00847
GO:0016903	oxidoreductase activity, acting on the aldehyde or oxo group of donors		0.00621
GO:0016984	ribulose-bisphosphate carboxylase activity		0.00053
GO:0017057	6-phosphogluconolactonase activity		0.02406
GO:0017076	purine nucleotide binding				0.0059
GO:0019200	carbohydrate kinase activity				0.01096
GO:0019205	nucleobase-containing compound kinase activity		0.01913
GO:0019212	phosphatase inhibitor activity			0.02028
GO:0019787	small conjugating protein ligase activity				0.00712
GO:0019825	oxygen binding	0.03655
GO:0019829	cation-transporting ATPase activity		0.00038
GO:0020037	heme binding	0.00381
GO:0022804	active transmembrane transporter activity		0.02775
GO:0022857	transmembrane transporter activity		0.01177
GO:0022890	inorganic cation transmembrane transporter activity		0.03663
GO:0022891	substrate-specific transmembrane transporter activity		0.0018
GO:0022892	substrate-specific transporter activity		0.00321
GO:0030234	enzyme regulator activity			0.03951
GO:0030554	adenyl nucleotide binding				0.00433
GO:0030976	thiamine pyrophosphate binding		0.0409	0.04798
GO:0032549	ribonucleoside binding				0.0086
GO:0032550	purine ribonucleoside binding				0.00795
GO:0032553	ribonucleotide binding				0.00576
GO:0032555	purine ribonucleotide binding				0.00795
GO:0032559	adenyl ribonucleotide binding				0.00592
GO:0036094	small molecule binding				0.01794
GO:0042562	hormone binding	0.04251	0.02406
GO:0042623	ATPase activity, coupled		0.03954
GO:0042625	ATPase activity, coupled to transmembrane movement of ions		0.0005
GO:0042626	ATPase activity, coupled to transmembrane movement of substances		0.00415
GO:0043168	anion binding				0.00863
GO:0043492	ATPase activity, coupled to movement of substances		0.00448
GO:0043531	ADP binding				0.00171
GO:0044212	transcription regulatory region DNA binding				0.049
GO:0046873	metal ion transmembrane transporter activity		0.04574
GO:0046906	tetrapyrrole binding	0.00438
GO:0046912	transferase activity, transferring acyl groups, acyl groups converted into alkyl on transfer				0.0499
GO:0047134	protein-disulfide reductase activity				0.00066
GO:0048037	cofactor binding			0.01956
GO:0050661	NADP binding		0.04003
GO:0050662	coenzyme binding			0.00758
GO:0050734	hydroxycinnamoyltransferase activity		0.02066
GO:0051213	dioxygenase activity	0.00021
GO:0051287	NAD binding		0.04915
GO:0051536	iron-sulfur cluster binding	0.01104	0.01265
GO:0051537	2 iron, 2 sulfur cluster binding		0.01072
GO:0051540	metal cluster binding	0.01104	0.01265
GO:0051740	ethylene binding				2.9e-05
GO:0052689	carboxylic ester hydrolase activity			0.00226
GO:0072328	alkene binding				2.9e-05
GO:0072509	divalent inorganic cation transmembrane transporter activity		0.03613		0.03577
GO:1901265	nucleoside phosphate binding				0.01341
	sum	25	42	42	47
