# Supplementary material for: Insight on Genes Affecting Tuber Development in Potato upon Potato spindle tuber viroid (PSTVd) Infection
Source: PLoS One. 2016 Mar 3;11(3):e0150711. doi: 10.1371/journal.pone.0150711 (PMC4777548; doi:10.1371/journal.pone.0150711)
Supplement: S4 Table — Gene list of three superscaffolds where tuber shape QTL are mapped. Gene location, gene number and annotated function are indicated. Genes highlighted by green are differentially expressed upon PSTVd infection according to the microarray hybridization. The highlighted candidate genes were extracted into Table 1. (XLSX) [file pone.0150711.s005.xlsx]

## Sheet: Chromosome 2
DMB	DMG	Start	End	Gene description
PGSC0003DMB000000406	PGSC0003DMG400010345	5859	6469	Late blight resistance protein
PGSC0003DMB000000406	PGSC0003DMG401010346	20309	22438	Gene of unknown function
PGSC0003DMB000000406	PGSC0003DMG400010348	42741	49822	Conserved gene of unknown function
PGSC0003DMB000000406	PGSC0003DMG400010349	59390	60818	Gene of unknown function
PGSC0003DMB000000406	PGSC0003DMG400010350	61771	65569	Serine-threonine protein kinase, plant-type
PGSC0003DMB000000406	PGSC0003DMG400010351	69057	73530	Serine-threonine protein kinase, plant-type
PGSC0003DMB000000406	PGSC0003DMG400010370	77373	78164	Serine-threonine protein kinase, plant-type
PGSC0003DMB000000406	PGSC0003DMG400010331	80958	85040	Serine-threonine protein kinase, plant-type
PGSC0003DMB000000406	PGSC0003DMG400043471	84026	85042	Phosphate-responsive 1 family protein
PGSC0003DMB000000406	PGSC0003DMG400010332	89940	95551	Pentatricopeptide repeat-containing protein
PGSC0003DMB000000406	PGSC0003DMG400010333	96418	101550	Glutathione transferase
PGSC0003DMB000000406	PGSC0003DMG400010334	111430	120532	Peptidase, trypsin-like serine and cysteine proteases
PGSC0003DMB000000406	PGSC0003DMG400010352	120897	129649	Lecithine cholesterol acyltransferase
PGSC0003DMB000000406	PGSC0003DMG400042754	139626	139973	Gene of unknown function
PGSC0003DMB000000406	PGSC0003DMG400010353	148327	153125	Cytochrome c6, chloroplastic
PGSC0003DMB000000406	PGSC0003DMG400041200	158155	159084	2010300C02Rik protein
PGSC0003DMB000000406	PGSC0003DMG400043854	238722	239495	Gene of unknown function
PGSC0003DMB000000406	PGSC0003DMG400035004	246257	247006	Gene of unknown function
PGSC0003DMB000000406	PGSC0003DMG400010336	252048	253034	Integrase core domain containing protein
PGSC0003DMB000000406	PGSC0003DMG400045853	263730	264242	Gene of unknown function
PGSC0003DMB000000406	PGSC0003DMG400010337	276279	277156	Inositol monophosphatase family protein
PGSC0003DMB000000406	PGSC0003DMG402010355	277246	281898	Galactose-binding like
PGSC0003DMB000000406	PGSC0003DMG401010355	280739	281192	Galactose-binding like
PGSC0003DMB000000406	PGSC0003DMG400045350	283328	284098	Galactose-binding like
PGSC0003DMB000000406	PGSC0003DMG400010372	284870	286486	Galactose-binding like
PGSC0003DMB000000406	PGSC0003DMG400010356	287114	289417	Conserved gene of unknown function
PGSC0003DMB000000406	PGSC0003DMG400010357	291953	292912	Phloem protein 2
PGSC0003DMB000000406	PGSC0003DMG400010359	305831	306929	Phloem protein 2
PGSC0003DMB000000406	PGSC0003DMG400010361	343120	351921	Conserved gene of unknown function
PGSC0003DMB000000406	PGSC0003DMG400010362	364889	373913	Cathepsin B-like cysteine proteinase
PGSC0003DMB000000406	PGSC0003DMG400010363	375225	384013	Zinc finger protein
PGSC0003DMB000000406	PGSC0003DMG400010338	385487	394252	Leucyl-tRNA synthetase
PGSC0003DMB000000406	PGSC0003DMG400010339	396849	403041	Vesicle-associated membrane protein
PGSC0003DMB000000406	PGSC0003DMG400010340	403954	410751	MRNA splicing factor
PGSC0003DMB000000406	PGSC0003DMG400010364	420971	422343	Conserved gene of unknown function
PGSC0003DMB000000406	PGSC0003DMG400010365	431158	432278	Gene of unknown function
PGSC0003DMB000000406	PGSC0003DMG400010366	440835	441955	Gene of unknown function
PGSC0003DMB000000406	PGSC0003DMG400010342	470112	471476	Conserved gene of unknown function
PGSC0003DMB000000406	PGSC0003DMG401010367	476544	476908	Gene of unknown function
PGSC0003DMB000000406	PGSC0003DMG402010367	476544	482484	Replication factor A protein
PGSC0003DMB000000406	PGSC0003DMG400010368	483239	490417	Gene of unknown function
PGSC0003DMB000000406	PGSC0003DMG400010343	506605	508695	Iron-regulated transporter 2
PGSC0003DMB000000406	PGSC0003DMG400010373	508722	509113	Iron-regulated transporter 1
PGSC0003DMB000000406	PGSC0003DMG400010344	519142	520385	Iron-regulated transporter 2
PGSC0003DMB000000406	PGSC0003DMG400010369	521242	522086	Iron-regulated transporter 1
PGSC0003DMB000000141	PGSC0003DMG400021156	10871	19553	N-acetylglucosamine kinase
PGSC0003DMB000000141	PGSC0003DMG400021089	20587	26974	DEAD-box ATP-dependent RNA helicase 9
PGSC0003DMB000000141	PGSC0003DMG400021157	50790	53353	Sterol 22-desaturase
PGSC0003DMB000000141	PGSC0003DMG400021158	55535	58403	Ribosomal protein S14
PGSC0003DMB000000141	PGSC0003DMG401021159	59379	61195	Phospho-n-acetylmuramoyl-pentapeptide-transferase
PGSC0003DMB000000141	PGSC0003DMG402021159	61850	63440	Phospho-n-acetylmuramoyl-pentapeptide-transferase
PGSC0003DMB000000141	PGSC0003DMG403021159	63606	64083	Gene of unknown function
PGSC0003DMB000000141	PGSC0003DMG400021160	66322	73865	Lupus la ribonucleoprotein
PGSC0003DMB000000141	PGSC0003DMG400021161	78439	82644	Conserved gene of unknown function
PGSC0003DMB000000141	PGSC0003DMG400021091	108158	112241	K+ channel inward rectifying
PGSC0003DMB000000141	PGSC0003DMG400037562	125841	126233	Conserved gene of unknown function
PGSC0003DMB000000141	PGSC0003DMG400021163	129477	137260	Proteasome subunit alpha type
PGSC0003DMB000000141	PGSC0003DMG400021164	140774	141484	Conserved gene of unknown function
PGSC0003DMB000000141	PGSC0003DMG400021215	148553	149035	Protein phosphatase 2C
PGSC0003DMB000000141	PGSC0003DMG400021092	150612	153069	Alpha/beta hydrolase
PGSC0003DMB000000141	PGSC0003DMG400021165	153228	155786	F-box family protein
PGSC0003DMB000000141	PGSC0003DMG400021166	158571	159512	Conserved gene of unknown function
PGSC0003DMB000000141	PGSC0003DMG400021093	166881	167472	Conserved gene of unknown function
PGSC0003DMB000000141	PGSC0003DMG400037838	194331	194693	Gene of unknown function
PGSC0003DMB000000141	PGSC0003DMG400021168	211112	219379	Katanin p60 ATPase-containing subunit
PGSC0003DMB000000141	PGSC0003DMG400021095	233381	235365	Gibberellin 2-oxidase 1
PGSC0003DMB000000141	PGSC0003DMG400021096	251792	255198	Conserved gene of unknown function
PGSC0003DMB000000141	PGSC0003DMG400021169	255481	257868	Disease resistance protein
PGSC0003DMB000000141	PGSC0003DMG401021097	262225	269051	Transferase, transferring glycosyl groups
PGSC0003DMB000000141	PGSC0003DMG402021097	271346	280305	PTAC12 (PLASTID TRANSCRIPTIONALLY ACTIVE12)
PGSC0003DMB000000141	PGSC0003DMG400021098	280867	283930	Nbs-lrr resistance protein
PGSC0003DMB000000141	PGSC0003DMG400021170	284449	290749	40S ribosomal protein S4
PGSC0003DMB000000141	PGSC0003DMG400021099	300024	306751	Ubiquitin-protein ligase
PGSC0003DMB000000141	PGSC0003DMG400021100	308269	309827	Ly200
PGSC0003DMB000000141	PGSC0003DMG400021171	311228	320331	Protection of telomeres 1 protein
PGSC0003DMB000000141	PGSC0003DMG400021101	323601	341786	Cation-chloride co-transporter
PGSC0003DMB000000141	PGSC0003DMG400021102	343207	348485	Cationic amino acid transporter
PGSC0003DMB000000141	PGSC0003DMG400021172	348602	348991	Cationic amino acid transporter
PGSC0003DMB000000141	PGSC0003DMG400021173	353633	355518	Cationic amino acid transporter
PGSC0003DMB000000141	PGSC0003DMG400021174	357212	359484	Protein phosphatases pp1 regulatory subunit
PGSC0003DMB000000141	PGSC0003DMG400021103	397439	403238	Conserved gene of unknown function
PGSC0003DMB000000141	PGSC0003DMG400021104	404281	406513	Isoform 2 of Cleavage and polyadenylation specificity factor CPSF30
PGSC0003DMB000000141	PGSC0003DMG400021105	421083	428957	Nucleic acid binding protein
PGSC0003DMB000000141	PGSC0003DMG400021106	430622	433214	Patellin-4
PGSC0003DMB000000141	PGSC0003DMG400021216	435273	436517	Nectarin 5
PGSC0003DMB000000141	PGSC0003DMG400021217	452197	452859	Conserved gene of unknown function
PGSC0003DMB000000141	PGSC0003DMG400021175	456868	457959	Nectarin 5
PGSC0003DMB000000141	PGSC0003DMG400021176	464213	465697	Conserved gene of unknown function
PGSC0003DMB000000141	PGSC0003DMG400021107	469492	471042	Conserved gene of unknown function
PGSC0003DMB000000141	PGSC0003DMG400021108	482426	484259	Conserved gene of unknown function
PGSC0003DMB000000141	PGSC0003DMG400021109	501417	503183	Conserved gene of unknown function
PGSC0003DMB000000141	PGSC0003DMG400021177	506714	513417	Dead box ATP-dependent RNA helicase
PGSC0003DMB000000141	PGSC0003DMG400021219	523431	524717	Carbohydrate oxidase
PGSC0003DMB000000141	PGSC0003DMG400021220	526714	527916	Carbohydrate oxidase
PGSC0003DMB000000141	PGSC0003DMG400021110	533502	533963	Conserved gene of unknown function
PGSC0003DMB000000141	PGSC0003DMG400021111	546801	548096	Reticuline oxidase
PGSC0003DMB000000141	PGSC0003DMG400021178	552162	553382	Conserved gene of unknown function
PGSC0003DMB000000141	PGSC0003DMG400021179	555522	559797	Conserved gene of unknown function
PGSC0003DMB000000141	PGSC0003DMG400021222	572859	573631	Gene of unknown function
PGSC0003DMB000000141	PGSC0003DMG400021180	579266	581626	1-aminocyclopropane-1-carboxylate oxidase
PGSC0003DMB000000141	PGSC0003DMG400043164	582631	582942	Gene of unknown function
PGSC0003DMB000000141	PGSC0003DMG400021112	595420	597024	Reticuline oxidase
PGSC0003DMB000000141	PGSC0003DMG400035814	598880	600460	Reticuline oxidase
PGSC0003DMB000000141	PGSC0003DMG400021224	621661	622898	Integrase
PGSC0003DMB000000141	PGSC0003DMG400021226	630223	632686	Conserved gene of unknown function
PGSC0003DMB000000141	PGSC0003DMG400021113	657090	663438	Sphingolipid fatty acid alpha hydroxylase
PGSC0003DMB000000141	PGSC0003DMG400021114	663954	665393	Ethylene-responsive nuclear protein
PGSC0003DMB000000141	PGSC0003DMG400021115	672050	672609	Double-stranded RNA binding
PGSC0003DMB000000141	PGSC0003DMG402021183	677662	681500	Nitrate transporter
PGSC0003DMB000000141	PGSC0003DMG401021183	680876	681333	TGF-beta receptor, type I/II extracellular region
PGSC0003DMB000000141	PGSC0003DMG400021116	683231	685063	UDP-glucoronosyl/UDP-glucosyl transferase family protein
PGSC0003DMB000000141	PGSC0003DMG400021117	685390	688194	Pentatricopeptide repeat-containing protein
PGSC0003DMB000000141	PGSC0003DMG400021184	685390	692293	LRR receptor-like serine/threonine-protein kinase
PGSC0003DMB000000141	PGSC0003DMG400021118	716395	724741	DNA binding protein
PGSC0003DMB000000141	PGSC0003DMG400021186	726348	729871	Kinase
PGSC0003DMB000000141	PGSC0003DMG400021119	744277	748234	NAC domain-containing protein
PGSC0003DMB000000141	PGSC0003DMG400021187	748420	756007	Ribosomal RNA assembly protein mis3
PGSC0003DMB000000141	PGSC0003DMG400021120	773678	781204	WPP domain-associated protein
PGSC0003DMB000000141	PGSC0003DMG400021121	786464	787738	Esterase/lipase/thioesterase family protein
PGSC0003DMB000000141	PGSC0003DMG400021188	787849	793604	Acyl-activating enzyme 14
PGSC0003DMB000000141	PGSC0003DMG400021122	799283	800291	Conserved gene of unknown function
PGSC0003DMB000000141	PGSC0003DMG400021123	812825	818240	Ubiquitin ligase SINAT5
PGSC0003DMB000000141	PGSC0003DMG401021124	822093	828204	Nuclear transcription factor Y subunit A-4
PGSC0003DMB000000141	PGSC0003DMG402021124	827017	828185	Gene of unknown function
PGSC0003DMB000000141	PGSC0003DMG400021189	828660	830774	40S ribosomal protein S25-1
PGSC0003DMB000000141	PGSC0003DMG400021190	831899	835805	50S ribosomal protein L20
PGSC0003DMB000000141	PGSC0003DMG400021125	839554	847263	PHAVOLUTA-like HD-ZIPIII protein
PGSC0003DMB000000141	PGSC0003DMG400021126	848084	851838	Conserved gene of unknown function
PGSC0003DMB000000141	PGSC0003DMG400021128	877833	879226	Hsr203J
PGSC0003DMB000000141	PGSC0003DMG400021191	881351	886007	DNA-damage-repair/toleration protein DRT111, chloroplastic
PGSC0003DMB000000141	PGSC0003DMG401021193	910773	911833	Gene of unknown function
PGSC0003DMB000000141	PGSC0003DMG402021193	910773	919381	U3 small nucleolar RNA-interacting protein
PGSC0003DMB000000141	PGSC0003DMG400021230	915800	916158	Gene of unknown function
PGSC0003DMB000000141	PGSC0003DMG401021129	925292	927795	Conserved gene of unknown function
PGSC0003DMB000000141	PGSC0003DMG402021129	930287	937485	Conserved gene of unknown function
PGSC0003DMB000000141	PGSC0003DMG400021130	954232	963350	GmCK3p
PGSC0003DMB000000141	PGSC0003DMG400021131	955559	957358	AAA ATPase
PGSC0003DMB000000141	PGSC0003DMG400021194	964908	970515	Jumonji domain protein
PGSC0003DMB000000141	PGSC0003DMG400021195	986520	988541	UPF0497 membrane protein 15
PGSC0003DMB000000141	PGSC0003DMG400021196	989253	995484	Charged multivesicular body protein 2b-B
PGSC0003DMB000000141	PGSC0003DMG400021132	1002442	1005225	Cation/calcium exchanger 4
PGSC0003DMB000000141	PGSC0003DMG400039347	1013754	1015397	Reticuline oxidase
PGSC0003DMB000000141	PGSC0003DMG400021197	1015859	1020306	Vacuolar protein sorting-associated protein 2 homolog 2
PGSC0003DMB000000141	PGSC0003DMG400021134	1068174	1075959	Gamma-soluble nsf attachment protein
PGSC0003DMB000000141	PGSC0003DMG400021198	1076293	1083601	Subtilase family protein
PGSC0003DMB000000141	PGSC0003DMG400021135	1090503	1094298	Ribose 5-phosphate isomerase
PGSC0003DMB000000141	PGSC0003DMG400021199	1092175	1096680	Conserved gene of unknown function
PGSC0003DMB000000141	PGSC0003DMG400021136	1106346	1108943	Cytochrome P450
PGSC0003DMB000000141	PGSC0003DMG400021137	1113434	1117602	Coatomer subunit epsilon-1
PGSC0003DMB000000141	PGSC0003DMG401021138	1122474	1129135	UDP-glucose 4-epimerase
PGSC0003DMB000000141	PGSC0003DMG402021138	1123869	1126135	Gene of unknown function
PGSC0003DMB000000141	PGSC0003DMG400021200	1130680	1131407	EMB2279
PGSC0003DMB000000141	PGSC0003DMG400021139	1144879	1149868	Actin binding protein
PGSC0003DMB000000141	PGSC0003DMG400021201	1156440	1160386	Transcription factor
PGSC0003DMB000000141	PGSC0003DMG400021202	1163304	1167647	Conserved gene of unknown function
PGSC0003DMB000000141	PGSC0003DMG400021140	1170188	1170832	Conserved gene of unknown function
PGSC0003DMB000000141	PGSC0003DMG400021203	1174868	1177771	Pentatricopeptide repeat-containing protein
PGSC0003DMB000000141	PGSC0003DMG400021141	1181377	1181730	Ulp1 protease family, C-terminal catalytic domain containing protein
PGSC0003DMB000000141	PGSC0003DMG400021142	1204198	1207368	DWARF1/DIMINUTO
PGSC0003DMB000000141	PGSC0003DMG400021235	1208373	1208958	Conserved gene of unknown function
PGSC0003DMB000000141	PGSC0003DMG400039944	1209868	1212587	Pollen allergen Pla o 2
PGSC0003DMB000000141	PGSC0003DMG400021143	1215772	1220390	Conserved gene of unknown function
PGSC0003DMB000000141	PGSC0003DMG400021144	1225694	1229743	Photosystem I subunit III
PGSC0003DMB000000141	PGSC0003DMG400021204	1229994	1232979	LOB domain-containing protein 4
PGSC0003DMB000000141	PGSC0003DMG400021205	1239505	1244747	Aminophospholipid ATPase
PGSC0003DMB000000141	PGSC0003DMG400021145	1254052	1262669	CbbY protein
PGSC0003DMB000000141	PGSC0003DMG400021206	1263119	1266456	Conserved gene of unknown function
PGSC0003DMB000000141	PGSC0003DMG400021146	1268740	1270728	Transcription factor
PGSC0003DMB000000141	PGSC0003DMG400021208	1329018	1337684	Conserved gene of unknown function
PGSC0003DMB000000141	PGSC0003DMG400021237	1332743	1333708	Gene of unknown function
PGSC0003DMB000000141	PGSC0003DMG400021209	1339539	1345206	RNA 3' terminal phosphate cyclase
PGSC0003DMB000000141	PGSC0003DMG400021148	1348923	1349435	Enzyme inhibitor
PGSC0003DMB000000141	PGSC0003DMG401021149	1364560	1368437	Conserved gene of unknown function
PGSC0003DMB000000141	PGSC0003DMG402021149	1367732	1368279	Gene of unknown function
PGSC0003DMB000000141	PGSC0003DMG400021210	1369315	1374852	NIM1 1
PGSC0003DMB000000141	PGSC0003DMG400021150	1378112	1379059	Gene of unknown function
PGSC0003DMB000000141	PGSC0003DMG400021151	1392898	1396994	Transducin
PGSC0003DMB000000141	PGSC0003DMG400021211	1397844	1401677	Argonaute protein group
PGSC0003DMB000000141	PGSC0003DMG400021212	1409634	1412634	Argonaute protein group
PGSC0003DMB000000141	PGSC0003DMG400021213	1418027	1424568	Argonaute protein group
PGSC0003DMB000000141	PGSC0003DMG400021152	1442138	1444686	Alcohol dehydrogenase
PGSC0003DMB000000141	PGSC0003DMG401021153	1448075	1450774	Protein-O-fucosyltransferase 1
PGSC0003DMB000000141	PGSC0003DMG400021214	1452434	1458686	Zinc finger protein
PGSC0003DMB000000141	PGSC0003DMG400021154	1464179	1469590	Pentatricopeptide repeat-containing protein
PGSC0003DMB000000141	PGSC0003DMG400021155	1470450	1472882	Iron transporter protein IRT1
PGSC0003DMB000000141	PGSC0003DMG400041208	1474604	1476313	Ulp1 protease family, C-terminal catalytic domain containing protein
PGSC0003DMB000000552	PGSC0003DMG400008302	4191	5599	F-box family protein
PGSC0003DMB000000552	PGSC0003DMG400008303	6071	7398	Triacylglycerol lipase
PGSC0003DMB000000552	PGSC0003DMG400008284	24433	29363	60S ribosomal protein L18a, plant
PGSC0003DMB000000552	PGSC0003DMG400008285	30847	33458	60S ribosomal protein L18a
PGSC0003DMB000000552	PGSC0003DMG400008286	36623	39785	Dopamine beta-monooxygenase
PGSC0003DMB000000552	PGSC0003DMG400008287	43666	47608	Urease accessory protein G
PGSC0003DMB000000552	PGSC0003DMG401008288	51239	55238	Cytochrome B561
PGSC0003DMB000000552	PGSC0003DMG402008288	54344	55228	Gene of unknown function
PGSC0003DMB000000552	PGSC0003DMG400008289	55621	56335	Conserved gene of unknown function
PGSC0003DMB000000552	PGSC0003DMG400008290	59424	60326	HMG-I and HMG-Y, DNA-binding
PGSC0003DMB000000552	PGSC0003DMG400008304	64514	68145	Pentatricopeptide repeat-containing protein
PGSC0003DMB000000552	PGSC0003DMG400008305	68696	69646	Nbs-lrr resistance protein
PGSC0003DMB000000552	PGSC0003DMG400008306	73670	76522	Nbs-lrr resistance protein
PGSC0003DMB000000552	PGSC0003DMG400008323	77204	77654	Gene of unknown function
PGSC0003DMB000000552	PGSC0003DMG400008291	85247	85600	Gene of unknown function
PGSC0003DMB000000552	PGSC0003DMG400008307	85819	93782	3-beta hydroxysteroid dehydrogenase/isomerase
PGSC0003DMB000000552	PGSC0003DMG400008308	94480	101217	DNA replication licensing factor MCM3
PGSC0003DMB000000552	PGSC0003DMG400042498	108548	109345	Chlorophyll a/b binding protein
PGSC0003DMB000000552	PGSC0003DMG400008309	110777	111704	Chlorophyll a/b binding protein
PGSC0003DMB000000552	PGSC0003DMG400008310	112279	114603	DNA-directed RNA polymerase II 19 kD polypeptide rpb7
PGSC0003DMB000000552	PGSC0003DMG400008311	114784	119206	50 kDa ketoavyl-ACP synthase
PGSC0003DMB000000552	PGSC0003DMG400008292	130175	135346	NBS-LRR resistance protein
PGSC0003DMB000000552	PGSC0003DMG400008293	138027	139094	Conserved gene of unknown function
PGSC0003DMB000000552	PGSC0003DMG400008313	148817	151556	Conserved gene of unknown function
PGSC0003DMB000000552	PGSC0003DMG400008314	152283	160676	RNA binding protein
PGSC0003DMB000000552	PGSC0003DMG400008315	166245	166715	Avr9/Cf-9 rapidly elicited protein 180
PGSC0003DMB000000552	PGSC0003DMG400039173	177256	177750	Gene of unknown function
PGSC0003DMB000000552	PGSC0003DMG400008316	180059	180406	Gene of unknown function
PGSC0003DMB000000552	PGSC0003DMG400008324	184581	185368	Gene of unknown function
PGSC0003DMB000000552	PGSC0003DMG402008294	203361	204918	Conserved gene of unknown function
PGSC0003DMB000000552	PGSC0003DMG400008317	205342	208560	Mitochondrial inner membrane protease subunit
PGSC0003DMB000000552	PGSC0003DMG400008295	213570	217627	BHLH1 transcription factor
PGSC0003DMB000000552	PGSC0003DMG400040362	225496	226026	Pectinesterase inhibitor
PGSC0003DMB000000552	PGSC0003DMG400008318	233227	237098	Gene of unknown function
PGSC0003DMB000000552	PGSC0003DMG400008296	268450	272902	LRR receptor-like serine/threonine-protein kinase FLS2
PGSC0003DMB000000552	PGSC0003DMG400008320	273175	273855	Conserved gene of unknown function
PGSC0003DMB000000552	PGSC0003DMG400008321	281172	282159	Conserved gene of unknown function
PGSC0003DMB000000552	PGSC0003DMG400008297	283271	284272	Chlorophyll a-b binding protein 1B, chloroplastic
PGSC0003DMB000000552	PGSC0003DMG400008298	285776	286654	Chlorophyll a/b binding protein
PGSC0003DMB000000552	PGSC0003DMG400008299	288268	289217	Chlorophyll a/b binding protein
PGSC0003DMB000000552	PGSC0003DMG400008300	297310	298342	Chlorophyll a/b binding protein
PGSC0003DMB000000552	PGSC0003DMG400008301	304802	305837	Chlorophyll a/b binding protein
PGSC0003DMB000000552	PGSC0003DMG400008322	306346	315920	Starch synthase IV

## Sheet: Chromosome 10
DMB	DMG	Start	End	Gene description
PGSC0003DMB000000542	PGSC0003DMG400016824	42941	48271	Conserved gene of unknown function
PGSC0003DMB000000542	PGSC0003DMG400016825	83485	88055	Axi 1 protein
PGSC0003DMB000000542	PGSC0003DMG400016826	95764	103119	NAD-dependent isocitrate dehydrogenase
PGSC0003DMB000000542	PGSC0003DMG400016827	106448	109722	ATSLY1
PGSC0003DMB000000542	PGSC0003DMG400016828	124141	125559	Phosphate-responsive 1 family protein
PGSC0003DMB000000542	PGSC0003DMG400016834	141005	141643	Methyltransferase
PGSC0003DMB000000542	PGSC0003DMG400045642	162004	163798	Gene of unknown function
PGSC0003DMB000000542	PGSC0003DMG400016820	168525	178213	Calcium-dependent protein kinase 4
PGSC0003DMB000000542	PGSC0003DMG400016829	173061	179550	Conserved gene of unknown function
PGSC0003DMB000000542	PGSC0003DMG400016830	179888	188496	Pantothenate kinase
PGSC0003DMB000000542	PGSC0003DMG400016831	190160	191299	Conserved gene of unknown function
PGSC0003DMB000000542	PGSC0003DMG400016821	203289	208098	Cellulose synthase D
PGSC0003DMB000000542	PGSC0003DMG400016822	211686	219060	ADP-ribosylation factor
PGSC0003DMB000000542	PGSC0003DMG400016823	220670	224487	Nucleotide binding site-leucine rich repeat protein
PGSC0003DMB000000542	PGSC0003DMG400042342	241022	241438	Glycosyl transferase, family 8
PGSC0003DMB000000542	PGSC0003DMG400037122	245280	246103	Gene of unknown function
PGSC0003DMB000000542	PGSC0003DMG400038515	265584	266365	Gene of unknown function
PGSC0003DMB000000542	PGSC0003DMG400016833	272768	277118	Protein SCARECROW
PGSC0003DMB000000542	PGSC0003DMG400039379	290128	290700	Gene of unknown function
PGSC0003DMB000000385	PGSC0003DMG400041640	33432	35208	Gene of unknown function
PGSC0003DMB000000385	PGSC0003DMG400027689	65449	69110	Protein kinase APK1B, chloroplast
PGSC0003DMB000000385	PGSC0003DMG400027690	73035	76805	B1-type cyclin dependent kinase
PGSC0003DMB000000385	PGSC0003DMG401027691	82837	84537	Harpin-induced 1
PGSC0003DMB000000385	PGSC0003DMG402027691	82907	83217	Harpin-induced 1
PGSC0003DMB000000385	PGSC0003DMG400027692	88305	89400	Calcium-binding protein CAST
PGSC0003DMB000000385	PGSC0003DMG400027693	93448	96678	Conserved gene of unknown function
PGSC0003DMB000000385	PGSC0003DMG400027694	97444	98242	Conserved gene of unknown function
PGSC0003DMB000000385	PGSC0003DMG400027712	99987	102844	TIR1
PGSC0003DMB000000385	PGSC0003DMG400027705	103902	105457	Gene of unknown function
PGSC0003DMB000000385	PGSC0003DMG400027695	106597	107082	Conserved gene of unknown function
PGSC0003DMB000000385	PGSC0003DMG400042461	212912	214960	Gene of unknown function
PGSC0003DMB000000385	PGSC0003DMG400027707	219502	220205	Gene of unknown function
PGSC0003DMB000000385	PGSC0003DMG400034324	229390	229773	Conserved gene of unknown function
PGSC0003DMB000000385	PGSC0003DMG400027696	236209	241578	Auxin:hydrogen symporter
PGSC0003DMB000000385	PGSC0003DMG400027697	243496	247826	Conserved gene of unknown function
PGSC0003DMB000000385	PGSC0003DMG400027708	246171	247616	Gene of unknown function
PGSC0003DMB000000385	PGSC0003DMG400027698	252693	260735	Conserved gene of unknown function
PGSC0003DMB000000385	PGSC0003DMG400027699	261313	263359	Conserved gene of unknown function
PGSC0003DMB000000385	PGSC0003DMG400027709	276316	281887	Conserved gene of unknown function
PGSC0003DMB000000385	PGSC0003DMG400036598	295542	297362	YUP8H12R.2 protein
PGSC0003DMB000000385	PGSC0003DMG400027701	301238	306673	Conserved gene of unknown function
PGSC0003DMB000000385	PGSC0003DMG400027702	309140	317790	KH domain-containing protein
PGSC0003DMB000000385	PGSC0003DMG400027703	324499	329501	Alphavirus core protein family
PGSC0003DMB000000385	PGSC0003DMG400027710	326727	334240	ATP binding protein
PGSC0003DMB000000385	PGSC0003DMG400027711	344639	345305	Leucine-rich repeat transmembrane protein kinase
PGSC0003DMB000000385	PGSC0003DMG400031228	347525	354977	LRR receptor-like serine/threonine-protein kinase
PGSC0003DMB000000385	PGSC0003DMG400031221	377612	381530	Hydrolase, hydrolyzing O-glycosyl compounds
PGSC0003DMB000000385	PGSC0003DMG400031230	379086	383964	Ribosomal protein S6 kinase
PGSC0003DMB000000385	PGSC0003DMG400031239	384032	384706	Gene of unknown function
PGSC0003DMB000000385	PGSC0003DMG400031222	410541	417055	Phospholipid-transporting atpase
PGSC0003DMB000000385	PGSC0003DMG400031231	442536	444443	Conserved gene of unknown function
PGSC0003DMB000000385	PGSC0003DMG400031223	449401	456518	Lung seven transmembrane receptor family protein
PGSC0003DMB000000385	PGSC0003DMG400031224	458948	465924	Vacuolar sorting receptor protein PV72
PGSC0003DMB000000385	PGSC0003DMG400031232	471074	476785	GRF domain class transcription factor
PGSC0003DMB000000385	PGSC0003DMG400031233	490029	490988	F-box protein
PGSC0003DMB000000385	PGSC0003DMG400031234	491481	497226	Elongation factor P (EF-P)
PGSC0003DMB000000385	PGSC0003DMG400031235	521645	525888	Protein kinase atsik
PGSC0003DMB000000385	PGSC0003DMG400031226	540881	542143	Ulp1 protease family, C-terminal catalytic domain containing protein
PGSC0003DMB000000385	PGSC0003DMG400031236	549625	550413	Non-specific lipid-transfer protein
PGSC0003DMB000000385	PGSC0003DMG402031237	553092	564419	Non-specific lipid-transfer protein
PGSC0003DMB000000385	PGSC0003DMG401031237	563999	564349	Non-specific lipid-transfer protein
PGSC0003DMB000000546	PGSC0003DMG400006678	5779	10234	Aspartate aminotransferase
PGSC0003DMB000000546	PGSC0003DMG400006679	50400	51422	Peroxidase 2
PGSC0003DMB000000546	PGSC0003DMG400006680	68499	73723	Peroxidase 1
PGSC0003DMB000000546	PGSC0003DMG400006681	92185	92897	Cationic peroxidase 1
PGSC0003DMB000000546	PGSC0003DMG400020800	111906	112753	Cationic peroxidase 1
PGSC0003DMB000000546	PGSC0003DMG400045482	120042	121265	Conserved gene of unknown function
PGSC0003DMB000000546	PGSC0003DMG400040544	136354	139670	Gene of unknown function
PGSC0003DMB000000546	PGSC0003DMG400020799	179174	180164	Cationic peroxidase 1
PGSC0003DMB000000546	PGSC0003DMG400040954	198256	199370	Non-specific lipid-transfer protein 2
PGSC0003DMB000000546	PGSC0003DMG400020798	200343	200977	Cationic peroxidase 1
PGSC0003DMB000000546	PGSC0003DMG400035649	202100	202423	Gene of unknown function
PGSC0003DMB000000546	PGSC0003DMG400020797	226851	229683	Gene of unknown function
PGSC0003DMB000000546	PGSC0003DMG400039458	263712	268287	Polyprotein
PGSC0003DMB000000546	PGSC0003DMG400020795	275010	282090	Cationic peroxidase 1
PGSC0003DMB000000546	PGSC0003DMG400020801	286385	287791	Peroxidase 2
PGSC0003DMB000000546	PGSC0003DMG400043232	303801	304133	Gene of unknown function
