# Supplementary material for: Insight on Genes Affecting Tuber Development in Potato upon Potato spindle tuber viroid (PSTVd) Infection
Source: PLoS One. 2016 Mar 3;11(3):e0150711. doi: 10.1371/journal.pone.0150711 (PMC4777548; doi:10.1371/journal.pone.0150711)
Supplement: S5 Table — List of primers which were used in this study with the corresponding transcript number, sequence and UPL probe number. (XLSX) [file pone.0150711.s006.xlsx]

## Sheet: Sheet1
Gene name	Transcript number	Primer name	Sequence	UPL Probe number
Cathepsin B-like cysteine proteinase	PGSC0003DMT400026850	Cathepsin_B_like_UPL_For1	AATGTGGAACTTGGTGATGCT	#148
		Cathepsin_B_like_UPL_Rev1	AAGGTTTTTCTTGTCCCCAGTA
DWARF1/DIMINUTO	PGSC0003DMT400054476	DWARF1_UPL_For1	TCCAAGATGTCGGATGCTAA	#69
		DWARF1_UPL_Rev1	GATCCATCGGAACGAAAGAA
Gibberellin 7-oxidase	PGSC0003DMT400001604	Gibberellin_7ox_UPL_For1	TTTGAGCACTTGTGGTTTCG	#106
		Gibberellin_7ox_UPL_Rev1	TGCTTGAAATAAGGTGTAATGCTG
BEL5 protein	PGSC0003DMT400015183	BEL5_UPL_For1	GCCTTTGGCTAGTGATGTCAA	#131
		BEL5_UPL_Rev1	TCTGCCTGCTGCTACTTTCA
60S ribosomal protein L23a	PGSC0003DMT400049456	L23a_UPL_For	ccagctaaagcggacttaaca	#64
		L23a_UPL_Rev	cccgacttaacagccttgg
PP2A, Protein phosphatase 2A	PGSC0003DMT400033762	PP2A_UPL_For	tgtcccaatctctattaccagcta	#53
		PP2A_UPL_Rev	aagacggactcgccaatg
